# Supplementary material for: Hepatic transcriptomics reveals immuno-metabolic interactions in juvenile channel catfish (Ictalurus punctatus) after Aeromonas hydrophila infection
Source: BMC Genomics. 2026 May 28;27:639. doi: 10.1186/s12864-026-12988-1 (PMC13403400; doi:10.1186/s12864-026-12988-1)
Supplement: Supplementary file 2 — Supplementary Material 2: Supplementary Table 1: RNA integrity and purity metrics of liver samples used for RNA-Seq analysis of channel catfish challenged with virulent Aeromonas hydrophila. The table presents the RNA Integrity Number (RIN) and A260:A280 ratio for each liver RNA sample collected at 2, 4, and 8 hours post challenge prior to cDNA library preparation and sequencing. [file 12864_2026_12988_MOESM2_ESM.xlsx]

## Sheet: Legend
Supplementary Table 1: RNA integrity and purity metrics of liver samples used for RNA-Seq analysis of channel catfish challenged with virulent Aeromonas hydrophila. The table presents the RNA Integrity Number (RIN) and A260:A280 ratio for each liver RNA sample collected at 2, 4, and 8 hours post challenge prior to cDNA library preparation and sequencing

## Sheet: RIN and purity metric
Sample ID	Species	Sample Type	A260:280	RIN	Treatment	Hours post challenge
Li1	Ictalurus punctatus	Total RNA	2.002	9.1	FCF	2
Li2	Ictalurus punctatus	Total RNA	2.003	7.8	FCF	2
Li3	Ictalurus punctatus	Total RNA	1.99	8.5	FCF	2
Li4	Ictalurus punctatus	Total RNA	1.905	7.9	FCF	2
Li5	Ictalurus punctatus	Total RNA	1.941	8.4	FCF	2
Li6	Ictalurus punctatus	Total RNA	1.922	8.1	FCF	2
Li7	Ictalurus punctatus	Total RNA	2.001	8.4	FCF	4
Li8	Ictalurus punctatus	Total RNA	2.019	8.4	FCF	4
Li9	Ictalurus punctatus	Total RNA	1.989	8.3	FCF	4
Li10	Ictalurus punctatus	Total RNA	1.98	8	FCF	4
Li11	Ictalurus punctatus	Total RNA	2.011	8.6	FCF	4
Li12	Ictalurus punctatus	Total RNA	1.939	8.1	FCF	4
Li13	Ictalurus punctatus	Total RNA	1.997	7.8	FCF	8
Li14	Ictalurus punctatus	Total RNA	1.89	7.2	FCF	8
Li15	Ictalurus punctatus	Total RNA	1.963	8	FCF	8
Li16	Ictalurus punctatus	Total RNA	2.043	7.6	FCF	8
Li17	Ictalurus punctatus	Total RNA	1.925	7.9	FCF	8
Li18	Ictalurus punctatus	Total RNA	1.984	7.3	FCF	8
Li19	Ictalurus punctatus	Total RNA	1.957	7.4	NCF	2
Li20	Ictalurus punctatus	Total RNA	1.896	8.8	NCF	2
Li21	Ictalurus punctatus	Total RNA	1.975	7.9	NCF	2
Li22	Ictalurus punctatus	Total RNA	1.926	8.4	NCF	2
Li23	Ictalurus punctatus	Total RNA	1.898	8.3	NCF	2
Li24	Ictalurus punctatus	Total RNA	2.016	8.5	NCF	2
Li25	Ictalurus punctatus	Total RNA	1.978	7.6	NCF	4
Li26	Ictalurus punctatus	Total RNA	1.903	8.6	NCF	4
Li27	Ictalurus punctatus	Total RNA	1.932	8	NCF	4
Li28	Ictalurus punctatus	Total RNA	2	8.1	NCF	4
Li29	Ictalurus punctatus	Total RNA	2	8.4	NCF	4
Li30	Ictalurus punctatus	Total RNA	2	8.9	NCF	4
Li31	Ictalurus punctatus	Total RNA	1.933	9.2	NCF	8
Li32	Ictalurus punctatus	Total RNA	2.04	8	NCF	8
Li33	Ictalurus punctatus	Total RNA	1.958	9.6	NCF	8
Li34	Ictalurus punctatus	Total RNA	2.029	9.1	NCF	8
Li35	Ictalurus punctatus	Total RNA	1.926	8.5	NCF	8
Li36	Ictalurus punctatus	Total RNA	1.978	8.3	NCF	8
Li37	Ictalurus punctatus	Total RNA	1.988	7.4	FCN	2
Li38	Ictalurus punctatus	Total RNA	1.996	8.5	FCN	2
Li39	Ictalurus punctatus	Total RNA	1.96	7.4	FCN	2
Li40	Ictalurus punctatus	Total RNA	2.02	8.8	FCN	2
Li41	Ictalurus punctatus	Total RNA	1.937	8.6	FCN	2
Li42	Ictalurus punctatus	Total RNA	2	8.7	FCN	2
Li43	Ictalurus punctatus	Total RNA	1.849	8.1	FCN	4
Li44	Ictalurus punctatus	Total RNA	1.954	9.2	FCN	4
Li45	Ictalurus punctatus	Total RNA	1.882	7.4	FCN	4
Li46	Ictalurus punctatus	Total RNA	1.982	8.3	FCN	4
Li47	Ictalurus punctatus	Total RNA	1.994	7.7	FCN	4
Li48	Ictalurus punctatus	Total RNA	2.007	8.7	FCN	4
Li49	Ictalurus punctatus	Total RNA	2	8.4	FCN	8
Li50	Ictalurus punctatus	Total RNA	1.984	8.9	FCN	8
Li51	Ictalurus punctatus	Total RNA	2.038	7.2	FCN	8
Li52	Ictalurus punctatus	Total RNA	1.987	8.7	FCN	8
Li53	Ictalurus punctatus	Total RNA	2.041	8.1	FCN	8
Li54	Ictalurus punctatus	Total RNA	2	9.1	FCN	8
Li55	Ictalurus punctatus	Total RNA	2	9	NCN	2
Li56	Ictalurus punctatus	Total RNA	2.035	8.3	NCN	2
Li57	Ictalurus punctatus	Total RNA	1.969	8.5	NCN	2
Li58	Ictalurus punctatus	Total RNA	2.04	9.2	NCN	2
Li59	Ictalurus punctatus	Total RNA	2.027	8.9	NCN	2
Li60	Ictalurus punctatus	Total RNA	1.97	9.1	NCN	2
Li61	Ictalurus punctatus	Total RNA	2.043	8.6	NCN	4
Li62	Ictalurus punctatus	Total RNA	2.008	8.3	NCN	4
Li63	Ictalurus punctatus	Total RNA	1.922	7.9	NCN	4
Li64	Ictalurus punctatus	Total RNA	1.859	8.1	NCN	4
Li65	Ictalurus punctatus	Total RNA	2.038	8.9	NCN	4
Li66	Ictalurus punctatus	Total RNA	2.025	8.8	NCN	4
Li67	Ictalurus punctatus	Total RNA	2.036	9.4	NCN	8
Li68	Ictalurus punctatus	Total RNA	2	8	NCN	8
Li69	Ictalurus punctatus	Total RNA	1.959	8.1	NCN	8
Li70	Ictalurus punctatus	Total RNA	2	8.8	NCN	8
Li71	Ictalurus punctatus	Total RNA	2.034	8.6	NCN	8
Li72	Ictalurus punctatus	Total RNA	1.849	8.4	NCN	8
Ct25	Ictalurus punctatus	Total RNA	2.04	7.9	FCF	2
Ct26	Ictalurus punctatus	Total RNA	1.942	7.5	FCF	2
Ct27	Ictalurus punctatus	Total RNA	2	7.8	FCF	2
Ct28	Ictalurus punctatus	Total RNA	2.03	9.2	FCF	2
Ct29	Ictalurus punctatus	Total RNA	2.04	7.5	FCF	2
Ct30	Ictalurus punctatus	Total RNA	2.049	8.7	FCF	2
Ct31	Ictalurus punctatus	Total RNA	2.046	7.2	NCF	2
Ct32	Ictalurus punctatus	Total RNA	1.933	8.3	NCF	2
Ct33	Ictalurus punctatus	Total RNA	2.033	8.2	NCF	2
Ct34	Ictalurus punctatus	Total RNA	2.025	7.5	NCF	2
Ct35	Ictalurus punctatus	Total RNA	2.025	8.8	NCF	2
Ct36	Ictalurus punctatus	Total RNA	2.014	7.9	NCF	2
