# Supplementary material for: Hepatic transcriptomics reveals immuno-metabolic interactions in juvenile channel catfish (Ictalurus punctatus) after Aeromonas hydrophila infection
Source: BMC Genomics. 2026 May 28;27:639. doi: 10.1186/s12864-026-12988-1 (PMC13403400; doi:10.1186/s12864-026-12988-1)
Supplement: Supplementary file 3 — Supplementary Material 3: Supplementary Table 2: Categorization of differentially expressed genes (DEGs; FDR < 0.05) in the liver of channel catfish (Ictalurus punctatus) challenged with virulent Aeromonas hydrophila, based on functional association with immune signaling or metabolic processes (carbohydrate, lipid, and protein metabolism). DEGs shown here were consistently differentially expressed across all timepoints (2, 4, and 8 hours post-challenge) within each treatment group. [file 12864_2026_12988_MOESM3_ESM.xlsx]

## Sheet: Legend
Supplementary Table 3: Categorization of differentially expressed genes (DEGs; FDR < 0.05) in the liver of channel catfish (Ictalurus punctatus) challenged with virulent Aeromonas hydrophila, based on functional association with immune signaling or metabolic processes (carbohydrate, lipid, and protein metabolism). DEGs shown here were consistently differentially expressed across all timepoints (2…

## Sheet: DEGs_Liver_Function_Annotated
Feature	F	FC	FDR	logCPM	logFC	PValue	Description	Source_File	Liver_Function
XM_017451519.3	16.4639	22.7405	0.0269483	5.83712	4.50719	0.00125463	PREDICTED: Ictalurus punctatus chemokine (C-C motif) ligand 19a, tandem duplicate 1 (ccl19a.1), mRNA	FCF_2h_DEGs_FINAL.xlsx	Immune Signaling
XM_017487406.3	15.7252	20.4081	0.0298554	2.6052	4.35107	0.00149781	PREDICTED: Ictalurus punctatus suppressor of cytokine signaling 2 (LOC128628654), mRNA	FCF_2h_DEGs_FINAL.xlsx	Immune Signaling
XM_017480048.3	22.6198	17.6262	0.0154076	4.89718	4.13965	0.000336313	PREDICTED: Ictalurus punctatus cytokine inducible SH2-containing protein (cish), mRNA	FCF_2h_DEGs_FINAL.xlsx	Immune Signaling
NM_001201254.1	18.0989	13.425	0.0225388	4.68115	3.74685	0.00086143	Ictalurus punctatus suppressor of cytokine signaling 3a (socs3a), mRNA	FCF_2h_DEGs_FINAL.xlsx	Immune Signaling
XM_017485781.3	13.6729	12.8688	0.0384662	2.34696	3.6858	0.00243124	PREDICTED: Ictalurus punctatus interferon regulatory factor 7 (irf7), mRNA	FCF_2h_DEGs_FINAL.xlsx	Immune Signaling
XM_017450219.3	14.4691	11.6356	0.0335282	1.65577	3.54047	0.00184972	PREDICTED: Ictalurus punctatus cytokine-inducible SH2-containing protein (LOC108254847), mRNA	FCF_2h_DEGs_FINAL.xlsx	Immune Signaling
XM_017465909.3	18.4025	11.0993	0.0221573	5.63442	3.4724	0.000805187	PREDICTED: Ictalurus punctatus homocysteine-inducible, endoplasmic reticulum stress-inducible, ubiquitin-like domain member 1 (herpud1), mRNA	FCF_2h_DEGs_FINAL.xlsx	Metabolism
NM_001200202.1	16.2022	10.4283	0.0279204	5.22432	3.38244	0.00133516	Ictalurus punctatus chemokine (C-X-C motif) ligand 18b (cxcl18b), mRNA	FCF_2h_DEGs_FINAL.xlsx	Immune Signaling
NM_001200220.1	46.838	9.81173	0.00307219	2.86695	3.29451	6.34879e-06	Ictalurus punctatus interleukin 1, beta (LOC100304697), mRNA	FCF_2h_DEGs_FINAL.xlsx	Immune Signaling
XM_053687071.1	14.8135	9.79914	0.0335326	8.68495	3.29265	0.00185399	PREDICTED: Ictalurus punctatus chemokine (C-C motif) ligand 19b (ccl19b), mRNA	FCF_2h_DEGs_FINAL.xlsx	Immune Signaling
XM_017483973.3	13.7305	8.78185	0.0388535	5.38509	3.13452	0.00247902	PREDICTED: Ictalurus punctatus suppressor of cytokine signaling 3b (socs3b), mRNA	FCF_2h_DEGs_FINAL.xlsx	Immune Signaling
XM_017483184.3	21.4055	8.46106	0.0166616	5.00554	3.08084	0.000419758	PREDICTED: Ictalurus punctatus E3 ubiquitin-protein ligase TRIM39 (si:dkey-219e21.2), mRNA	FCF_2h_DEGs_FINAL.xlsx	Metabolism
NM_001201155.1	18.3529	7.85528	0.0213804	3.50507	2.97366	0.000739323	Ictalurus punctatus cholesterol 25-hydroxylase (ch25h), mRNA	FCF_2h_DEGs_FINAL.xlsx	Metabolism
XM_017488873.3	16.0859	7.08575	0.0264206	2.35813	2.82492	0.00121361	PREDICTED: Ictalurus punctatus suppressor of cytokine signaling 1a (socs1a), mRNA	FCF_2h_DEGs_FINAL.xlsx	Immune Signaling
XM_017464663.3	12.4921	5.71525	0.0442482	3.10291	2.51482	0.00325308	PREDICTED: Ictalurus punctatus C-X-C motif chemokine 9 (LOC108263637), mRNA	FCF_2h_DEGs_FINAL.xlsx	Immune Signaling
XM_017494200.2	17.1606	5.19647	0.0241005	4.82432	2.37753	0.000974852	PREDICTED: Ictalurus punctatus interleukin-1 receptor-associated kinase 3 (irak3), mRNA	FCF_2h_DEGs_FINAL.xlsx	Immune Signaling
XM_017482057.2	15.9347	5.17834	0.0269483	8.58164	2.37249	0.00126047	PREDICTED: Ictalurus punctatus thioredoxin interacting protein a (txnipa), mRNA	FCF_2h_DEGs_FINAL.xlsx	Metabolism
XM_017454607.3	18.0894	5.06166	0.0214766	7.09974	2.33961	0.00075727	PREDICTED: Ictalurus punctatus pyruvate dehydrogenase kinase, isozyme 4 (pdk4), mRNA	FCF_2h_DEGs_FINAL.xlsx	Metabolism
XM_017489912.3	30.589	4.9419	0.00764246	5.56051	2.30507	6.41475e-05	PREDICTED: Ictalurus punctatus nuclear factor, interleukin 3 regulated (nfil3), mRNA	FCF_2h_DEGs_FINAL.xlsx	Immune Signaling
XM_017484464.3	21.33	4.43657	0.0156769	9.28963	2.14945	0.000356166	PREDICTED: Ictalurus punctatus glucose-6-phosphatase catalytic subunit 1a, tandem duplicate 1 (g6pc1a.1), mRNA	FCF_2h_DEGs_FINAL.xlsx	Metabolism
XM_017460470.3	21.977	4.26648	0.0150749	7.09141	2.09305	0.000311054	PREDICTED: Ictalurus punctatus branched chain ketoacid dehydrogenase kinase (bckdk), mRNA	FCF_2h_DEGs_FINAL.xlsx	Metabolism
XM_017492925.3	23.0597	4.15318	0.0137487	4.8607	2.05422	0.000253933	PREDICTED: Ictalurus punctatus dimethylglycine dehydrogenase (dmgdh), transcript variant X1, mRNA	FCF_2h_DEGs_FINAL.xlsx	Metabolism
XM_017493717.3	36.8301	3.95703	0.00478021	6.27704	1.98442	2.39255e-05	PREDICTED: Ictalurus punctatus nuclear factor, interleukin 3 regulated, member 6 (nfil3-6), mRNA	FCF_2h_DEGs_FINAL.xlsx	Immune Signaling
XM_017489233.3	15.7854	3.7879	0.0272513	7.71134	1.9214	0.00128445	PREDICTED: Ictalurus punctatus interleukin 6 cytokine family signal transduce (il6st), mRNA	FCF_2h_DEGs_FINAL.xlsx	Immune Signaling
XM_017493952.2	17.8536	3.51917	0.0215519	9.59663	1.81524	0.000773175	PREDICTED: Ictalurus punctatus lactate dehydrogenase Ba (ldhba), mRNA	FCF_2h_DEGs_FINAL.xlsx	Metabolism
XM_017485825.3	16.6048	3.08233	0.0250882	4.26832	1.62402	0.00104409	PREDICTED: Ictalurus punctatus caseinolytic mitochondrial matrix peptidase chaperone subunit Xb (clpxb), mRNA	FCF_2h_DEGs_FINAL.xlsx	Metabolism
XM_017493576.3	16.9136	2.9916	0.0240977	4.79699	1.58092	0.000968185	PREDICTED: Ictalurus punctatus E3 ubiquitin-protein ligase UHRF2 (LOC108279364), mRNA	FCF_2h_DEGs_FINAL.xlsx	Metabolism
XM_017470457.3	18.2018	2.98216	0.0212298	6.64574	1.57636	0.000712638	PREDICTED: Ictalurus punctatus interleukin-1 receptor-like 2 (zmp:0000000936), mRNA	FCF_2h_DEGs_FINAL.xlsx	Immune Signaling
XM_017478616.3	13.6098	2.93859	0.0373365	6.58528	1.55513	0.00227086	PREDICTED: Ictalurus punctatus interferon regulatory factor 2 binding protein 2b (irf2bp2b), mRNA	FCF_2h_DEGs_FINAL.xlsx	Immune Signaling
XM_017461274.3	13.6611	2.73411	0.0368977	9.40477	1.45107	0.00223917	PREDICTED: Ictalurus punctatus glyoxylate reductase/hydroxypyruvate reductase b (grhprb), mRNA	FCF_2h_DEGs_FINAL.xlsx	Metabolism
XM_017467661.1	11.7093	2.72066	0.0481534	2.80485	1.44396	0.00390401	PREDICTED: Ictalurus punctatus N-acetylneuraminate pyruvate lyase (dihydrodipicolinate synthase) (npl), mRNA	FCF_2h_DEGs_FINAL.xlsx	Metabolism
XM_017463951.3	13.0095	2.55968	0.0405948	1.98899	1.35596	0.00268263	PREDICTED: Ictalurus punctatus prolyl endopeptidase like (prepl), mRNA	FCF_2h_DEGs_FINAL.xlsx	Metabolism
XM_017481851.3	13.5094	2.5325	0.0376482	2.76088	1.34056	0.00233439	PREDICTED: Ictalurus punctatus ubiquitin-conjugating enzyme E2 E2 (LOC108272957), mRNA	FCF_2h_DEGs_FINAL.xlsx	Metabolism
XM_017468925.3	20.8499	2.47532	0.0163153	6.07029	1.30762	0.00039448	PREDICTED: Ictalurus punctatus interleukin 6 receptor (il6r), mRNA	FCF_2h_DEGs_FINAL.xlsx	Immune Signaling
XM_017483518.3	15.612	2.467	0.0279204	4.45433	1.30276	0.00133824	PREDICTED: Ictalurus punctatus interferon regulatory factor 9 (irf9), mRNA	FCF_2h_DEGs_FINAL.xlsx	Immune Signaling
XM_017489270.2	27.5205	2.35706	0.00902925	5.99102	1.23699	0.000107071	PREDICTED: Ictalurus punctatus transmembrane and ubiquitin-like domain containing 2 (tmub2), mRNA	FCF_2h_DEGs_FINAL.xlsx	Metabolism
XM_053677094.1	16.7797	2.35288	0.0245307	5.60593	1.23443	0.00100029	PREDICTED: Ictalurus punctatus ubiquitin B (ubb), mRNA	FCF_2h_DEGs_FINAL.xlsx	Metabolism
XM_017494377.3	16.7079	2.24397	0.0247651	7.85032	1.16605	0.00101802	PREDICTED: Ictalurus punctatus branched chain amino-acid transaminase 1, cytosolic (bcat1), transcript variant X3, mRNA	FCF_2h_DEGs_FINAL.xlsx	Metabolism
XM_017470293.3	12.5091	2.21821	0.0433333	4.19292	1.14939	0.00309198	PREDICTED: Ictalurus punctatus plasma membrane ascorbate-dependent reductase CYBRD1 (LOC108266665), mRNA	FCF_2h_DEGs_FINAL.xlsx	Metabolism
XM_017467914.3	13.9932	2.12821	0.0350254	4.62924	1.08964	0.00204574	PREDICTED: Ictalurus punctatus LON peptidase N-terminal domain and ring finger 1, like (lonrf1l), mRNA	FCF_2h_DEGs_FINAL.xlsx	Metabolism
NM_001200688.1	14.445	2.06565	0.0331426	7.24065	1.0466	0.00181255	Ictalurus punctatus glutathione peroxidase 4b (gpx4b), mRNA	FCF_2h_DEGs_FINAL.xlsx	Metabolism
XM_017476799.3	12.0989	-2.01364	0.045569	5.06014	-1.00981	0.00348135	PREDICTED: Ictalurus punctatus zinc metallopeptidase, STE24 homolog (zmpste24), mRNA	FCF_2h_DEGs_FINAL.xlsx	Metabolism
NM_001201236.2	20.0032	-2.02111	0.0174761	5.47782	-1.01515	0.000474095	Ictalurus punctatus proteasome 20S subunit beta 2 (psmb2), mRNA	FCF_2h_DEGs_FINAL.xlsx	Metabolism
XM_017485296.3	13.1562	-2.03684	0.0398281	6.67857	-1.02634	0.00257464	PREDICTED: Ictalurus punctatus glutathione S-transferase rho (gstr), mRNA	FCF_2h_DEGs_FINAL.xlsx	Metabolism
NM_001200542.1	23.523	-2.06459	0.0131724	4.96179	-1.04585	0.000227312	Ictalurus punctatus ring-box 1, E3 ubiquitin protein ligase (rbx1), mRNA	FCF_2h_DEGs_FINAL.xlsx	Metabolism
NM_001200455.1	20.4756	-2.08775	0.0166616	4.99085	-1.06195	0.000427632	Ictalurus punctatus glyoxylate reductase/hydroxypyruvate reductase a (grhpra), mRNA	FCF_2h_DEGs_FINAL.xlsx	Metabolism
XM_017464651.3	18.5124	-2.11873	0.0207096	6.41837	-1.0832	0.000663165	PREDICTED: Ictalurus punctatus signal peptidase complex subunit 3 (spcs3), mRNA	FCF_2h_DEGs_FINAL.xlsx	Metabolism
XM_017456581.3	22.8016	-2.12132	0.0138626	5.9592	-1.08496	0.000262688	PREDICTED: Ictalurus punctatus proteasome 20S subunit alpha 8 (psma8), mRNA	FCF_2h_DEGs_FINAL.xlsx	Metabolism
XM_017477008.3	14.9204	-2.13572	0.030521	7.44254	-1.09472	0.00159928	PREDICTED: Ictalurus punctatus saccharopine dehydrogenase a, tandem duplicate 1 (sccpdha.1), mRNA	FCF_2h_DEGs_FINAL.xlsx	Metabolism
NM_001201121.2	20.2071	-2.1617	0.017105	5.75132	-1.11217	0.00045337	Ictalurus punctatus esterase D/formylglutathione hydrolase (esd), mRNA	FCF_2h_DEGs_FINAL.xlsx	Metabolism
NM_001200421.1	18.8841	-2.19776	0.0197589	2.9216	-1.13603	0.000609024	Ictalurus punctatus short chain dehydrogenase/reductase family 39U, member 1 (sdr39u1), mRNA	FCF_2h_DEGs_FINAL.xlsx	Metabolism
NM_001201198.2	21.3159	-2.21008	0.0156769	6.90552	-1.1441	0.000357234	Ictalurus punctatus peroxiredoxin 3 (prdx3), mRNA	FCF_2h_DEGs_FINAL.xlsx	Metabolism
XM_017492563.3	11.7111	-2.39775	0.0481534	5.01889	-1.26168	0.00390192	PREDICTED: Ictalurus punctatus pyruvate carboxylase a (pcxa), mRNA	FCF_2h_DEGs_FINAL.xlsx	Metabolism
XM_017471869.3	20.6748	-2.40473	0.0166601	8.28476	-1.26587	0.000409609	PREDICTED: Ictalurus punctatus peroxiredoxin 1 (prdx1), mRNA	FCF_2h_DEGs_FINAL.xlsx	Metabolism
XM_017482949.3	12.4751	-2.49186	0.0433849	1.17081	-1.31722	0.0031223	PREDICTED: Ictalurus punctatus 4-hydroxyphenylpyruvate dioxygenase-like (hpdl), mRNA	FCF_2h_DEGs_FINAL.xlsx	Metabolism
XM_017465604.3	26.896	-2.54997	0.00942564	7.05718	-1.35048	0.000119827	PREDICTED: Ictalurus punctatus SEC11 homolog A, signal peptidase complex subunit (sec11a), mRNA	FCF_2h_DEGs_FINAL.xlsx	Metabolism
XM_017489954.3	28.6664	-2.60786	0.00874531	7.52609	-1.38287	8.74801e-05	PREDICTED: Ictalurus punctatus aldehyde dehydrogenase 7 family, member A1 (aldh7a1), mRNA	FCF_2h_DEGs_FINAL.xlsx	Metabolism
NM_001200371.1	52.8124	-2.65914	0.00271148	4.70904	-1.41096	3.18366e-06	Ictalurus punctatus NEDD8 ubiquitin like modifier (nedd8), mRNA	FCF_2h_DEGs_FINAL.xlsx	Metabolism
NM_001200340.1	15.9319	-2.67515	0.0267289	2.34272	-1.41962	0.00123418	Ictalurus punctatus proteasome 26S subunit, non-ATPase 10 (psmd10), mRNA	FCF_2h_DEGs_FINAL.xlsx	Metabolism
XM_053674243.1	11.6572	-3.15686	0.0489984	3.50617	-1.65849	0.00399603	PREDICTED: Ictalurus punctatus phosphoserine aminotransferase 1 (psat1), mRNA	FCF_2h_DEGs_FINAL.xlsx	Metabolism
XM_053677183.1	28.7193	-3.16391	0.00874531	6.70231	-1.66171	8.66796e-05	PREDICTED: Ictalurus punctatus peroxiredoxin 4 (prdx4), mRNA	FCF_2h_DEGs_FINAL.xlsx	Metabolism
NM_001200383.1	13.0132	-3.28411	0.0405948	2.19484	-1.7155	0.00267986	Ictalurus punctatus retinol dehydrogenase 13 (rdh13), mRNA	FCF_2h_DEGs_FINAL.xlsx	Metabolism
XM_017465598.2	13.0865	-4.01842	0.0411087	5.50105	-2.00663	0.00275603	PREDICTED: Ictalurus punctatus isocitrate dehydrogenase (NADP(+)) 2 (idh2), mRNA	FCF_2h_DEGs_FINAL.xlsx	Metabolism
XM_017464777.3	11.5548	-4.2189	0.049608	0.639576	-2.07687	0.00408757	PREDICTED: Ictalurus punctatus desumoylating isopeptidase 2 (desi2), mRNA	FCF_2h_DEGs_FINAL.xlsx	Metabolism
XM_017464079.3	12.8065	-5.12629	0.0433849	4.3909	-2.35792	0.00312717	PREDICTED: Ictalurus punctatus hexokinase domain containing 1 (hkdc1), mRNA	FCF_2h_DEGs_FINAL.xlsx	Metabolism
XM_017456076.3	13.4741	-6.10327	0.040217	6.42428	-2.60958	0.0026239	PREDICTED: Ictalurus punctatus 24-dehydrocholesterol reductase (dhcr24), mRNA	FCF_2h_DEGs_FINAL.xlsx	Metabolism
XM_017478833.3	28.6831	-7.2263	0.00876745	7.66062	-2.85326	8.93779e-05	PREDICTED: Ictalurus punctatus 7-dehydrocholesterol reductase (dhcr7), mRNA	FCF_2h_DEGs_FINAL.xlsx	Metabolism
XM_017476494.3	20.4908	-13.5169	0.0180471	4.51637	-3.75669	0.000515135	PREDICTED: Ictalurus punctatus ergosterol biosynthesis 28 homolog (erg28), mRNA	FCF_2h_DEGs_FINAL.xlsx	Metabolism
NM_001200069.1	15.2618	10.8241	0.0352983	3.65718	3.43618	0.00181168	Ictalurus punctatus ADAM metallopeptidase domain 8a (adam8a), mRNA	FCF_4h_DEGs_FINAL.xlsx	Metabolism
NM_001200202.1	34.1027	71.9814	0.00776087	7.94124	6.16955	5.84172e-05	Ictalurus punctatus chemokine (C-X-C motif) ligand 18b (cxcl18b), mRNA	FCF_4h_DEGs_FINAL.xlsx	Immune Signaling
NM_001200219.1	25.3869	21.3337	0.0133459	3.36925	4.41506	0.000227263	Ictalurus punctatus interleukin 1, beta (LOC100304696), mRNA	FCF_4h_DEGs_FINAL.xlsx	Immune Signaling
NM_001200220.1	51.3592	65.2684	0.00545393	5.52047	6.02831	7.40292e-06	Ictalurus punctatus interleukin 1, beta (LOC100304697), mRNA	FCF_4h_DEGs_FINAL.xlsx	Immune Signaling
NM_001200383.1	17.8609	-2.66736	0.022855	2.31321	-1.41541	0.000800941	Ictalurus punctatus retinol dehydrogenase 13 (rdh13), mRNA	FCF_4h_DEGs_FINAL.xlsx	Metabolism
NM_001200964.1	22.1275	-2.28598	0.0142142	6.38212	-1.19281	0.000315926	Ictalurus punctatus hydroxyacyl-CoA dehydrogenase (hadh), mRNA	FCF_4h_DEGs_FINAL.xlsx	Metabolism
NM_001201155.1	28.0559	86.0147	0.0110974	6.83847	6.42651	0.000145914	Ictalurus punctatus cholesterol 25-hydroxylase (ch25h), mRNA	FCF_4h_DEGs_FINAL.xlsx	Metabolism
NM_001201180.1	17.2512	-2.18503	0.0248949	6.37241	-1.12765	0.000924652	Ictalurus punctatus hydroxysteroid dehydrogenase like 2 (hsdl2), mRNA	FCF_4h_DEGs_FINAL.xlsx	Metabolism
NM_001201185.1	17.8077	11.9646	0.0261549	4.47624	3.5807	0.00100715	Ictalurus punctatus interleukin-1 receptor-associated kinase 4 (irak4), mRNA	FCF_4h_DEGs_FINAL.xlsx	Immune Signaling
NM_001201254.1	26.2286	18.7682	0.0123329	5.17902	4.23022	0.000197837	Ictalurus punctatus suppressor of cytokine signaling 3a (socs3a), mRNA	FCF_4h_DEGs_FINAL.xlsx	Immune Signaling
XM_017451519.3	19.8213	9.79742	0.0201933	4.74468	3.2924	0.00065606	PREDICTED: Ictalurus punctatus chemokine (C-C motif) ligand 19a, tandem duplicate 1 (ccl19a.1), mRNA	FCF_4h_DEGs_FINAL.xlsx	Immune Signaling
XM_017451773.3	16.5137	-3.39489	0.02765	7.10719	-1.76337	0.00112251	PREDICTED: Ictalurus punctatus glycine dehydrogenase (decarboxylating) (gldc), mRNA	FCF_4h_DEGs_FINAL.xlsx	Metabolism
XM_017455285.3	13.6762	-2.43141	0.0395736	5.18221	-1.2818	0.00229131	PREDICTED: Ictalurus punctatus hydroxyacyl-CoA dehydrogenase trifunctional multienzyme complex subunit alpha a (hadhaa), mRNA	FCF_4h_DEGs_FINAL.xlsx	Metabolism
XM_017456076.3	13.4739	-3.85696	0.042168	6.5804	-1.94746	0.00260382	PREDICTED: Ictalurus punctatus 24-dehydrocholesterol reductase (dhcr24), mRNA	FCF_4h_DEGs_FINAL.xlsx	Metabolism
XM_017457817.3	17.5239	37.0727	0.0272726	2.52184	5.21228	0.00107244	PREDICTED: Ictalurus punctatus interferon-induced GTP-binding protein Mx3 (LOC108258862), mRNA	FCF_4h_DEGs_FINAL.xlsx	Immune Signaling
XM_017457943.1	17.5552	2.05027	0.0238797	6.6934	1.03581	0.000860423	PREDICTED: Ictalurus punctatus mitochondrial pyruvate carrier 2a (mpc2a), mRNA	FCF_4h_DEGs_FINAL.xlsx	Metabolism
XM_017464014.3	13.2555	-5.07703	0.04489	4.71329	-2.34399	0.002952	PREDICTED: Ictalurus punctatus retinol dehydrogenase 12 (rdh12), mRNA	FCF_4h_DEGs_FINAL.xlsx	Metabolism
XM_017464079.3	14.0838	-4.1994	0.0387371	4.48459	-2.07018	0.00223226	PREDICTED: Ictalurus punctatus hexokinase domain containing 1 (hkdc1), mRNA	FCF_4h_DEGs_FINAL.xlsx	Metabolism
XM_017464663.3	32.5036	31.8945	0.00902509	5.43174	4.99523	7.35015e-05	PREDICTED: Ictalurus punctatus C-X-C motif chemokine 9 (LOC108263637), mRNA	FCF_4h_DEGs_FINAL.xlsx	Immune Signaling
XM_017464679.3	16.2175	2.00974	0.0286483	7.49201	1.00701	0.00118779	PREDICTED: Ictalurus punctatus glutathione S-transferase omega 1 (gsto1), mRNA	FCF_4h_DEGs_FINAL.xlsx	Metabolism
XM_017465604.3	20.5291	-2.08455	0.0167951	7.18795	-1.05973	0.00044132	PREDICTED: Ictalurus punctatus SEC11 homolog A, signal peptidase complex subunit (sec11a), mRNA	FCF_4h_DEGs_FINAL.xlsx	Metabolism
XM_017465909.3	22.1255	10.2451	0.016595	5.5722	3.35687	0.000415218	PREDICTED: Ictalurus punctatus homocysteine-inducible, endoplasmic reticulum stress-inducible, ubiquitin-like domain member 1 (herpud1), mRNA	FCF_4h_DEGs_FINAL.xlsx	Metabolism
XM_017468405.3	14.2483	18.0184	0.039594	9.39475	4.1714	0.00232595	PREDICTED: Ictalurus punctatus glucokinase (hexokinase 4) (gck), mRNA	FCF_4h_DEGs_FINAL.xlsx	Metabolism
XM_017468925.3	18.2673	2.26623	0.021483	6.0234	1.18029	0.000729	PREDICTED: Ictalurus punctatus interleukin 6 receptor (il6r), mRNA	FCF_4h_DEGs_FINAL.xlsx	Immune Signaling
XM_017469121.3	20.0068	56.6854	0.0197611	2.78498	5.8249	0.000631556	PREDICTED: Ictalurus punctatus interleukin-1 receptor type 2 (LOC108266111), mRNA	FCF_4h_DEGs_FINAL.xlsx	Immune Signaling
XM_017470293.3	27.5232	3.88238	0.00979637	4.8358	1.95694	0.000113441	PREDICTED: Ictalurus punctatus plasma membrane ascorbate-dependent reductase CYBRD1 (LOC108266665), mRNA	FCF_4h_DEGs_FINAL.xlsx	Metabolism
XM_017470457.3	22.3469	2.74068	0.0142142	6.59836	1.45453	0.000302125	PREDICTED: Ictalurus punctatus interleukin-1 receptor-like 2 (zmp:0000000936), mRNA	FCF_4h_DEGs_FINAL.xlsx	Immune Signaling
XM_017470525.3	23.9105	4.87005	0.0133459	2.88923	2.28394	0.000221496	PREDICTED: Ictalurus punctatus phosphofructokinase, liver a (pfkla), mRNA	FCF_4h_DEGs_FINAL.xlsx	Metabolism
XM_017471081.3	14.6117	2.54657	0.0352338	2.14736	1.34856	0.00178597	PREDICTED: Ictalurus punctatus atypical chemokine receptor 2 (LOC108267117), mRNA	FCF_4h_DEGs_FINAL.xlsx	Immune Signaling
XM_017477008.3	15.5709	-2.01551	0.0313337	7.51229	-1.01115	0.00139579	PREDICTED: Ictalurus punctatus saccharopine dehydrogenase a, tandem duplicate 1 (sccpdha.1), mRNA	FCF_4h_DEGs_FINAL.xlsx	Metabolism
XM_017478833.3	21.7036	-4.29992	0.0147274	7.8178	-2.10431	0.000348093	PREDICTED: Ictalurus punctatus 7-dehydrocholesterol reductase (dhcr7), mRNA	FCF_4h_DEGs_FINAL.xlsx	Metabolism
XM_017480048.3	20.0087	10.4847	0.0197611	4.24417	3.39022	0.000631307	PREDICTED: Ictalurus punctatus cytokine inducible SH2-containing protein (cish), mRNA	FCF_4h_DEGs_FINAL.xlsx	Immune Signaling
XM_017483184.3	22.977	15.7461	0.0147644	5.87121	3.97692	0.000353443	PREDICTED: Ictalurus punctatus E3 ubiquitin-protein ligase TRIM39 (si:dkey-219e21.2), mRNA	FCF_4h_DEGs_FINAL.xlsx	Metabolism
XM_017483973.3	23.7101	11.0247	0.0142142	5.72625	3.46266	0.000308652	PREDICTED: Ictalurus punctatus suppressor of cytokine signaling 3b (socs3b), mRNA	FCF_4h_DEGs_FINAL.xlsx	Immune Signaling
XM_017484464.3	40.2468	7.28163	0.00554753	9.93913	2.86426	1.60714e-05	PREDICTED: Ictalurus punctatus glucose-6-phosphatase catalytic subunit 1a, tandem duplicate 1 (g6pc1a.1), mRNA	FCF_4h_DEGs_FINAL.xlsx	Metabolism
XM_017487251.3	12.4473	-3.89973	0.0470057	1.87039	-1.96338	0.00322457	PREDICTED: Ictalurus punctatus glutathione peroxidase 7 (gpx7), mRNA	FCF_4h_DEGs_FINAL.xlsx	Metabolism
XM_017487760.3	14.5552	-25.203	0.0352983	-0.201778	-4.65552	0.00181259	PREDICTED: Ictalurus punctatus ubiquitin-conjugating enzyme E2T (putative) (ube2t), mRNA	FCF_4h_DEGs_FINAL.xlsx	Metabolism
XM_017488812.2	26.0433	4.36564	0.0112331	5.57678	2.12619	0.000153498	PREDICTED: Ictalurus punctatus dehydrogenase/reductase SDR family member 13 (LOC108276818), mRNA	FCF_4h_DEGs_FINAL.xlsx	Metabolism
XM_017488873.3	25.2135	8.44023	0.0115056	2.62249	3.07728	0.000174909	PREDICTED: Ictalurus punctatus suppressor of cytokine signaling 1a (socs1a), mRNA	FCF_4h_DEGs_FINAL.xlsx	Immune Signaling
XM_017489233.3	23.7832	3.4644	0.0133459	7.65355	1.79261	0.000227052	PREDICTED: Ictalurus punctatus interleukin 6 cytokine family signal transduce (il6st), mRNA	FCF_4h_DEGs_FINAL.xlsx	Immune Signaling
XM_017489842.3	21.4398	-2.15224	0.0150537	3.09994	-1.10584	0.000364083	PREDICTED: Ictalurus punctatus ubiquitin carboxyl-terminal hydrolase 32 (LOC108277262), mRNA	FCF_4h_DEGs_FINAL.xlsx	Metabolism
XM_017489912.3	29.6706	5.76534	0.00919166	5.79052	2.52741	8.62002e-05	PREDICTED: Ictalurus punctatus nuclear factor, interleukin 3 regulated (nfil3), mRNA	FCF_4h_DEGs_FINAL.xlsx	Immune Signaling
XM_017489954.3	32.6629	-2.24166	0.00750363	7.63271	-1.16457	4.82505e-05	PREDICTED: Ictalurus punctatus aldehyde dehydrogenase 7 family, member A1 (aldh7a1), mRNA	FCF_4h_DEGs_FINAL.xlsx	Metabolism
XM_017492563.3	21.8362	-2.53608	0.0146913	5.0388	-1.3426	0.000335376	PREDICTED: Ictalurus punctatus pyruvate carboxylase a (pcxa), mRNA	FCF_4h_DEGs_FINAL.xlsx	Metabolism
XM_017492925.3	12.3285	3.22152	0.0491617	4.61656	1.68774	0.00348454	PREDICTED: Ictalurus punctatus dimethylglycine dehydrogenase (dmgdh), transcript variant X1, mRNA	FCF_4h_DEGs_FINAL.xlsx	Metabolism
XM_017493952.2	16.6052	2.73292	0.0272726	9.3632	1.45044	0.00108015	PREDICTED: Ictalurus punctatus lactate dehydrogenase Ba (ldhba), mRNA	FCF_4h_DEGs_FINAL.xlsx	Metabolism
XM_017494200.2	26.3652	7.37112	0.0113869	5.30036	2.88188	0.000168611	PREDICTED: Ictalurus punctatus interleukin-1 receptor-associated kinase 3 (irak3), mRNA	FCF_4h_DEGs_FINAL.xlsx	Immune Signaling
XM_017494377.3	21.6996	2.46142	0.0147274	7.98652	1.29949	0.000344966	PREDICTED: Ictalurus punctatus branched chain amino-acid transaminase 1, cytosolic (bcat1), transcript variant X3, mRNA	FCF_4h_DEGs_FINAL.xlsx	Metabolism
XM_053674243.1	22.4545	-2.09666	0.0142142	3.71383	-1.06809	0.000295606	PREDICTED: Ictalurus punctatus phosphoserine aminotransferase 1 (psat1), mRNA	FCF_4h_DEGs_FINAL.xlsx	Metabolism
XM_053677094.1	22.1031	2.60914	0.0142142	5.75482	1.38357	0.000317506	PREDICTED: Ictalurus punctatus ubiquitin B (ubb), mRNA	FCF_4h_DEGs_FINAL.xlsx	Metabolism
XM_053677183.1	40.7441	-2.3753	0.00554753	6.85566	-1.24811	1.50374e-05	PREDICTED: Ictalurus punctatus peroxiredoxin 4 (prdx4), mRNA	FCF_4h_DEGs_FINAL.xlsx	Metabolism
XM_053681083.1	14.3179	-3.2102	0.0370577	5.73444	-1.68266	0.00201308	PREDICTED: Ictalurus punctatus sterol 26-hydroxylase, mitochondrial (LOC108261972), mRNA	FCF_4h_DEGs_FINAL.xlsx	Metabolism
XM_053687071.1	26.2308	14.7496	0.0115056	9.27217	3.8826	0.000173469	PREDICTED: Ictalurus punctatus chemokine (C-C motif) ligand 19b (ccl19b), mRNA	FCF_4h_DEGs_FINAL.xlsx	Immune Signaling
XM_053687423.1	21.4506	5.1716	0.0157569	3.75886	2.37061	0.000386314	PREDICTED: Ictalurus punctatus interleukin-1 receptor accessory protein (LOC108277591), mRNA	FCF_4h_DEGs_FINAL.xlsx	Immune Signaling
NM_001200069.1	51.2081	35.5654	0.000289832	5.33199	5.1524	7.71271e-06	Ictalurus punctatus ADAM metallopeptidase domain 8a (adam8a), mRNA	FCF_8h_DEGs_FINAL.xlsx	Metabolism
NM_001200092.1	81.032	4.59135	3.46288e-05	8.38834	2.19892	2.89262e-07	Ictalurus punctatus thioredoxin (txn), mRNA	FCF_8h_DEGs_FINAL.xlsx	Metabolism
NM_001200167.1	18.8582	-2.60593	0.00551802	5.1748	-1.3818	0.000646477	Ictalurus punctatus interferon induced protein 2 (LOC100304587), mRNA	FCF_8h_DEGs_FINAL.xlsx	Immune Signaling
NM_001200202.1	46.5249	40.4642	0.000388229	7.17293	5.33858	1.23696e-05	Ictalurus punctatus chemokine (C-X-C motif) ligand 18b (cxcl18b), mRNA	FCF_8h_DEGs_FINAL.xlsx	Immune Signaling
NM_001200203.1	30.7973	2.73243	0.00113914	4.40234	1.45019	6.66084e-05	Ictalurus punctatus chemokine (C-X-C motif) ligand 12a (stromal cell-derived factor 1) (cxcl12a), mRNA	FCF_8h_DEGs_FINAL.xlsx	Immune Signaling
NM_001200219.1	23.3963	54.8526	0.00349809	4.7058	5.77749	0.00034814	Ictalurus punctatus interleukin 1, beta (LOC100304696), mRNA	FCF_8h_DEGs_FINAL.xlsx	Immune Signaling
NM_001200220.1	57.0733	133.024	0.000212952	6.58295	7.05555	4.34543e-06	Ictalurus punctatus interleukin 1, beta (LOC100304697), mRNA	FCF_8h_DEGs_FINAL.xlsx	Immune Signaling
NM_001200340.1	9.57808	-2.04476	0.0337062	2.54936	-1.03193	0.00775887	Ictalurus punctatus proteasome 26S subunit, non-ATPase 10 (psmd10), mRNA	FCF_8h_DEGs_FINAL.xlsx	Metabolism
NM_001200383.1	9.75098	-2.46428	0.0325553	2.3889	-1.30117	0.00733853	Ictalurus punctatus retinol dehydrogenase 13 (rdh13), mRNA	FCF_8h_DEGs_FINAL.xlsx	Metabolism
NM_001200421.1	23.5014	-2.41818	0.00275597	2.96661	-1.27392	0.000244354	Ictalurus punctatus short chain dehydrogenase/reductase family 39U, member 1 (sdr39u1), mRNA	FCF_8h_DEGs_FINAL.xlsx	Metabolism
NM_001200521.1	34.4047	-2.1248	0.00076726	7.12568	-1.08733	3.79001e-05	Ictalurus punctatus hydroxysteroid (17-beta) dehydrogenase 12b (hsd17b12b), mRNA	FCF_8h_DEGs_FINAL.xlsx	Metabolism
NM_001200595.1	12.2477	3.41462	0.0193064	6.88893	1.77172	0.0036977	Ictalurus punctatus aldolase C, fructose-bisphosphate, b (aldocb), mRNA	FCF_8h_DEGs_FINAL.xlsx	Metabolism
NM_001200608.1	16.2986	-2.19081	0.0085372	9.43559	-1.13146	0.0011787	Ictalurus punctatus glutathione S-transferase, alpha tandem duplicate 1 (gsta.1), mRNA	FCF_8h_DEGs_FINAL.xlsx	Metabolism
NM_001200757.2	29.5054	-2.93135	0.0013136	3.60079	-1.55157	8.2453e-05	Ictalurus punctatus dihydrodiol dehydrogenase, tandem duplicate 2 (dhdh.2), mRNA	FCF_8h_DEGs_FINAL.xlsx	Metabolism
NM_001200944.2	12.8503	-3.34536	0.0171689	5.54725	-1.74216	0.00315309	Ictalurus punctatus sorbitol dehydrogenase (sord), mRNA	FCF_8h_DEGs_FINAL.xlsx	Metabolism
NM_001200964.1	64.9036	-4.16333	8.8497e-05	6.21475	-2.05774	1.10401e-06	Ictalurus punctatus hydroxyacyl-CoA dehydrogenase (hadh), mRNA	FCF_8h_DEGs_FINAL.xlsx	Metabolism
NM_001201121.2	58.5591	-2.85379	0.000125116	5.72351	-1.51288	2.02092e-06	Ictalurus punctatus esterase D/formylglutathione hydrolase (esd), mRNA	FCF_8h_DEGs_FINAL.xlsx	Metabolism
NM_001201155.1	28.1705	36.6385	0.00192554	5.66794	5.19529	0.00014545	Ictalurus punctatus cholesterol 25-hydroxylase (ch25h), mRNA	FCF_8h_DEGs_FINAL.xlsx	Metabolism
NM_001201180.1	42.1666	-2.86546	0.000396653	6.30501	-1.51877	1.28746e-05	Ictalurus punctatus hydroxysteroid dehydrogenase like 2 (hsdl2), mRNA	FCF_8h_DEGs_FINAL.xlsx	Metabolism
NM_001201185.1	64.7338	12.4715	0.000103603	4.57723	3.64056	1.39573e-06	Ictalurus punctatus interleukin-1 receptor-associated kinase 4 (irak4), mRNA	FCF_8h_DEGs_FINAL.xlsx	Immune Signaling
NM_001201198.2	36.8555	-2.17568	0.000612137	7.00264	-1.12147	2.64687e-05	Ictalurus punctatus peroxiredoxin 3 (prdx3), mRNA	FCF_8h_DEGs_FINAL.xlsx	Metabolism
NM_001201254.1	46.4299	50.6545	0.000396559	6.61786	5.66262	1.28243e-05	Ictalurus punctatus suppressor of cytokine signaling 3a (socs3a), mRNA	FCF_8h_DEGs_FINAL.xlsx	Immune Signaling
NM_001360777.1	39.4791	2.12029	0.000499369	4.83452	1.08426	1.83716e-05	Ictalurus punctatus interferon gamma receptor 2 (ifngr2), mRNA	FCF_8h_DEGs_FINAL.xlsx	Immune Signaling
NM_001360819.1	48.2735	2.22113	0.000250026	6.0465	1.1513	6.098e-06	Ictalurus punctatus interferon gamma receptor 1-like (ifngr1l), mRNA	FCF_8h_DEGs_FINAL.xlsx	Immune Signaling
XM_017450007.2	21.513	-2.29938	0.00362444	7.21747	-1.20125	0.000364607	PREDICTED: Ictalurus punctatus aldehyde dehydrogenase 4 family, member A1 (aldh4a1), mRNA	FCF_8h_DEGs_FINAL.xlsx	Metabolism
XM_017450744.3	24.1899	-2.44871	0.00252022	8.4973	-1.29202	0.000213828	PREDICTED: Ictalurus punctatus glycerol-3-phosphate dehydrogenase 1b (gpd1b), mRNA	FCF_8h_DEGs_FINAL.xlsx	Metabolism
XM_017450859.3	9.7869	-2.21181	0.0323367	1.83416	-1.14523	0.00725453	PREDICTED: Ictalurus punctatus dehydrogenase/reductase (SDR family) member 3b (dhrs3b), mRNA	FCF_8h_DEGs_FINAL.xlsx	Metabolism
XM_017451517.2	8.74149	5.91053	0.0420829	1.43724	2.56329	0.0104755	PREDICTED: Ictalurus punctatus chemokine (C-C motif) ligand 19a, tandem duplicate 2 (ccl19a.2), mRNA	FCF_8h_DEGs_FINAL.xlsx	Immune Signaling
XM_017451519.3	64.2629	17.0636	0.000111139	5.5377	4.09285	1.64454e-06	PREDICTED: Ictalurus punctatus chemokine (C-C motif) ligand 19a, tandem duplicate 1 (ccl19a.1), mRNA	FCF_8h_DEGs_FINAL.xlsx	Immune Signaling
XM_017451773.3	72.4804	-8.0207	5.82768e-05	6.94822	-3.00373	5.70251e-07	PREDICTED: Ictalurus punctatus glycine dehydrogenase (decarboxylating) (gldc), mRNA	FCF_8h_DEGs_FINAL.xlsx	Metabolism
XM_017452358.2	24.0774	-3.74838	0.00255467	1.58888	-1.90627	0.000218504	PREDICTED: Ictalurus punctatus acyl-CoA dehydrogenase family member 10 (LOC108255955), transcript variant X1, mRNA	FCF_8h_DEGs_FINAL.xlsx	Metabolism
XM_017452378.3	12.6681	-2.6364	0.0172682	5.42926	-1.39857	0.0031837	PREDICTED: Ictalurus punctatus ADAM metallopeptidase with thrombospondin type 1 motif, 3 (adamts3), mRNA	FCF_8h_DEGs_FINAL.xlsx	Metabolism
XM_017452702.3	52.1877	281.898	0.000267734	3.13129	8.13903	6.74128e-06	PREDICTED: Ictalurus punctatus thiosulfate:glutathione sulfurtransferase (si:ch211-161h7.8), mRNA	FCF_8h_DEGs_FINAL.xlsx	Metabolism
XM_017452809.3	17.0561	18.7344	0.00747623	-0.0697934	4.22762	0.000981366	PREDICTED: Ictalurus punctatus C-C motif chemokine 19 (LOC108256200), mRNA	FCF_8h_DEGs_FINAL.xlsx	Immune Signaling
XM_017453426.3	11.1067	-2.48443	0.0245569	5.55109	-1.31292	0.0049905	PREDICTED: Ictalurus punctatus acyl-CoA dehydrogenase family, member 11 (acad11), transcript variant X1, mRNA	FCF_8h_DEGs_FINAL.xlsx	Metabolism
XM_017453477.3	15.4533	-2.13713	0.0100827	2.675	-1.09567	0.00145467	PREDICTED: Ictalurus punctatus ubiquitin specific peptidase 12a (usp12a), mRNA	FCF_8h_DEGs_FINAL.xlsx	Metabolism
XM_017453856.3	12.652	3.04448	0.0172682	3.89905	1.6062	0.0031822	PREDICTED: Ictalurus punctatus ubiquitin-conjugating enzyme E2E 2 (ube2e2), mRNA	FCF_8h_DEGs_FINAL.xlsx	Metabolism
XM_017454276.3	28.3734	-2.22895	0.00150129	4.59579	-1.15636	9.99487e-05	PREDICTED: Ictalurus punctatus dedicator of cytokinesis protein 7 (LOC108256957), mRNA	FCF_8h_DEGs_FINAL.xlsx	Immune Signaling
XM_017454607.3	37.4932	-10.5484	0.000700876	4.71329	-3.39896	3.28692e-05	PREDICTED: Ictalurus punctatus pyruvate dehydrogenase kinase, isozyme 4 (pdk4), mRNA	FCF_8h_DEGs_FINAL.xlsx	Metabolism
XM_017454788.3	8.73491	-3.0458	0.0414405	1.75299	-1.60682	0.0102513	PREDICTED: Ictalurus punctatus ubiquitin specific peptidase 31 (usp31), mRNA	FCF_8h_DEGs_FINAL.xlsx	Metabolism
XM_017454804.3	27.3091	-3.24168	0.00169519	4.87926	-1.69674	0.000120362	PREDICTED: Ictalurus punctatus acyl-CoA/acyl-ACP dehydrogenase (zgc:85777), mRNA	FCF_8h_DEGs_FINAL.xlsx	Metabolism
XM_017455285.3	36.896	-3.78291	0.000612137	5.06622	-1.9195	2.63162e-05	PREDICTED: Ictalurus punctatus hydroxyacyl-CoA dehydrogenase trifunctional multienzyme complex subunit alpha a (hadhaa), mRNA	FCF_8h_DEGs_FINAL.xlsx	Metabolism
XM_017455342.3	21.6101	7.85137	0.00399315	8.63274	2.97294	0.00041781	PREDICTED: Ictalurus punctatus L-threonine dehydrogenase (tdh), transcript variant X1, mRNA	FCF_8h_DEGs_FINAL.xlsx	Metabolism
XM_017456076.3	20.3405	-6.0834	0.00504234	6.51173	-2.60488	0.000574033	PREDICTED: Ictalurus punctatus 24-dehydrocholesterol reductase (dhcr24), mRNA	FCF_8h_DEGs_FINAL.xlsx	Metabolism
XM_017457432.3	10.9468	-2.25629	0.0247872	8.96328	-1.17396	0.00505411	PREDICTED: Ictalurus punctatus malate dehydrogenase 1Aa, NAD (soluble) (mdh1aa), mRNA	FCF_8h_DEGs_FINAL.xlsx	Metabolism
XM_017457604.2	50.8546	3.27344	0.000217206	4.97435	1.71081	4.54622e-06	PREDICTED: Ictalurus punctatus thioredoxin domain containing 11 (txndc11), mRNA	FCF_8h_DEGs_FINAL.xlsx	Metabolism
XM_017457817.3	44.9669	86.2114	0.000436654	3.73409	6.42981	1.51109e-05	PREDICTED: Ictalurus punctatus interferon-induced GTP-binding protein Mx3 (LOC108258862), mRNA	FCF_8h_DEGs_FINAL.xlsx	Immune Signaling
XM_017457943.1	37.1118	2.15687	0.000608555	6.79084	1.10894	2.55198e-05	PREDICTED: Ictalurus punctatus mitochondrial pyruvate carrier 2a (mpc2a), mRNA	FCF_8h_DEGs_FINAL.xlsx	Metabolism
XM_017458042.3	21.9573	2.27675	0.00338907	3.33167	1.18697	0.000332755	PREDICTED: Ictalurus punctatus interleukin-5 receptor subunit alpha (LOC108258973), mRNA	FCF_8h_DEGs_FINAL.xlsx	Immune Signaling
XM_017458072.3	20.4354	5.36887	0.00467494	7.85836	2.42462	0.000514913	PREDICTED: Ictalurus punctatus ADAM metallopeptidase with thrombospondin type 1 motif, 1 (adamts1), mRNA	FCF_8h_DEGs_FINAL.xlsx	Metabolism
XM_017458194.3	30.9257	2.85721	0.00112481	4.90609	1.51461	6.5234e-05	PREDICTED: Ictalurus punctatus ubiquitin-conjugating enzyme E2 A (LOC108259060), mRNA	FCF_8h_DEGs_FINAL.xlsx	Metabolism
XM_017460470.3	17.6216	3.61289	0.00710914	6.98254	1.85315	0.000916611	PREDICTED: Ictalurus punctatus branched chain ketoacid dehydrogenase kinase (bckdk), mRNA	FCF_8h_DEGs_FINAL.xlsx	Metabolism
XM_017461117.3	55.3721	2173.47	0.00095746	1.71469	11.0858	5.07294e-05	PREDICTED: Ictalurus punctatus chemokine (C-X-C motif) ligand 8a (cxcl8a), mRNA	FCF_8h_DEGs_FINAL.xlsx	Immune Signaling
XM_017461390.3	8.4089	-4.2475	0.0474904	8.56771	-2.08661	0.0124223	PREDICTED: Ictalurus punctatus methylsterol monooxygenase 1 (msmo1), mRNA	FCF_8h_DEGs_FINAL.xlsx	Metabolism
XM_017461884.3	32.7848	141.078	0.00119764	2.6848	7.14035	7.18106e-05	PREDICTED: Ictalurus punctatus C-C motif chemokine 20 (LOC108261059), mRNA	FCF_8h_DEGs_FINAL.xlsx	Immune Signaling
XM_017462055.3	17.9782	-2.15732	0.00636691	2.74259	-1.10924	0.000790165	PREDICTED: Ictalurus punctatus ubiquitin-conjugating enzyme E2Ka (UBC1 homolog, yeast) (ube2ka), mRNA	FCF_8h_DEGs_FINAL.xlsx	Metabolism
XM_017463581.3	15.9855	-2.63992	0.0091286	4.56242	-1.40049	0.00127887	PREDICTED: Ictalurus punctatus glutamate dehydrogenase 1a (glud1a), mRNA	FCF_8h_DEGs_FINAL.xlsx	Metabolism
XM_017464014.3	32.989	-13.1665	0.00115446	4.60058	-3.7188	6.80551e-05	PREDICTED: Ictalurus punctatus retinol dehydrogenase 12 (rdh12), mRNA	FCF_8h_DEGs_FINAL.xlsx	Metabolism
XM_017464079.3	55.4581	-11.1171	0.000178223	4.34255	-3.47471	3.37546e-06	PREDICTED: Ictalurus punctatus hexokinase domain containing 1 (hkdc1), mRNA	FCF_8h_DEGs_FINAL.xlsx	Metabolism
XM_017464463.3	24.7408	2.31121	0.00235522	3.77137	1.20865	0.000192521	PREDICTED: Ictalurus punctatus ubiquitin-conjugating enzyme E2D 3 (ube2d3), transcript variant X3, mRNA	FCF_8h_DEGs_FINAL.xlsx	Metabolism
XM_017464663.3	24.2429	26.4094	0.003049	5.21745	4.72298	0.000283972	PREDICTED: Ictalurus punctatus C-X-C motif chemokine 9 (LOC108263637), mRNA	FCF_8h_DEGs_FINAL.xlsx	Immune Signaling
XM_017464679.3	15.9346	2.17003	0.0091885	7.61597	1.11772	0.00128946	PREDICTED: Ictalurus punctatus glutathione S-transferase omega 1 (gsto1), mRNA	FCF_8h_DEGs_FINAL.xlsx	Metabolism
XM_017465909.3	151.485	31.9387	3.01168e-06	7.16888	4.99723	5.39083e-09	PREDICTED: Ictalurus punctatus homocysteine-inducible, endoplasmic reticulum stress-inducible, ubiquitin-like domain member 1 (herpud1), mRNA	FCF_8h_DEGs_FINAL.xlsx	Metabolism
XM_017467012.3	10.9751	-10.777	0.0246284	0.154322	-3.42988	0.00501092	PREDICTED: Ictalurus punctatus glycerol-3-phosphate dehydrogenase 1a (gpd1a), mRNA	FCF_8h_DEGs_FINAL.xlsx	Metabolism
XM_017467752.3	9.19782	-3.85301	0.0370757	1.83274	-1.94598	0.00880438	PREDICTED: Ictalurus punctatus hydroxysteroid (17-beta) dehydrogenase 4 (hsd17b4), transcript variant X1, mRNA	FCF_8h_DEGs_FINAL.xlsx	Metabolism
XM_017467793.3	59.9452	-15.4874	0.00013338	4.14846	-3.95303	2.2568e-06	PREDICTED: Ictalurus punctatus choline dehydrogenase (chdh), mRNA	FCF_8h_DEGs_FINAL.xlsx	Metabolism
XM_017468119.3	15.2944	-2.49551	0.0103431	8.62826	-1.31934	0.00151444	PREDICTED: Ictalurus punctatus aldehyde dehydrogenase 9 family, member A1a, tandem duplicate 1 (aldh9a1a.1), mRNA	FCF_8h_DEGs_FINAL.xlsx	Metabolism
XM_017468405.3	10.5054	11.5422	0.0297426	8.82996	3.52884	0.00648968	PREDICTED: Ictalurus punctatus glucokinase (hexokinase 4) (gck), mRNA	FCF_8h_DEGs_FINAL.xlsx	Metabolism
XM_017469121.3	87.9095	228.627	4.48921e-05	4.83981	7.83685	4.0033e-07	PREDICTED: Ictalurus punctatus interleukin-1 receptor type 2 (LOC108266111), mRNA	FCF_8h_DEGs_FINAL.xlsx	Immune Signaling
XM_017469761.3	25.9036	18.912	0.00201429	0.853298	4.24123	0.000155038	PREDICTED: Ictalurus punctatus C-X-C chemokine receptor type 1 (LOC108266440), mRNA	FCF_8h_DEGs_FINAL.xlsx	Immune Signaling
XM_017469878.3	100.355	-21.8737	1.59885e-05	4.42565	-4.45113	8.96728e-08	PREDICTED: Ictalurus punctatus sterol 26-hydroxylase, mitochondrial (LOC108266489), mRNA	FCF_8h_DEGs_FINAL.xlsx	Metabolism
XM_017470293.3	30.6021	5.43473	0.00130173	5.2805	2.44221	8.0465e-05	PREDICTED: Ictalurus punctatus plasma membrane ascorbate-dependent reductase CYBRD1 (LOC108266665), mRNA	FCF_8h_DEGs_FINAL.xlsx	Metabolism
XM_017470366.3	16.5823	-4.99948	0.008122	1.91326	-2.32178	0.00109991	PREDICTED: Ictalurus punctatus O-sialoglycoprotein endopeptidase-like 1 (osgepl1), mRNA	FCF_8h_DEGs_FINAL.xlsx	Metabolism
XM_017470510.3	37.2739	872.737	0.000844718	5.28238	9.7694	4.33447e-05	PREDICTED: Ictalurus punctatus interleukin 11a (il11a), mRNA	FCF_8h_DEGs_FINAL.xlsx	Immune Signaling
XM_017470626.3	18.3588	2.21713	0.00596199	4.28181	1.14869	0.000723949	PREDICTED: Ictalurus punctatus interleukin-10 receptor subunit beta (LOC108266840), mRNA	FCF_8h_DEGs_FINAL.xlsx	Immune Signaling
XM_017470885.3	10.6829	-2.24253	0.026216	2.92412	-1.16513	0.00547784	PREDICTED: Ictalurus punctatus leishmanolysin-like (metallopeptidase M8 family) (lmln), mRNA	FCF_8h_DEGs_FINAL.xlsx	Metabolism
XM_017470910.2	8.77684	-2.15272	0.0409835	2.54002	-1.10616	0.0101074	PREDICTED: Ictalurus punctatus protein kinase, interferon-inducible double stranded RNA dependent activator (prkra), mRNA	FCF_8h_DEGs_FINAL.xlsx	Immune Signaling
XM_017471081.3	9.85153	2.91679	0.0317598	2.33602	1.54438	0.00710616	PREDICTED: Ictalurus punctatus atypical chemokine receptor 2 (LOC108267117), mRNA	FCF_8h_DEGs_FINAL.xlsx	Immune Signaling
XM_017471106.3	37.8197	100.591	0.000673743	2.23942	6.65236	3.07928e-05	PREDICTED: Ictalurus punctatus C-C motif chemokine 3 (LOC108267131), mRNA	FCF_8h_DEGs_FINAL.xlsx	Immune Signaling
XM_017471181.3	23.2482	12.1145	0.00287614	-0.081453	3.59866	0.000256806	PREDICTED: Ictalurus punctatus C-C motif chemokine 3 (LOC108267188), transcript variant X1, mRNA	FCF_8h_DEGs_FINAL.xlsx	Immune Signaling
XM_017471615.3	22.4825	-2.01113	0.00314505	3.65227	-1.00801	0.000299118	PREDICTED: Ictalurus punctatus copper chaperone for superoxide dismutase (LOC108267507), mRNA	FCF_8h_DEGs_FINAL.xlsx	Metabolism
XM_017471872.3	26.16	-2.77254	0.00194926	8.07145	-1.47121	0.000147939	PREDICTED: Ictalurus punctatus sterol carrier protein 2a (scp2a), mRNA	FCF_8h_DEGs_FINAL.xlsx	Metabolism
XM_017472093.3	14.3228	-13.072	0.0122183	0.295796	-3.70841	0.00194748	PREDICTED: Ictalurus punctatus HtrA serine peptidase 3b (htra3b), mRNA	FCF_8h_DEGs_FINAL.xlsx	Metabolism
XM_017472445.3	29.4713	2.50928	0.00131864	6.50792	1.32727	8.29263e-05	PREDICTED: Ictalurus punctatus UDP-glucose glycoprotein glucosyltransferase 1 (uggt1), mRNA	FCF_8h_DEGs_FINAL.xlsx	Metabolism
XM_017473143.3	15.1319	-2.23869	0.0105992	3.25611	-1.16265	0.00157849	PREDICTED: Ictalurus punctatus cytokine receptor-like factor 1a (crlf1a), mRNA	FCF_8h_DEGs_FINAL.xlsx	Immune Signaling
XM_017473660.3	23.1942	-3.20376	0.00287888	7.22649	-1.67977	0.000259555	PREDICTED: Ictalurus punctatus dihydropyrimidine dehydrogenase a, tandem duplicate 1 (dpyda.1), transcript variant X1, mRNA	FCF_8h_DEGs_FINAL.xlsx	Metabolism
XM_017473810.3	11.3686	-2.25342	0.0224498	1.9176	-1.17212	0.00445245	PREDICTED: Ictalurus punctatus inner mitochondrial membrane peptidase subunit 2 (immp2l), transcript variant X1, mRNA	FCF_8h_DEGs_FINAL.xlsx	Metabolism
XM_017474030.3	12.1515	-3.64208	0.0186968	2.51567	-1.86476	0.00355194	PREDICTED: Ictalurus punctatus lactate dehydrogenase D (ldhd), mRNA	FCF_8h_DEGs_FINAL.xlsx	Metabolism
XM_017474646.3	12.1151	-2.29755	0.0188228	6.27505	-1.20009	0.00358936	PREDICTED: Ictalurus punctatus alcohol dehydrogenase 5 (adh5), mRNA	FCF_8h_DEGs_FINAL.xlsx	Metabolism
XM_017475567.3	42.6262	-5.72737	0.000386054	7.42944	-2.51787	1.22542e-05	PREDICTED: Ictalurus punctatus methylenetetrahydrofolate dehydrogenase (NADP+ dependent) 1b (mthfd1b), mRNA	FCF_8h_DEGs_FINAL.xlsx	Metabolism
XM_017475792.3	11.4291	2.53869	0.0220958	0.546074	1.34408	0.00437303	PREDICTED: Ictalurus punctatus UDP-glucose pyrophosphorylase 2b (ugp2b), transcript variant X1, mRNA	FCF_8h_DEGs_FINAL.xlsx	Metabolism
XM_017476103.3	34.9791	-2.21313	0.00073145	7.82952	-1.14609	3.47845e-05	PREDICTED: Ictalurus punctatus aldehyde dehydrogenase 6 family, member A1 (aldh6a1), mRNA	FCF_8h_DEGs_FINAL.xlsx	Metabolism
XM_017476232.3	22.2485	3.22486	0.00324438	3.92056	1.68924	0.000313597	PREDICTED: Ictalurus punctatus ubiquitin thioesterase OTUB2 (LOC108270004), mRNA	FCF_8h_DEGs_FINAL.xlsx	Metabolism
XM_017476266.3	9.68962	3.1511	0.0329169	1.39583	1.65586	0.00748464	PREDICTED: Ictalurus punctatus sodium-dependent neutral amino acid transporter B(0)AT3 (LOC108270030), mRNA	FCF_8h_DEGs_FINAL.xlsx	Metabolism
XM_017476391.2	23.6344	-2.89052	0.00271451	5.43475	-1.53133	0.000238086	PREDICTED: Ictalurus punctatus isovaleryl-CoA dehydrogenase (ivd), mRNA	FCF_8h_DEGs_FINAL.xlsx	Metabolism
XM_017476455.3	14.0911	-2.56233	0.0127607	3.77227	-1.35746	0.00207072	PREDICTED: Ictalurus punctatus tripeptidyl peptidase I (tpp1), mRNA	FCF_8h_DEGs_FINAL.xlsx	Metabolism
XM_017476494.3	15.8648	-8.25364	0.0105992	4.66614	-3.04503	0.00158211	PREDICTED: Ictalurus punctatus ergosterol biosynthesis 28 homolog (erg28), mRNA	FCF_8h_DEGs_FINAL.xlsx	Metabolism
XM_017476716.3	14.7568	2.2261	0.0113467	2.54271	1.15452	0.00173857	PREDICTED: Ictalurus punctatus HECT domain and ankyrin repeat containing E3 ubiquitin protein ligase 1 (hace1), mRNA	FCF_8h_DEGs_FINAL.xlsx	Metabolism
XM_017477008.3	27.2875	-2.66636	0.00169596	7.43506	-1.41487	0.000120822	PREDICTED: Ictalurus punctatus saccharopine dehydrogenase a, tandem duplicate 1 (sccpdha.1), mRNA	FCF_8h_DEGs_FINAL.xlsx	Metabolism
XM_017477309.2	9.03213	3.63233	0.0408428	3.9112	1.86089	0.0100499	PREDICTED: Ictalurus punctatus chemokine (C-C motif) ligand 25b (ccl25b), mRNA	FCF_8h_DEGs_FINAL.xlsx	Immune Signaling
XM_017478440.3	9.41123	-6.05308	0.0378156	6.61614	-2.59767	0.00905227	PREDICTED: Ictalurus punctatus lipoprotein lipase (lpl), transcript variant X1, mRNA	FCF_8h_DEGs_FINAL.xlsx	Metabolism
XM_017478833.3	30.9849	-5.75522	0.00116245	7.78965	-2.52487	6.88037e-05	PREDICTED: Ictalurus punctatus 7-dehydrocholesterol reductase (dhcr7), mRNA	FCF_8h_DEGs_FINAL.xlsx	Metabolism
XM_017478946.2	30.1737	-6.6132	0.00134011	3.99644	-2.72535	8.47977e-05	PREDICTED: Ictalurus punctatus phosphofructokinase, liver b (pfklb), mRNA	FCF_8h_DEGs_FINAL.xlsx	Metabolism
XM_017479048.3	19.3767	35.1725	0.00505267	0.158933	5.13637	0.000575894	PREDICTED: Ictalurus punctatus aldehyde dehydrogenase 1 family, member A3 (aldh1a3), mRNA	FCF_8h_DEGs_FINAL.xlsx	Metabolism
XM_017479427.3	42.8027	-4.37321	0.000376203	3.42758	-2.12869	1.18657e-05	PREDICTED: Ictalurus punctatus dehydrogenase/reductase (SDR family) member 12 (dhrs12), mRNA	FCF_8h_DEGs_FINAL.xlsx	Metabolism
XM_017480048.3	34.6159	9.58089	0.000881906	4.17744	3.26016	4.59896e-05	PREDICTED: Ictalurus punctatus cytokine inducible SH2-containing protein (cish), mRNA	FCF_8h_DEGs_FINAL.xlsx	Immune Signaling
XM_017480110.3	12.407	-3.10323	0.0184558	6.85818	-1.63377	0.00349075	PREDICTED: Ictalurus punctatus alanine--glyoxylate and serine--pyruvate aminotransferase a (agxta), mRNA	FCF_8h_DEGs_FINAL.xlsx	Metabolism
XM_017480267.3	13.3416	3.27279	0.0149071	3.27944	1.71052	0.00257227	PREDICTED: Ictalurus punctatus ubiquitin-like modifier activating enzyme 7 (uba7), mRNA	FCF_8h_DEGs_FINAL.xlsx	Metabolism
XM_017481964.3	36.9611	-2.1164	0.000612137	4.90244	-1.08162	2.60729e-05	PREDICTED: Ictalurus punctatus mercaptopyruvate sulfurtransferase (mpst), transcript variant X1, mRNA	FCF_8h_DEGs_FINAL.xlsx	Metabolism
XM_017482022.3	34.3539	-2.22924	0.000769233	5.18863	-1.15655	3.81905e-05	PREDICTED: Ictalurus punctatus small ubiquitin like modifier 3a (sumo3a), mRNA	FCF_8h_DEGs_FINAL.xlsx	Metabolism
XM_017482510.3	9.1628	-8.04132	0.0372547	-1.29491	-3.00743	0.00888676	PREDICTED: Ictalurus punctatus ubiquitin-conjugating enzyme E2Q family-like 1 (ube2ql1), transcript variant X1, mRNA	FCF_8h_DEGs_FINAL.xlsx	Metabolism
XM_017483002.3	13.9192	-2.36816	0.0131933	7.38244	-1.24376	0.00216792	PREDICTED: Ictalurus punctatus proline dehydrogenase 2 (prodh2), mRNA	FCF_8h_DEGs_FINAL.xlsx	Metabolism
XM_017483184.3	55.0313	34.902	0.000221817	7.01479	5.12524	4.84398e-06	PREDICTED: Ictalurus punctatus E3 ubiquitin-protein ligase TRIM39 (si:dkey-219e21.2), mRNA	FCF_8h_DEGs_FINAL.xlsx	Metabolism
XM_017483545.2	27.9794	4.98406	0.00157472	3.37487	2.31732	0.000107863	PREDICTED: Ictalurus punctatus ADAM metallopeptidase domain 8b (adam8b), mRNA	FCF_8h_DEGs_FINAL.xlsx	Metabolism
XM_017483664.3	12.5938	-2.24788	0.0170508	9.37133	-1.16856	0.00312123	PREDICTED: Ictalurus punctatus glutamate dehydrogenase 1b (glud1b), mRNA	FCF_8h_DEGs_FINAL.xlsx	Metabolism
XM_017483973.3	74.8332	24.2497	6.17869e-05	6.84704	4.59989	6.56209e-07	PREDICTED: Ictalurus punctatus suppressor of cytokine signaling 3b (socs3b), mRNA	FCF_8h_DEGs_FINAL.xlsx	Immune Signaling
XM_017484195.3	59.3149	5.14966	0.000121823	5.16525	2.36448	1.87532e-06	PREDICTED: Ictalurus punctatus threonine aldolase 1 (tha1), mRNA	FCF_8h_DEGs_FINAL.xlsx	Metabolism
XM_017484432.3	12.5625	-5.30339	0.0181549	10.8445	-2.40691	0.00339917	PREDICTED: Ictalurus punctatus glucose-6-phosphatase catalytic subunit 1a, tandem duplicate 2 (g6pc1a.2), mRNA	FCF_8h_DEGs_FINAL.xlsx	Metabolism
XM_017484464.3	14.8702	3.51171	0.0112881	9.10568	1.81217	0.00172689	PREDICTED: Ictalurus punctatus glucose-6-phosphatase catalytic subunit 1a, tandem duplicate 1 (g6pc1a.1), mRNA	FCF_8h_DEGs_FINAL.xlsx	Metabolism
XM_017485006.3	16.1321	-3.14577	0.00882521	2.17244	-1.65341	0.00122795	PREDICTED: Ictalurus punctatus furin (paired basic amino acid cleaving enzyme) b (furinb), mRNA	FCF_8h_DEGs_FINAL.xlsx	Metabolism
XM_017485296.3	14.1364	-2.01014	0.0126344	6.77356	-1.0073	0.00204594	PREDICTED: Ictalurus punctatus glutathione S-transferase rho (gstr), mRNA	FCF_8h_DEGs_FINAL.xlsx	Metabolism
XM_017485781.3	52.709	30.7755	0.000230366	3.60988	4.94371	5.10224e-06	PREDICTED: Ictalurus punctatus interferon regulatory factor 7 (irf7), mRNA	FCF_8h_DEGs_FINAL.xlsx	Immune Signaling
XM_017485817.3	10.214	2.4368	0.0292128	2.85455	1.28499	0.00633593	PREDICTED: Ictalurus punctatus UEV and lactate/malate dehyrogenase domains (uevld), mRNA	FCF_8h_DEGs_FINAL.xlsx	Metabolism
XM_017485892.3	14.5703	-2.37801	0.0117685	6.04154	-1.24975	0.00183103	PREDICTED: Ictalurus punctatus dehydrogenase E1 and transketolase domain containing 1 (dhtkd1), mRNA	FCF_8h_DEGs_FINAL.xlsx	Metabolism
XM_017486079.3	14.6543	-2.62723	0.0115539	8.60076	-1.39354	0.00178548	PREDICTED: Ictalurus punctatus glutathione S-transferase P (LOC108275325), mRNA	FCF_8h_DEGs_FINAL.xlsx	Metabolism
XM_017487205.3	10.9291	2.89661	0.0248593	1.68531	1.53437	0.00508129	PREDICTED: Ictalurus punctatus peptidase inhibitor 16 (LOC108275981), mRNA	FCF_8h_DEGs_FINAL.xlsx	Metabolism
XM_017487251.3	22.5289	-9.32889	0.00313254	1.73176	-3.22171	0.00029718	PREDICTED: Ictalurus punctatus glutathione peroxidase 7 (gpx7), mRNA	FCF_8h_DEGs_FINAL.xlsx	Metabolism
XM_017487310.3	8.41067	-5.81439	0.0447473	-0.776328	-2.53963	0.0114475	PREDICTED: Ictalurus punctatus ubiquitin-like modifier activating enzyme 1 (uba1), transcript variant X2, mRNA	FCF_8h_DEGs_FINAL.xlsx	Metabolism
XM_017487382.3	22.7131	-2.46071	0.00305262	5.33219	-1.29907	0.000285591	PREDICTED: Ictalurus punctatus N-fatty-acyl-amino acid synthase/hydrolase PM20D1.2 (LOC108276067), mRNA	FCF_8h_DEGs_FINAL.xlsx	Metabolism
XM_017488064.3	29.5472	-4.53343	0.00136451	6.59531	-2.1806	8.69511e-05	PREDICTED: Ictalurus punctatus aldehyde dehydrogenase 8 family, member A1 (aldh8a1), mRNA	FCF_8h_DEGs_FINAL.xlsx	Metabolism
XM_017488812.2	37.5492	4.72679	0.000602298	5.71599	2.24086	2.49739e-05	PREDICTED: Ictalurus punctatus dehydrogenase/reductase SDR family member 13 (LOC108276818), mRNA	FCF_8h_DEGs_FINAL.xlsx	Metabolism
XM_017488873.3	87.8785	10.6776	2.49717e-05	2.97929	3.41651	1.75383e-07	PREDICTED: Ictalurus punctatus suppressor of cytokine signaling 1a (socs1a), mRNA	FCF_8h_DEGs_FINAL.xlsx	Immune Signaling
XM_017489163.3	11.6494	2.69742	0.0209883	0.55075	1.43158	0.00409748	PREDICTED: Ictalurus punctatus endoplasmic reticulum aminopeptidase 1a (erap1a), transcript variant X1, mRNA	FCF_8h_DEGs_FINAL.xlsx	Metabolism
XM_017489233.3	95.6629	4.51922	1.69748e-05	8.00476	2.17608	1.03307e-07	PREDICTED: Ictalurus punctatus interleukin 6 cytokine family signal transduce (il6st), mRNA	FCF_8h_DEGs_FINAL.xlsx	Immune Signaling
XM_017489287.3	21.5922	5.1511	0.00399315	4.76458	2.36488	0.000419329	PREDICTED: Ictalurus punctatus TIMP metallopeptidase inhibitor 2b (timp2b), mRNA	FCF_8h_DEGs_FINAL.xlsx	Metabolism
XM_017489912.3	35.0364	6.88371	0.000828893	6.05734	2.78319	4.21371e-05	PREDICTED: Ictalurus punctatus nuclear factor, interleukin 3 regulated (nfil3), mRNA	FCF_8h_DEGs_FINAL.xlsx	Immune Signaling
XM_017489954.3	47.9405	-2.51614	0.000256628	7.63039	-1.33121	6.33915e-06	PREDICTED: Ictalurus punctatus aldehyde dehydrogenase 7 family, member A1 (aldh7a1), mRNA	FCF_8h_DEGs_FINAL.xlsx	Metabolism
XM_017490824.3	19.1905	-2.06402	0.00518503	4.66233	-1.04546	0.000600176	PREDICTED: Ictalurus punctatus acyl-CoA dehydrogenase family, member 8 (acad8), mRNA	FCF_8h_DEGs_FINAL.xlsx	Metabolism
XM_017491035.3	9.47406	-3.91314	0.034505	1.64053	-1.96833	0.00802509	PREDICTED: Ictalurus punctatus N-acetylated alpha-linked acidic dipeptidase 2 (naalad2), mRNA	FCF_8h_DEGs_FINAL.xlsx	Metabolism
XM_017491215.3	48.7874	-2.57287	0.000243192	4.18846	-1.36338	5.74605e-06	PREDICTED: Ictalurus punctatus gamma-interferon-inducible lysosomal thiol reductase (LOC108278070), mRNA	FCF_8h_DEGs_FINAL.xlsx	Immune Signaling
XM_017492061.3	29.047	-4.34181	0.00138805	3.59751	-2.1183	8.90799e-05	PREDICTED: Ictalurus punctatus ADAM metallopeptidase with thrombospondin type 1 motif, 2a (adamts2a), mRNA	FCF_8h_DEGs_FINAL.xlsx	Metabolism
XM_017492559.3	10.2861	-2.87902	0.0288072	1.338	-1.52558	0.00619459	PREDICTED: Ictalurus punctatus serpin peptidase inhibitor, clade F (alpha-2 antiplasmin, pigment epithelium derived factor), member 1 (serpinf1), mRNA	FCF_8h_DEGs_FINAL.xlsx	Metabolism
XM_017492561.3	12.667	-2.01382	0.016856	8.18143	-1.00993	0.00305742	PREDICTED: Ictalurus punctatus serpin peptidase inhibitor, clade F (alpha-2 antiplasmin, pigment epithelium derived factor), member 2a (serpinf2a), mRNA	FCF_8h_DEGs_FINAL.xlsx	Metabolism
XM_017492563.3	53.0629	-3.98454	0.000184626	4.9264	-1.99441	3.56914e-06	PREDICTED: Ictalurus punctatus pyruvate carboxylase a (pcxa), mRNA	FCF_8h_DEGs_FINAL.xlsx	Metabolism
XM_017494200.2	49.2202	7.73256	0.000263171	5.40541	2.95095	6.5337e-06	PREDICTED: Ictalurus punctatus interleukin-1 receptor-associated kinase 3 (irak3), mRNA	FCF_8h_DEGs_FINAL.xlsx	Immune Signaling
XM_017494708.3	17.1325	-4.30244	0.00738819	2.50533	-2.10515	0.000963639	PREDICTED: Ictalurus punctatus E3 ubiquitin-protein ligase TRIM69 (si:ch211-120g10.1), mRNA	FCF_8h_DEGs_FINAL.xlsx	Metabolism
XM_017495101.3	23.8061	-2.29968	0.00266161	3.94454	-1.20144	0.000230271	PREDICTED: Ictalurus punctatus aldehyde dehydrogenase 16 family, member A1 (aldh16a1), transcript variant X1, mRNA	FCF_8h_DEGs_FINAL.xlsx	Metabolism
XM_017495287.3	10.9214	-9.78764	0.0248868	0.0154265	-3.29096	0.00509318	PREDICTED: Ictalurus punctatus serine protease 35 (prss35), mRNA	FCF_8h_DEGs_FINAL.xlsx	Metabolism
XM_017496439.3	49.3314	-11.0547	0.000250026	8.05587	-3.46659	6.11639e-06	PREDICTED: Ictalurus punctatus lipoprotein lipase (LOC108280930), mRNA	FCF_8h_DEGs_FINAL.xlsx	Metabolism
XM_047158770.2	29.8653	-2.32761	0.00126588	3.97468	-1.21885	7.76445e-05	PREDICTED: Ictalurus punctatus napsin A aspartic peptidase (napsa), transcript variant X1, mRNA	FCF_8h_DEGs_FINAL.xlsx	Metabolism
XM_053674326.1	19.234	7.09873	0.00516713	0.324988	2.82756	0.000594405	PREDICTED: Ictalurus punctatus hexokinase 2 (hk2), transcript variant X2, mRNA	FCF_8h_DEGs_FINAL.xlsx	Metabolism
XM_053675589.1	53.4491	5.65307	0.000178223	7.84274	2.49904	3.42409e-06	PREDICTED: Ictalurus punctatus SEL1L adaptor subunit of ERAD E3 ubiquitin ligase (sel1l), mRNA	FCF_8h_DEGs_FINAL.xlsx	Metabolism
XM_053676037.1	47.1308	107.06	0.000376203	3.79414	6.74228	1.18721e-05	PREDICTED: Ictalurus punctatus interferon-induced GTP-binding protein Mx3 (LOC108261765), mRNA	FCF_8h_DEGs_FINAL.xlsx	Immune Signaling
XM_053677094.1	23.2798	2.55989	0.00286687	5.77983	1.35608	0.000255213	PREDICTED: Ictalurus punctatus ubiquitin B (ubb), mRNA	FCF_8h_DEGs_FINAL.xlsx	Metabolism
XM_053677183.1	70.9799	-2.74691	6.15989e-05	6.8414	-1.45781	6.46862e-07	PREDICTED: Ictalurus punctatus peroxiredoxin 4 (prdx4), mRNA	FCF_8h_DEGs_FINAL.xlsx	Metabolism
XM_053677720.1	20.2716	-2.08248	0.00440185	6.04742	-1.0583	0.000473803	PREDICTED: Ictalurus punctatus UDP-glucose 6-dehydrogenase (ugdh), mRNA	FCF_8h_DEGs_FINAL.xlsx	Metabolism
XM_053677791.1	41.8869	50.9517	0.000405306	1.18043	5.67106	1.3349e-05	PREDICTED: Ictalurus punctatus interleukin-12 subunit beta (si:dkey-88e18.2), mRNA	FCF_8h_DEGs_FINAL.xlsx	Immune Signaling
XM_053678090.1	15.8083	-9.85439	0.0105992	9.91335	-3.30077	0.00158482	PREDICTED: Ictalurus punctatus tyrosine aminotransferase (tat), mRNA	FCF_8h_DEGs_FINAL.xlsx	Metabolism
XM_053680739.1	29.1018	16.5378	0.00140614	1.86117	4.0477	9.11138e-05	PREDICTED: Ictalurus punctatus C-X-C chemokine receptor type 3 (LOC108266504), transcript variant X3, mRNA	FCF_8h_DEGs_FINAL.xlsx	Immune Signaling
XM_053681083.1	37.9116	-9.48754	0.000667273	5.52636	-3.24603	3.04174e-05	PREDICTED: Ictalurus punctatus sterol 26-hydroxylase, mitochondrial (LOC108261972), mRNA	FCF_8h_DEGs_FINAL.xlsx	Metabolism
XM_053681084.1	19.2581	-6.18368	0.00603018	5.23141	-2.62847	0.000734703	PREDICTED: Ictalurus punctatus sterol 26-hydroxylase, mitochondrial (LOC124627672), mRNA	FCF_8h_DEGs_FINAL.xlsx	Metabolism
XM_053681477.1	28.6735	-3.6627	0.00146087	6.16832	-1.87291	9.57063e-05	PREDICTED: Ictalurus punctatus aldehyde dehydrogenase 9 family, member A1b (aldh9a1b), mRNA	FCF_8h_DEGs_FINAL.xlsx	Metabolism
XM_053681738.1	22.1884	3.47171	0.00327686	3.46795	1.79565	0.000317449	PREDICTED: Ictalurus punctatus C-C motif chemokine 3 (LOC108267188), transcript variant X2, mRNA	FCF_8h_DEGs_FINAL.xlsx	Immune Signaling
XM_053681739.1	23.9816	6.69661	0.00259419	1.05994	2.74343	0.00022258	PREDICTED: Ictalurus punctatus C-C motif chemokine 3-like (LOC128633083), mRNA	FCF_8h_DEGs_FINAL.xlsx	Immune Signaling
XM_053683485.1	8.35252	-2.608	0.0467627	6.6124	-1.38294	0.0121873	PREDICTED: Ictalurus punctatus sterol O-acyltransferase 2 (soat2), mRNA	FCF_8h_DEGs_FINAL.xlsx	Metabolism
XM_053685382.1	8.10314	4.04822	0.0483915	-0.244985	2.01729	0.0127331	PREDICTED: Ictalurus punctatus ubiquitin specific peptidase 42 (usp42), transcript variant X1, mRNA	FCF_8h_DEGs_FINAL.xlsx	Metabolism
XM_053686752.1	15.241	-2.8449	0.0107167	5.46139	-1.50838	0.00160366	PREDICTED: Ictalurus punctatus sarcosine dehydrogenase (sardh), mRNA	FCF_8h_DEGs_FINAL.xlsx	Metabolism
XM_053687071.1	205.396	33.8164	1.19322e-06	10.4675	5.07965	7.14828e-10	PREDICTED: Ictalurus punctatus chemokine (C-C motif) ligand 19b (ccl19b), mRNA	FCF_8h_DEGs_FINAL.xlsx	Immune Signaling
XM_053687423.1	236.079	13.1457	7.82171e-07	4.9966	3.71652	2.80014e-10	PREDICTED: Ictalurus punctatus interleukin-1 receptor accessory protein (LOC108277591), mRNA	FCF_8h_DEGs_FINAL.xlsx	Immune Signaling
XM_053687426.1	21.1628	-2.16479	0.00382211	3.42928	-1.11422	0.000392193	PREDICTED: Ictalurus punctatus aminoadipate-semialdehyde dehydrogenase-phosphopantetheinyl transferase (aasdhppt), mRNA	FCF_8h_DEGs_FINAL.xlsx	Metabolism
XR_008397210.1	43.4375	-5.20295	0.000363317	4.77834	-2.37933	1.12568e-05	PREDICTED: Ictalurus punctatus hydroxypyruvate isomerase (hyi), transcript variant X1, misc_RNA	FCF_8h_DEGs_FINAL.xlsx	Metabolism
NM_001200202.1	25.4612	6.22675	0.00319842	4.46373	2.63848	0.000139062	Ictalurus punctatus chemokine (C-X-C motif) ligand 18b (cxcl18b), mRNA	FCN_2h_DEGs_FINAL.xlsx	Immune Signaling
NM_001200220.1	16.1283	6.29229	0.00974564	2.20189	2.65359	0.00106204	Ictalurus punctatus interleukin 1, beta (LOC100304697), mRNA	FCN_2h_DEGs_FINAL.xlsx	Immune Signaling
NM_001200255.1	19.2285	-2.41813	0.00618293	4.89827	-1.27389	0.000497962	Ictalurus punctatus ubiquitin carboxyl-terminal hydrolase L5 (uchl5), mRNA	FCN_2h_DEGs_FINAL.xlsx	Metabolism
NM_001200323.1	19.673	4.11654	0.00580202	3.64101	2.04143	0.000449408	Ictalurus punctatus chemokine (C-X-C motif), receptor 4b (cxcr4b), mRNA	FCN_2h_DEGs_FINAL.xlsx	Immune Signaling
NM_001200340.1	17.6834	-2.80037	0.00770129	2.22974	-1.48562	0.000719444	Ictalurus punctatus proteasome 26S subunit, non-ATPase 10 (psmd10), mRNA	FCN_2h_DEGs_FINAL.xlsx	Metabolism
NM_001200371.1	48.1706	-3.25749	0.00061376	4.53731	-1.70376	4.01351e-06	Ictalurus punctatus NEDD8 ubiquitin like modifier (nedd8), mRNA	FCN_2h_DEGs_FINAL.xlsx	Metabolism
NM_001200383.1	15.4198	-5.39154	0.010912	1.95995	-2.4307	0.00127712	Ictalurus punctatus retinol dehydrogenase 13 (rdh13), mRNA	FCN_2h_DEGs_FINAL.xlsx	Metabolism
NM_001200399.1	34.6881	-9.64593	0.00134576	6.57609	-3.26992	2.81087e-05	Ictalurus punctatus sterol-C5-desaturase (sc5d), mRNA	FCN_2h_DEGs_FINAL.xlsx	Metabolism
NM_001200403.1	26.3249	-2.73743	0.00287308	5.32032	-1.45282	0.000111998	Ictalurus punctatus proteasome 26S subunit, non-ATPase 13 (psmd13), mRNA	FCN_2h_DEGs_FINAL.xlsx	Metabolism
NM_001200421.1	13.7489	-2.10808	0.0146502	2.84528	-1.07593	0.00201082	Ictalurus punctatus short chain dehydrogenase/reductase family 39U, member 1 (sdr39u1), mRNA	FCN_2h_DEGs_FINAL.xlsx	Metabolism
NM_001200455.1	26.7524	-2.28494	0.00278921	4.85385	-1.19216	0.000103266	Ictalurus punctatus glyoxylate reductase/hydroxypyruvate reductase a (grhpra), mRNA	FCN_2h_DEGs_FINAL.xlsx	Metabolism
NM_001200504.1	27.171	-2.3245	0.00267506	5.92758	-1.21692	9.54564e-05	Ictalurus punctatus proteasome 20S subunit alpha 1 (psma1), mRNA	FCN_2h_DEGs_FINAL.xlsx	Metabolism
NM_001200518.1	28.3767	-3.08505	0.00237756	5.55774	-1.62529	7.64433e-05	Ictalurus punctatus proteasome 20S subunit alpha 3 (psma3), mRNA	FCN_2h_DEGs_FINAL.xlsx	Metabolism
NM_001200542.1	17.9464	-2.36596	0.00747618	4.80513	-1.24242	0.000674893	Ictalurus punctatus ring-box 1, E3 ubiquitin protein ligase (rbx1), mRNA	FCN_2h_DEGs_FINAL.xlsx	Metabolism
NM_001200577.1	23.3813	-2.33321	0.00387002	4.67649	-1.22231	0.000200783	Ictalurus punctatus proteasome 20S subunit alpha 2b (psma2b), mRNA	FCN_2h_DEGs_FINAL.xlsx	Metabolism
NM_001200600.1	11.7611	-2.52332	0.020619	8.33118	-1.33532	0.00358843	Ictalurus punctatus transaldolase 1 (taldo1), mRNA	FCN_2h_DEGs_FINAL.xlsx	Metabolism
NM_001200613.1	7.88155	-2.29065	0.0482659	4.86833	-1.19575	0.0129673	Ictalurus punctatus ubiquitin-fold modifier 1 (ufm1), mRNA	FCN_2h_DEGs_FINAL.xlsx	Metabolism
NM_001200621.1	20.555	-2.49341	0.00522395	6.4579	-1.31812	0.000368104	Ictalurus punctatus proteasome 20S subunit beta 7 (psmb7), mRNA	FCN_2h_DEGs_FINAL.xlsx	Metabolism
NM_001200688.1	23.6051	2.61109	0.00380854	7.37863	1.38465	0.000191758	Ictalurus punctatus glutathione peroxidase 4b (gpx4b), mRNA	FCN_2h_DEGs_FINAL.xlsx	Metabolism
NM_001200707.1	15.6174	-3.2775	0.0105746	2.14233	-1.7126	0.00121255	Ictalurus punctatus proteasome (prosome, macropain) assembly chaperone 4 (psmg4), mRNA	FCN_2h_DEGs_FINAL.xlsx	Metabolism
NM_001200862.1	13.8095	-2.4697	0.0145329	4.98907	-1.30433	0.00197701	Ictalurus punctatus signal peptidase complex subunit 1 (spcs1), mRNA	FCN_2h_DEGs_FINAL.xlsx	Metabolism
NM_001200964.1	14.9548	-2.5721	0.0118539	6.19285	-1.36295	0.00144511	Ictalurus punctatus hydroxyacyl-CoA dehydrogenase (hadh), mRNA	FCN_2h_DEGs_FINAL.xlsx	Metabolism
NM_001201084.1	33.5075	-2.65661	0.00141629	6.89459	-1.40959	3.17376e-05	Ictalurus punctatus pyruvate dehydrogenase E1 subunit beta (pdhb), mRNA	FCN_2h_DEGs_FINAL.xlsx	Metabolism
NM_001201109.1	12.5156	-2.69047	0.0179832	2.93028	-1.42786	0.0028647	Ictalurus punctatus ubiquitin-conjugating enzyme e2 variant 1 (ub2v1), mRNA	FCN_2h_DEGs_FINAL.xlsx	Metabolism
NM_001201155.1	20.5231	5.52258	0.00523948	2.96097	2.46534	0.000370739	Ictalurus punctatus cholesterol 25-hydroxylase (ch25h), mRNA	FCN_2h_DEGs_FINAL.xlsx	Metabolism
NM_001201198.2	19.7735	-2.16882	0.0057606	6.81684	-1.11691	0.000439184	Ictalurus punctatus peroxiredoxin 3 (prdx3), mRNA	FCN_2h_DEGs_FINAL.xlsx	Metabolism
NM_001201199.1	13.9682	2.14151	0.0140426	11.7692	1.09863	0.00189151	Ictalurus punctatus glyceraldehyde-3-phosphate dehydrogenase (gapdh), mRNA	FCN_2h_DEGs_FINAL.xlsx	Metabolism
NM_001201201.1	23.2159	-2.45826	0.00394888	7.66981	-1.29764	0.00020776	Ictalurus punctatus malate dehydrogenase 2, NAD (mitochondrial) (mdh2), mRNA; nuclear gene for mitochondrial product	FCN_2h_DEGs_FINAL.xlsx	Metabolism
NM_001201234.1	24.5621	-2.68775	0.00342324	5.28088	-1.4264	0.000158008	Ictalurus punctatus proteasome 20S subunit beta 3 (psmb3), mRNA	FCN_2h_DEGs_FINAL.xlsx	Metabolism
NM_001201236.2	30.983	-2.52051	0.00182766	5.28526	-1.33372	4.82983e-05	Ictalurus punctatus proteasome 20S subunit beta 2 (psmb2), mRNA	FCN_2h_DEGs_FINAL.xlsx	Metabolism
NM_001201254.1	21.4969	59.1682	0.00580202	6.64283	5.88675	0.000448065	Ictalurus punctatus suppressor of cytokine signaling 3a (socs3a), mRNA	FCN_2h_DEGs_FINAL.xlsx	Immune Signaling
NM_001257107.1	17.3307	-2.18442	0.00806207	5.90081	-1.12725	0.000784508	Ictalurus punctatus proteasome 20S subunit beta 4 (psmb4), mRNA	FCN_2h_DEGs_FINAL.xlsx	Metabolism
XM_017450219.3	19.0043	122.59	0.00782858	4.79664	6.9377	0.000747486	PREDICTED: Ictalurus punctatus cytokine-inducible SH2-containing protein (LOC108254847), mRNA	FCN_2h_DEGs_FINAL.xlsx	Immune Signaling
XM_017450491.3	16.6467	-2.17071	0.00891638	4.57906	-1.11817	0.000930622	PREDICTED: Ictalurus punctatus acyl-CoA dehydrogenase family, member 9 (acad9), mRNA	FCN_2h_DEGs_FINAL.xlsx	Metabolism
XM_017450744.3	22.1992	-2.23736	0.00442747	8.34974	-1.1618	0.000257204	PREDICTED: Ictalurus punctatus glycerol-3-phosphate dehydrogenase 1b (gpd1b), mRNA	FCN_2h_DEGs_FINAL.xlsx	Metabolism
XM_017451519.3	20.73	4.40356	0.00513606	3.61857	2.13867	0.000354038	PREDICTED: Ictalurus punctatus chemokine (C-C motif) ligand 19a, tandem duplicate 1 (ccl19a.1), mRNA	FCN_2h_DEGs_FINAL.xlsx	Immune Signaling
XM_017451773.3	18.2813	-3.47282	0.00713404	6.95742	-1.79611	0.000622619	PREDICTED: Ictalurus punctatus glycine dehydrogenase (decarboxylating) (gldc), mRNA	FCN_2h_DEGs_FINAL.xlsx	Metabolism
XM_017452055.3	22.6595	-3.12848	0.00420585	4.37161	-1.64546	0.000233337	PREDICTED: Ictalurus punctatus methylenetetrahydrofolate dehydrogenase (NADP+ dependent) 2, methenyltetrahydrofolate cyclohydrolase (mthfd2), mRNA	FCN_2h_DEGs_FINAL.xlsx	Metabolism
XM_017452084.3	10.8628	2.05878	0.0247398	6.68913	1.04179	0.00473645	PREDICTED: Ictalurus punctatus glutathione S-transferase theta 2 (gstt2), mRNA	FCN_2h_DEGs_FINAL.xlsx	Metabolism
XM_017453149.2	32.1271	-2.3257	0.00160029	4.32142	-1.21767	3.98153e-05	PREDICTED: Ictalurus punctatus interleukin enhancer binding factor 3b (ilf3b), mRNA	FCN_2h_DEGs_FINAL.xlsx	Immune Signaling
XM_017453295.3	34.1136	-2.62019	0.0013567	6.32143	-1.38967	2.87897e-05	PREDICTED: Ictalurus punctatus pyruvate dehydrogenase E1 subunit alpha 1b (pdha1b), mRNA	FCN_2h_DEGs_FINAL.xlsx	Metabolism
XM_017453477.3	11.3219	-2.3631	0.0224982	2.44735	-1.24068	0.00410454	PREDICTED: Ictalurus punctatus ubiquitin specific peptidase 12a (usp12a), mRNA	FCN_2h_DEGs_FINAL.xlsx	Metabolism
XM_017454607.3	12.9136	6.4463	0.0179832	7.29393	2.68847	0.00286275	PREDICTED: Ictalurus punctatus pyruvate dehydrogenase kinase, isozyme 4 (pdk4), mRNA	FCN_2h_DEGs_FINAL.xlsx	Metabolism
XM_017455297.3	24.9144	-2.96344	0.00331412	5.09032	-1.56727	0.000147321	PREDICTED: Ictalurus punctatus interleukin enhancer binding factor 2 (ilf2), mRNA	FCN_2h_DEGs_FINAL.xlsx	Immune Signaling
XM_017455370.3	8.10577	-7.2813	0.0456284	-0.0755903	-2.8642	0.0119586	PREDICTED: Ictalurus punctatus ubiquitin specific peptidase 46 (usp46), mRNA	FCN_2h_DEGs_FINAL.xlsx	Metabolism
XM_017455591.3	7.86155	4.29411	0.0484641	0.0257973	2.10236	0.0130619	PREDICTED: Ictalurus punctatus E3 ubiquitin/ISG15 ligase TRIM25 (LOC108257667), mRNA	FCN_2h_DEGs_FINAL.xlsx	Metabolism
XM_017456076.3	34.0088	-7.83994	0.0013571	6.28728	-2.97084	2.95848e-05	PREDICTED: Ictalurus punctatus 24-dehydrocholesterol reductase (dhcr24), mRNA	FCN_2h_DEGs_FINAL.xlsx	Metabolism
XM_017456581.3	23.7599	-2.96474	0.0037389	5.72379	-1.56791	0.000185784	PREDICTED: Ictalurus punctatus proteasome 20S subunit alpha 8 (psma8), mRNA	FCN_2h_DEGs_FINAL.xlsx	Metabolism
XM_017456754.3	13.4596	-3.51846	0.0155416	4.02196	-1.81495	0.00218995	PREDICTED: Ictalurus punctatus proteasome 20S subunit alpha 6b (psma6b), mRNA	FCN_2h_DEGs_FINAL.xlsx	Metabolism
XM_017457174.3	21.0099	-2.07398	0.0049681	4.39003	-1.0524	0.00033278	PREDICTED: Ictalurus punctatus caseinolytic mitochondrial matrix peptidase proteolytic subunit (clpp), mRNA	FCN_2h_DEGs_FINAL.xlsx	Metabolism
XM_017457424.3	27.8769	5.32001	0.00247362	5.75541	2.41143	8.37494e-05	PREDICTED: Ictalurus punctatus UDP-glucose pyrophosphorylase 2a (ugp2a), transcript variant X1, mRNA	FCN_2h_DEGs_FINAL.xlsx	Metabolism
XM_017457889.2	16.647	-2.41158	0.00891638	6.91649	-1.26998	0.000930541	PREDICTED: Ictalurus punctatus peroxiredoxin 2 (prdx2), mRNA	FCN_2h_DEGs_FINAL.xlsx	Metabolism
XM_017458042.3	12.9284	2.06889	0.0168314	3.05158	1.04885	0.00253978	PREDICTED: Ictalurus punctatus interleukin-5 receptor subunit alpha (LOC108258973), mRNA	FCN_2h_DEGs_FINAL.xlsx	Immune Signaling
XM_017458194.3	21.9258	2.27553	0.00457173	4.48544	1.1862	0.000272683	PREDICTED: Ictalurus punctatus ubiquitin-conjugating enzyme E2 A (LOC108259060), mRNA	FCN_2h_DEGs_FINAL.xlsx	Metabolism
XM_017458712.3	11.4325	-2.72292	0.0219644	5.13047	-1.44516	0.00396701	PREDICTED: Ictalurus punctatus proteasome 26S subunit, ATPase 3 (psmc3), mRNA	FCN_2h_DEGs_FINAL.xlsx	Metabolism
XM_017460204.3	11.5948	-4.43093	0.0212865	1.79211	-2.14761	0.00377458	PREDICTED: Ictalurus punctatus SUMO specific peptidase 3a (senp3a), mRNA	FCN_2h_DEGs_FINAL.xlsx	Metabolism
XM_017460260.3	22.5253	-2.48713	0.00425673	5.26602	-1.31448	0.000240028	PREDICTED: Ictalurus punctatus proteasome 20S subunit beta 6 (psmb6), mRNA	FCN_2h_DEGs_FINAL.xlsx	Metabolism
XM_017460470.3	42.9222	6.84471	0.000807951	7.56429	2.77499	7.90588e-06	PREDICTED: Ictalurus punctatus branched chain ketoacid dehydrogenase kinase (bckdk), mRNA	FCN_2h_DEGs_FINAL.xlsx	Metabolism
XM_017460593.3	20.6181	2.24805	0.00519318	4.98442	1.16868	0.000362963	PREDICTED: Ictalurus punctatus interferon-induced protein 35 (ifi35), mRNA	FCN_2h_DEGs_FINAL.xlsx	Immune Signaling
XM_017461274.3	32.1629	4.04073	0.00160029	9.73711	2.01462	3.95778e-05	PREDICTED: Ictalurus punctatus glyoxylate reductase/hydroxypyruvate reductase b (grhprb), mRNA	FCN_2h_DEGs_FINAL.xlsx	Metabolism
XM_017461388.3	10.4538	-2.41318	0.0271227	5.41331	-1.27094	0.00539414	PREDICTED: Ictalurus punctatus leucine aminopeptidase 3 (lap3), mRNA	FCN_2h_DEGs_FINAL.xlsx	Metabolism
XM_017461390.3	69.879	-34.2539	0.000248509	8.12613	-5.0982	4.23716e-07	PREDICTED: Ictalurus punctatus methylsterol monooxygenase 1 (msmo1), mRNA	FCN_2h_DEGs_FINAL.xlsx	Metabolism
XM_017461839.3	9.30372	2.19306	0.0344076	6.81344	1.13294	0.00787801	PREDICTED: Ictalurus punctatus sterol 26-hydroxylase, mitochondrial (LOC108261037), mRNA	FCN_2h_DEGs_FINAL.xlsx	Metabolism
XM_017462055.3	8.61791	-2.24227	0.0402837	2.5405	-1.16496	0.00997382	PREDICTED: Ictalurus punctatus ubiquitin-conjugating enzyme E2Ka (UBC1 homolog, yeast) (ube2ka), mRNA	FCN_2h_DEGs_FINAL.xlsx	Metabolism
XM_017463385.3	12.8596	2.24942	0.0170167	7.05046	1.16955	0.0025909	PREDICTED: Ictalurus punctatus 15-hydroxyprostaglandin dehydrogenase (hpgd), transcript variant X1, mRNA	FCN_2h_DEGs_FINAL.xlsx	Metabolism
XM_017463818.2	25.4528	-2.48191	0.00310031	5.49745	-1.31145	0.000132531	PREDICTED: Ictalurus punctatus proteasome 20S subunit beta 1 (psmb1), mRNA	FCN_2h_DEGs_FINAL.xlsx	Metabolism
XM_017463863.3	9.462	-2.0518	0.0332255	3.76438	-1.03689	0.00746881	PREDICTED: Ictalurus punctatus serine protease HTRA2, mitochondrial (LOC108263241), mRNA	FCN_2h_DEGs_FINAL.xlsx	Metabolism
XM_017464014.3	38.3493	-28.8758	0.00118052	4.36482	-4.85179	2.1671e-05	PREDICTED: Ictalurus punctatus retinol dehydrogenase 12 (rdh12), mRNA	FCN_2h_DEGs_FINAL.xlsx	Metabolism
XM_017464079.3	33.0593	-7.32738	0.00149466	4.21671	-2.8733	3.44868e-05	PREDICTED: Ictalurus punctatus hexokinase domain containing 1 (hkdc1), mRNA	FCN_2h_DEGs_FINAL.xlsx	Metabolism
XM_017464297.3	22.7061	2.32144	0.00419747	6.42674	1.21502	0.000231063	PREDICTED: Ictalurus punctatus methionyl aminopeptidase 1 (metap1), mRNA	FCN_2h_DEGs_FINAL.xlsx	Metabolism
XM_017464298.2	27.7529	3.06898	0.00250753	12.7407	1.61776	8.56831e-05	PREDICTED: Ictalurus punctatus alcohol dehydrogenase 1 (LOC108263479), mRNA	FCN_2h_DEGs_FINAL.xlsx	Metabolism
XM_017464463.3	10.3698	2.11586	0.0276613	3.50056	1.08125	0.00554168	PREDICTED: Ictalurus punctatus ubiquitin-conjugating enzyme E2D 3 (ube2d3), transcript variant X3, mRNA	FCN_2h_DEGs_FINAL.xlsx	Metabolism
XM_017464651.3	23.6457	-2.43294	0.00379617	6.26009	-1.2827	0.000190172	PREDICTED: Ictalurus punctatus signal peptidase complex subunit 3 (spcs3), mRNA	FCN_2h_DEGs_FINAL.xlsx	Metabolism
XM_017464663.3	15.6198	6.9924	0.0113101	3.25795	2.80579	0.00135402	PREDICTED: Ictalurus punctatus C-X-C motif chemokine 9 (LOC108263637), mRNA	FCN_2h_DEGs_FINAL.xlsx	Immune Signaling
XM_017464679.3	13.2117	2.28151	0.0160595	7.47885	1.18999	0.00234108	PREDICTED: Ictalurus punctatus glutathione S-transferase omega 1 (gsto1), mRNA	FCN_2h_DEGs_FINAL.xlsx	Metabolism
XM_017464745.3	7.85173	-2.12291	0.0485279	1.85144	-1.08604	0.0131086	PREDICTED: Ictalurus punctatus retinol dehydrogenase 14a (rdh14a), mRNA	FCN_2h_DEGs_FINAL.xlsx	Metabolism
XM_017465598.2	16.3912	-7.21474	0.0102817	5.2632	-2.85095	0.00115732	PREDICTED: Ictalurus punctatus isocitrate dehydrogenase (NADP(+)) 2 (idh2), mRNA	FCN_2h_DEGs_FINAL.xlsx	Metabolism
XM_017465604.3	35.3036	-3.38722	0.00122375	6.85522	-1.7601	2.38592e-05	PREDICTED: Ictalurus punctatus SEC11 homolog A, signal peptidase complex subunit (sec11a), mRNA	FCN_2h_DEGs_FINAL.xlsx	Metabolism
XM_017465909.3	38.6247	4.94088	0.00101507	4.5068	2.30477	1.44548e-05	PREDICTED: Ictalurus punctatus homocysteine-inducible, endoplasmic reticulum stress-inducible, ubiquitin-like domain member 1 (herpud1), mRNA	FCN_2h_DEGs_FINAL.xlsx	Metabolism
XM_017467914.3	15.8716	2.68575	0.0101617	4.76361	1.42532	0.00113485	PREDICTED: Ictalurus punctatus LON peptidase N-terminal domain and ring finger 1, like (lonrf1l), mRNA	FCN_2h_DEGs_FINAL.xlsx	Metabolism
XM_017468190.3	11.5304	2.22933	0.021503	12.1591	1.15661	0.00384964	PREDICTED: Ictalurus punctatus serpin peptidase inhibitor, clade G (C1 inhibitor), member 1 (serping1), mRNA	FCN_2h_DEGs_FINAL.xlsx	Metabolism
XM_017468925.3	15.4826	2.97685	0.0108055	6.16265	1.57379	0.0012562	PREDICTED: Ictalurus punctatus interleukin 6 receptor (il6r), mRNA	FCN_2h_DEGs_FINAL.xlsx	Immune Signaling
XM_017469455.3	20.2316	-2.57267	0.00540762	3.29781	-1.36326	0.000395808	PREDICTED: Ictalurus punctatus pyruvate dehydrogenase kinase, isozyme 1 (pdk1), mRNA	FCN_2h_DEGs_FINAL.xlsx	Metabolism
XM_017470293.3	21.8566	3.4448	0.00460966	4.56123	1.78442	0.000276771	PREDICTED: Ictalurus punctatus plasma membrane ascorbate-dependent reductase CYBRD1 (LOC108266665), mRNA	FCN_2h_DEGs_FINAL.xlsx	Metabolism
XM_017470355.3	21.2821	-2.53276	0.00482925	4.07888	-1.34071	0.000313481	PREDICTED: Ictalurus punctatus matrix AAA peptidase interacting protein 1 (maip1), mRNA	FCN_2h_DEGs_FINAL.xlsx	Metabolism
XM_017470366.3	8.10238	-3.78767	0.0456421	1.80485	-1.92131	0.0119732	PREDICTED: Ictalurus punctatus O-sialoglycoprotein endopeptidase-like 1 (osgepl1), mRNA	FCN_2h_DEGs_FINAL.xlsx	Metabolism
XM_017470457.3	34.9582	5.40559	0.0012609	7.23122	2.43445	2.51842e-05	PREDICTED: Ictalurus punctatus interleukin-1 receptor-like 2 (zmp:0000000936), mRNA	FCN_2h_DEGs_FINAL.xlsx	Immune Signaling
XM_017470626.3	10.8356	2.24903	0.0248742	4.11081	1.1693	0.00477733	PREDICTED: Ictalurus punctatus interleukin-10 receptor subunit beta (LOC108266840), mRNA	FCN_2h_DEGs_FINAL.xlsx	Immune Signaling
XM_017470885.3	9.46073	-2.84785	0.0332255	2.64187	-1.50987	0.00747201	PREDICTED: Ictalurus punctatus leishmanolysin-like (metallopeptidase M8 family) (lmln), mRNA	FCN_2h_DEGs_FINAL.xlsx	Metabolism
XM_017470910.2	8.99224	-2.02937	0.0368688	2.38308	-1.02103	0.00876033	PREDICTED: Ictalurus punctatus protein kinase, interferon-inducible double stranded RNA dependent activator (prkra), mRNA	FCN_2h_DEGs_FINAL.xlsx	Immune Signaling
XM_017471081.3	21.6025	3.13914	0.00468696	2.22796	1.65037	0.000292371	PREDICTED: Ictalurus punctatus atypical chemokine receptor 2 (LOC108267117), mRNA	FCN_2h_DEGs_FINAL.xlsx	Immune Signaling
XM_017471869.3	26.832	-3.90685	0.00276584	8.0159	-1.966	0.000101727	PREDICTED: Ictalurus punctatus peroxiredoxin 1 (prdx1), mRNA	FCN_2h_DEGs_FINAL.xlsx	Metabolism
XM_017472514.3	15.1552	2.83947	0.0114071	4.36979	1.50562	0.0013698	PREDICTED: Ictalurus punctatus matrix metallopeptidase 14a (membrane-inserted) (mmp14a), mRNA	FCN_2h_DEGs_FINAL.xlsx	Metabolism
XM_017472621.3	21.177	4.66458	0.00487754	2.56061	2.22175	0.000320774	PREDICTED: Ictalurus punctatus interferon regulatory factor 4a (irf4a), mRNA	FCN_2h_DEGs_FINAL.xlsx	Immune Signaling
XM_017472749.3	18.2779	-2.04507	0.00713404	5.65385	-1.03215	0.00062313	PREDICTED: Ictalurus punctatus proteasome 20S subunit beta 5 (psmb5), mRNA	FCN_2h_DEGs_FINAL.xlsx	Metabolism
XM_017472761.3	7.80105	-7.67876	0.0491663	0.489226	-2.94087	0.0133529	PREDICTED: Ictalurus punctatus E3 ubiquitin/ISG15 ligase TRIM25 (LOC108268074), mRNA	FCN_2h_DEGs_FINAL.xlsx	Metabolism
XM_017473209.3	18.5754	6.6786	0.00747618	5.11012	2.73955	0.000675516	PREDICTED: Ictalurus punctatus procollagen C-endopeptidase enhancer b (pcolceb), mRNA	FCN_2h_DEGs_FINAL.xlsx	Metabolism
XM_017473279.3	10.3413	2.41675	0.0278152	3.35279	1.27307	0.00559285	PREDICTED: Ictalurus punctatus Kell metallo-endopeptidase (Kell blood group) (kel), mRNA	FCN_2h_DEGs_FINAL.xlsx	Metabolism
XM_017473444.3	9.36741	3.24003	0.0338374	0.523814	1.69601	0.00771037	PREDICTED: Ictalurus punctatus C-C motif chemokine 3 (LOC108268454), mRNA	FCN_2h_DEGs_FINAL.xlsx	Immune Signaling
XM_017473810.3	21.7949	-3.17405	0.00462433	1.60411	-1.66632	0.000280467	PREDICTED: Ictalurus punctatus inner mitochondrial membrane peptidase subunit 2 (immp2l), transcript variant X1, mRNA	FCN_2h_DEGs_FINAL.xlsx	Metabolism
XM_017474267.3	56.375	4.09421	0.000409933	6.07066	2.03359	1.54767e-06	PREDICTED: Ictalurus punctatus ubiquitin-like modifier activating enzyme 2 (uba2), mRNA	FCN_2h_DEGs_FINAL.xlsx	Metabolism
XM_017475567.3	9.87888	-2.00456	0.0305782	7.59611	-1.00329	0.00650219	PREDICTED: Ictalurus punctatus methylenetetrahydrofolate dehydrogenase (NADP+ dependent) 1b (mthfd1b), mRNA	FCN_2h_DEGs_FINAL.xlsx	Metabolism
XM_017475702.3	24.0931	-2.73718	0.00363689	6.47376	-1.45269	0.000173628	PREDICTED: Ictalurus punctatus hydroxyacyl-CoA dehydrogenase trifunctional multienzyme complex subunit alpha b (hadhab), mRNA	FCN_2h_DEGs_FINAL.xlsx	Metabolism
XM_017475996.3	10.6955	-7.19856	0.0256275	-0.749901	-2.84771	0.00499379	PREDICTED: Ictalurus punctatus proteasome 20S subunit alpha 6a (psma6a), transcript variant X1, mRNA	FCN_2h_DEGs_FINAL.xlsx	Metabolism
XM_017476232.3	21.6646	3.54279	0.00467182	3.84364	1.82489	0.000288468	PREDICTED: Ictalurus punctatus ubiquitin thioesterase OTUB2 (LOC108270004), mRNA	FCN_2h_DEGs_FINAL.xlsx	Metabolism
XM_017476266.3	21.4763	6.29466	0.00469965	2.01734	2.65413	0.000300489	PREDICTED: Ictalurus punctatus sodium-dependent neutral amino acid transporter B(0)AT3 (LOC108270030), mRNA	FCN_2h_DEGs_FINAL.xlsx	Metabolism
XM_017476487.3	22.761	-2.07489	0.00416782	6.32187	-1.05304	0.000228416	PREDICTED: Ictalurus punctatus proteasome 26S subunit, ATPase 1a (psmc1a), mRNA	FCN_2h_DEGs_FINAL.xlsx	Metabolism
XM_017476494.3	40.4537	-47.7037	0.00108799	4.35569	-5.57603	1.79373e-05	PREDICTED: Ictalurus punctatus ergosterol biosynthesis 28 homolog (erg28), mRNA	FCN_2h_DEGs_FINAL.xlsx	Metabolism
XM_017476799.3	16.3683	-4.70152	0.00974564	4.65621	-2.23313	0.00106228	PREDICTED: Ictalurus punctatus zinc metallopeptidase, STE24 homolog (zmpste24), mRNA	FCN_2h_DEGs_FINAL.xlsx	Metabolism
XM_017476808.3	11.3452	-2.85062	0.022397	2.05705	-1.51128	0.00407515	PREDICTED: Ictalurus punctatus glycerol-3-phosphate dehydrogenase 1 like (gpd1l), mRNA	FCN_2h_DEGs_FINAL.xlsx	Metabolism
XM_017477008.3	30.8481	-2.81445	0.00183642	7.22869	-1.49285	4.94274e-05	PREDICTED: Ictalurus punctatus saccharopine dehydrogenase a, tandem duplicate 1 (sccpdha.1), mRNA	FCN_2h_DEGs_FINAL.xlsx	Metabolism
XM_017477539.3	8.22393	2.62108	0.0441906	1.73638	1.39016	0.0114634	PREDICTED: Ictalurus punctatus furin (paired basic amino acid cleaving enzyme) a (furina), transcript variant X2, mRNA	FCN_2h_DEGs_FINAL.xlsx	Metabolism
XM_017478616.3	36.2452	5.2145	0.00115231	7.14442	2.38253	2.06296e-05	PREDICTED: Ictalurus punctatus interferon regulatory factor 2 binding protein 2b (irf2bp2b), mRNA	FCN_2h_DEGs_FINAL.xlsx	Immune Signaling
XM_017478674.3	21.7972	-4.12389	0.00462433	4.4579	-2.04401	0.000280328	PREDICTED: Ictalurus punctatus 3-hydroxyisobutyrate dehydrogenase b (hibadhb), mRNA	FCN_2h_DEGs_FINAL.xlsx	Metabolism
XM_017478774.3	21.1782	-2.85672	0.00487754	6.58025	-1.51436	0.000320691	PREDICTED: Ictalurus punctatus thimet oligopeptidase 1 (thop1), mRNA	FCN_2h_DEGs_FINAL.xlsx	Metabolism
XM_017478804.3	10.7647	-2.36933	0.0252774	5.23412	-1.24448	0.00488555	PREDICTED: Ictalurus punctatus proteasome 26S subunit, non-ATPase 7 (psmd7), mRNA	FCN_2h_DEGs_FINAL.xlsx	Metabolism
XM_017478833.3	58.9245	-8.78209	0.000357998	7.53287	-3.13456	1.17719e-06	PREDICTED: Ictalurus punctatus 7-dehydrocholesterol reductase (dhcr7), mRNA	FCN_2h_DEGs_FINAL.xlsx	Metabolism
XM_017479810.2	47.2949	-29.7424	0.000776737	4.89746	-4.89445	6.64757e-06	PREDICTED: Ictalurus punctatus hydroxysteroid (17-beta) dehydrogenase 7 (hsd17b7), mRNA	FCN_2h_DEGs_FINAL.xlsx	Metabolism
XM_017480048.3	18.6745	46.2782	0.00818712	6.14417	5.53226	0.000802378	PREDICTED: Ictalurus punctatus cytokine inducible SH2-containing protein (cish), mRNA	FCN_2h_DEGs_FINAL.xlsx	Immune Signaling
XM_017480933.3	25.7711	2.15151	0.00298963	6.19708	1.10535	0.000124579	PREDICTED: Ictalurus punctatus 3-hydroxybutyrate dehydrogenase, type 1 (bdh1), mRNA	FCN_2h_DEGs_FINAL.xlsx	Metabolism
XM_017481265.3	41.1922	22.8677	0.00100129	6.62777	4.51524	1.37878e-05	PREDICTED: Ictalurus punctatus thioredoxin interacting protein b (txnipb), mRNA	FCN_2h_DEGs_FINAL.xlsx	Metabolism
XM_017481851.3	48.24	4.50815	0.00061376	3.29469	2.17254	3.97924e-06	PREDICTED: Ictalurus punctatus ubiquitin-conjugating enzyme E2 E2 (LOC108272957), mRNA	FCN_2h_DEGs_FINAL.xlsx	Metabolism
XM_017481912.3	21.8584	-3.02953	0.00460966	3.89821	-1.5991	0.000276661	PREDICTED: Ictalurus punctatus X-prolyl aminopeptidase 3, mitochondrial (xpnpep3), mRNA	FCN_2h_DEGs_FINAL.xlsx	Metabolism
XM_017481964.3	17.4939	-2.33049	0.00786252	4.67348	-1.22063	0.0007536	PREDICTED: Ictalurus punctatus mercaptopyruvate sulfurtransferase (mpst), transcript variant X1, mRNA	FCN_2h_DEGs_FINAL.xlsx	Metabolism
XM_017482057.2	40.3499	9.32019	0.000937168	9.22117	3.22036	1.12805e-05	PREDICTED: Ictalurus punctatus thioredoxin interacting protein a (txnipa), mRNA	FCN_2h_DEGs_FINAL.xlsx	Metabolism
XM_017482949.3	9.90942	-5.30886	0.0303595	0.846851	-2.4084	0.0064372	PREDICTED: Ictalurus punctatus 4-hydroxyphenylpyruvate dioxygenase-like (hpdl), mRNA	FCN_2h_DEGs_FINAL.xlsx	Metabolism
XM_017483184.3	24.0453	3.81534	0.00364713	3.93297	1.93181	0.000175314	PREDICTED: Ictalurus punctatus E3 ubiquitin-protein ligase TRIM39 (si:dkey-219e21.2), mRNA	FCN_2h_DEGs_FINAL.xlsx	Metabolism
XM_017483518.3	37.7937	3.23564	0.00106459	4.64323	1.69405	1.63364e-05	PREDICTED: Ictalurus punctatus interferon regulatory factor 9 (irf9), mRNA	FCN_2h_DEGs_FINAL.xlsx	Immune Signaling
XM_017483560.3	9.16986	2.05069	0.0354597	2.77423	1.03611	0.00824413	PREDICTED: Ictalurus punctatus interferon regulatory factor 3 (irf3), mRNA	FCN_2h_DEGs_FINAL.xlsx	Immune Signaling
XM_017483655.3	10.0766	2.70534	0.0293952	4.74211	1.43581	0.00609412	PREDICTED: Ictalurus punctatus E3 ubiquitin-protein ligase rnf213-alpha (LOC108273946), mRNA	FCN_2h_DEGs_FINAL.xlsx	Metabolism
XM_017483670.3	13.0941	-2.9811	0.0163769	5.14936	-1.57584	0.00242133	PREDICTED: Ictalurus punctatus proteasome activator subunit 3 (psme3), mRNA	FCN_2h_DEGs_FINAL.xlsx	Metabolism
XM_017483934.3	8.50376	2.98483	0.0414114	1.81046	1.57765	0.0103813	PREDICTED: Ictalurus punctatus angiotensin I converting enzyme (peptidyl-dipeptidase A) 1 (ace), mRNA	FCN_2h_DEGs_FINAL.xlsx	Metabolism
XM_017483973.3	13.0129	5.58676	0.017726	4.71643	2.48201	0.00278486	PREDICTED: Ictalurus punctatus suppressor of cytokine signaling 3b (socs3b), mRNA	FCN_2h_DEGs_FINAL.xlsx	Immune Signaling
XM_017484043.3	10.4683	-2.087	0.0270131	6.20462	-1.06143	0.00536907	PREDICTED: Ictalurus punctatus proteasome 26S subunit, non-ATPase 11b (psmd11b), mRNA	FCN_2h_DEGs_FINAL.xlsx	Metabolism
XM_017484432.3	13.0323	2.79914	0.0165675	12.3396	1.48498	0.00246479	PREDICTED: Ictalurus punctatus glucose-6-phosphatase catalytic subunit 1a, tandem duplicate 2 (g6pc1a.2), mRNA	FCN_2h_DEGs_FINAL.xlsx	Metabolism
XM_017484464.3	53.9302	8.50862	0.00046326	9.99656	3.08892	2.0311e-06	PREDICTED: Ictalurus punctatus glucose-6-phosphatase catalytic subunit 1a, tandem duplicate 1 (g6pc1a.1), mRNA	FCN_2h_DEGs_FINAL.xlsx	Metabolism
XM_017485781.3	24.5057	6.23594	0.00343836	1.31902	2.64061	0.000159801	PREDICTED: Ictalurus punctatus interferon regulatory factor 7 (irf7), mRNA	FCN_2h_DEGs_FINAL.xlsx	Immune Signaling
XM_017485825.3	16.3302	2.93189	0.00941015	4.11367	1.55183	0.00100852	PREDICTED: Ictalurus punctatus caseinolytic mitochondrial matrix peptidase chaperone subunit Xb (clpxb), mRNA	FCN_2h_DEGs_FINAL.xlsx	Metabolism
XM_017487208.3	21.7757	-2.75247	0.00463427	2.64433	-1.46072	0.000281634	PREDICTED: Ictalurus punctatus isocitrate dehydrogenase [NAD] subunit gamma, mitochondrial (LOC108275983), mRNA	FCN_2h_DEGs_FINAL.xlsx	Metabolism
XM_017487251.3	20.6172	-12.363	0.00519318	1.50874	-3.62796	0.000363035	PREDICTED: Ictalurus punctatus glutathione peroxidase 7 (gpx7), mRNA	FCN_2h_DEGs_FINAL.xlsx	Metabolism
XM_017487758.3	12.3146	-2.0002	0.0186546	8.51889	-1.00014	0.0030398	PREDICTED: Ictalurus punctatus phosphogluconate dehydrogenase (pgd), mRNA	FCN_2h_DEGs_FINAL.xlsx	Metabolism
XM_017488873.3	17.4541	15.6942	0.00912448	3.30066	3.97216	0.000966788	PREDICTED: Ictalurus punctatus suppressor of cytokine signaling 1a (socs1a), mRNA	FCN_2h_DEGs_FINAL.xlsx	Immune Signaling
XM_017489163.3	9.21741	3.19033	0.0350562	0.544364	1.67371	0.00811189	PREDICTED: Ictalurus punctatus endoplasmic reticulum aminopeptidase 1a (erap1a), transcript variant X1, mRNA	FCN_2h_DEGs_FINAL.xlsx	Metabolism
XM_017489233.3	19.3004	3.91973	0.00612035	7.64956	1.97076	0.000489718	PREDICTED: Ictalurus punctatus interleukin 6 cytokine family signal transduce (il6st), mRNA	FCN_2h_DEGs_FINAL.xlsx	Immune Signaling
XM_017489270.2	21.5036	2.32205	0.00468696	5.87822	1.2154	0.000298708	PREDICTED: Ictalurus punctatus transmembrane and ubiquitin-like domain containing 2 (tmub2), mRNA	FCN_2h_DEGs_FINAL.xlsx	Metabolism
XM_017489886.3	7.84126	2.65637	0.0486475	1.03151	1.40945	0.0131587	PREDICTED: Ictalurus punctatus transmembrane serine protease 2 (tmprss2), mRNA	FCN_2h_DEGs_FINAL.xlsx	Metabolism
XM_017489912.3	32.0463	9.66121	0.00171742	6.3042	3.2722	4.39237e-05	PREDICTED: Ictalurus punctatus nuclear factor, interleukin 3 regulated (nfil3), mRNA	FCN_2h_DEGs_FINAL.xlsx	Immune Signaling
XM_017489954.3	30.9721	-2.80822	0.00182766	7.40054	-1.48965	4.83887e-05	PREDICTED: Ictalurus punctatus aldehyde dehydrogenase 7 family, member A1 (aldh7a1), mRNA	FCN_2h_DEGs_FINAL.xlsx	Metabolism
XM_017490491.3	27.4941	-4.27148	0.00256259	4.01499	-2.09474	8.98824e-05	PREDICTED: Ictalurus punctatus mitochondrial intermediate peptidase a (mipepa), transcript variant X1, mRNA	FCN_2h_DEGs_FINAL.xlsx	Metabolism
XM_017490502.3	13.0075	-2.14462	0.0165989	6.05075	-1.10072	0.00248244	PREDICTED: Ictalurus punctatus proteasome 26S subunit ubiquitin receptor, non-ATPase 2 (psmd2), mRNA	FCN_2h_DEGs_FINAL.xlsx	Metabolism
XM_017491323.3	8.69257	2.33401	0.0394846	10.4993	1.22281	0.00971718	PREDICTED: Ictalurus punctatus alanine--glyoxylate and serine--pyruvate aminotransferase b (agxtb), mRNA	FCN_2h_DEGs_FINAL.xlsx	Metabolism
XM_017492247.3	13.2513	2.01376	0.0159448	3.56824	1.00989	0.00231472	PREDICTED: Ictalurus punctatus cytokine receptor-like factor 3 (crlf3), mRNA	FCN_2h_DEGs_FINAL.xlsx	Immune Signaling
XM_017492376.3	16.7022	-2.67905	0.00883749	4.69865	-1.42172	0.000917686	PREDICTED: Ictalurus punctatus proteasome 26S subunit, non-ATPase 5 (psmd5), mRNA	FCN_2h_DEGs_FINAL.xlsx	Metabolism
XM_017492434.3	27.668	2.86092	0.00250753	4.92546	1.51648	8.70351e-05	PREDICTED: Ictalurus punctatus hydroxysteroid (17-beta) dehydrogenase 14 (hsd17b14), mRNA	FCN_2h_DEGs_FINAL.xlsx	Metabolism
XM_017492563.3	9.75257	-2.03799	0.031253	4.98972	-1.02715	0.00677914	PREDICTED: Ictalurus punctatus pyruvate carboxylase a (pcxa), mRNA	FCN_2h_DEGs_FINAL.xlsx	Metabolism
XM_017492792.3	8.5609	2.79543	0.0408534	0.651661	1.48307	0.010175	PREDICTED: Ictalurus punctatus ubiquitin-conjugating enzyme E2R 2 (ube2r2), transcript variant X1, mRNA	FCN_2h_DEGs_FINAL.xlsx	Metabolism
XM_017492925.3	48.349	5.92962	0.00061376	5.19142	2.56794	3.92609e-06	PREDICTED: Ictalurus punctatus dimethylglycine dehydrogenase (dmgdh), transcript variant X1, mRNA	FCN_2h_DEGs_FINAL.xlsx	Metabolism
XM_017493053.3	22.598	2.81802	0.00422843	7.7598	1.49468	0.000236372	PREDICTED: Ictalurus punctatus aldehyde dehydrogenase 3 family, member A2b (aldh3a2b), mRNA	FCN_2h_DEGs_FINAL.xlsx	Metabolism
XM_017493054.3	13.7539	-2.99673	0.0146444	6.70219	-1.58339	0.00200802	PREDICTED: Ictalurus punctatus dihydrolipoamide S-acetyltransferase (E2 component of pyruvate dehydrogenase complex) (dlat), mRNA	FCN_2h_DEGs_FINAL.xlsx	Metabolism
XM_017493576.3	13.0501	2.67627	0.0165583	4.5719	1.42022	0.00245219	PREDICTED: Ictalurus punctatus E3 ubiquitin-protein ligase UHRF2 (LOC108279364), mRNA	FCN_2h_DEGs_FINAL.xlsx	Metabolism
XM_017493653.3	10.9679	-2.51838	0.0241664	1.50688	-1.3325	0.00458252	PREDICTED: Ictalurus punctatus O-sialoglycoprotein endopeptidase (osgep), transcript variant X1, mRNA	FCN_2h_DEGs_FINAL.xlsx	Metabolism
XM_017493717.3	39.2028	7.25378	0.000983128	6.91694	2.85873	1.32904e-05	PREDICTED: Ictalurus punctatus nuclear factor, interleukin 3 regulated, member 6 (nfil3-6), mRNA	FCN_2h_DEGs_FINAL.xlsx	Immune Signaling
XM_017493952.2	36.5938	5.09034	0.00113685	9.92747	2.34776	1.95618e-05	PREDICTED: Ictalurus punctatus lactate dehydrogenase Ba (ldhba), mRNA	FCN_2h_DEGs_FINAL.xlsx	Metabolism
XM_017494200.2	11.9997	2.59751	0.0197248	3.94169	1.37713	0.00333912	PREDICTED: Ictalurus punctatus interleukin-1 receptor-associated kinase 3 (irak3), mRNA	FCN_2h_DEGs_FINAL.xlsx	Immune Signaling
XM_017494377.3	23.534	2.89713	0.00381701	8.01767	1.53462	0.000194572	PREDICTED: Ictalurus punctatus branched chain amino-acid transaminase 1, cytosolic (bcat1), transcript variant X3, mRNA	FCN_2h_DEGs_FINAL.xlsx	Metabolism
XM_017494765.3	17.793	-2.10194	0.00759795	5.95736	-1.07172	0.000700481	PREDICTED: Ictalurus punctatus interferon-related developmental regulator 1 (ifrd1), mRNA	FCN_2h_DEGs_FINAL.xlsx	Immune Signaling
XM_017495101.3	28.7862	-2.89147	0.00231973	3.66842	-1.53181	7.09911e-05	PREDICTED: Ictalurus punctatus aldehyde dehydrogenase 16 family, member A1 (aldh16a1), transcript variant X1, mRNA	FCN_2h_DEGs_FINAL.xlsx	Metabolism
XM_047150432.2	13.3858	-2.23055	0.0156341	2.05625	-1.1574	0.00222773	PREDICTED: Ictalurus punctatus interleukin 4 receptor, tandem duplicate 2 (il4r.2), transcript variant X2, mRNA	FCN_2h_DEGs_FINAL.xlsx	Immune Signaling
XM_047151965.2	8.54716	8.23787	0.0409326	0.0350347	3.04227	0.0102242	PREDICTED: Ictalurus punctatus E3 ubiquitin-protein ligase lubel (LOC108260463), mRNA	FCN_2h_DEGs_FINAL.xlsx	Metabolism
XM_047154470.2	15.8382	-2.51974	0.0102278	4.95673	-1.33327	0.00114473	PREDICTED: Ictalurus punctatus ubiquitin-conjugating enzyme E2Na (ube2na), transcript variant X1, mRNA	FCN_2h_DEGs_FINAL.xlsx	Metabolism
XM_047156552.2	24.8029	-2.84351	0.00332479	5.75102	-1.50767	0.000150614	PREDICTED: Ictalurus punctatus ubiquitin specific peptidase 14 (tRNA-guanine transglycosylase) (usp14), mRNA	FCN_2h_DEGs_FINAL.xlsx	Metabolism
XM_047158578.2	19.8396	-6.49536	0.00599385	6.93697	-2.69941	0.000473026	PREDICTED: Ictalurus punctatus aldehyde dehydrogenase 1 family, member L1 (aldh1l1), transcript variant X1, mRNA	FCN_2h_DEGs_FINAL.xlsx	Metabolism
XM_053674243.1	28.6635	-2.79859	0.00231973	3.44951	-1.4847	7.25764e-05	PREDICTED: Ictalurus punctatus phosphoserine aminotransferase 1 (psat1), mRNA	FCN_2h_DEGs_FINAL.xlsx	Metabolism
XM_053675139.1	11.4738	5.58865	0.0217465	-0.422828	2.4825	0.00391708	PREDICTED: Ictalurus punctatus E3 ubiquitin-protein ligase TRIM35-like (LOC108262636), mRNA	FCN_2h_DEGs_FINAL.xlsx	Metabolism
XM_053675658.1	9.31173	-3.23155	0.0343328	2.3945	-1.69223	0.00785671	PREDICTED: Ictalurus punctatus methylenetetrahydrofolate dehydrogenase (NADP+ dependent) 1 like (mthfd1l), mRNA	FCN_2h_DEGs_FINAL.xlsx	Metabolism
XM_053677092.1	18.2386	-2.71011	0.0071537	4.5923	-1.43835	0.000629031	PREDICTED: Ictalurus punctatus ubiquitin-fold modifier conjugating enzyme 1 (ufc1), mRNA	FCN_2h_DEGs_FINAL.xlsx	Metabolism
XM_053677094.1	69.6472	4.25761	0.000248509	6.15682	2.09004	4.09908e-07	PREDICTED: Ictalurus punctatus ubiquitin B (ubb), mRNA	FCN_2h_DEGs_FINAL.xlsx	Metabolism
XM_053677183.1	32.5352	-2.89436	0.00155876	6.6364	-1.53324	3.72073e-05	PREDICTED: Ictalurus punctatus peroxiredoxin 4 (prdx4), mRNA	FCN_2h_DEGs_FINAL.xlsx	Metabolism
XM_053678090.1	23.191	3.34001	0.00395106	11.7089	1.73985	0.000208837	PREDICTED: Ictalurus punctatus tyrosine aminotransferase (tat), mRNA	FCN_2h_DEGs_FINAL.xlsx	Metabolism
XM_053679365.1	9.37437	2.44292	0.0337942	4.07455	1.28861	0.00769228	PREDICTED: Ictalurus punctatus interferon alpha-inducible protein 27-like protein 2A (LOC128632125), mRNA	FCN_2h_DEGs_FINAL.xlsx	Immune Signaling
XM_053682199.1	12.6291	2.9127	0.0176783	4.86069	1.54236	0.0027709	PREDICTED: Ictalurus punctatus alcohol dehydrogenase class-3 (LOC108268714), mRNA	FCN_2h_DEGs_FINAL.xlsx	Metabolism
XM_053683181.1	11.3761	-3.52394	0.0222292	1.95746	-1.81719	0.00403651	PREDICTED: Ictalurus punctatus ubiquitin protein ligase E3D (ube3d), mRNA	FCN_2h_DEGs_FINAL.xlsx	Metabolism
XM_053685011.1	16.1098	-2.40425	0.00977923	3.42488	-1.26559	0.00106713	PREDICTED: Ictalurus punctatus acyl-CoA dehydrogenase short/branched chain (acadsb), mRNA	FCN_2h_DEGs_FINAL.xlsx	Metabolism
XM_053687265.1	15.1174	-2.83881	0.0114762	5.92988	-1.50529	0.00138368	PREDICTED: Ictalurus punctatus signal peptidase complex subunit 2 (spcs2), mRNA	FCN_2h_DEGs_FINAL.xlsx	Metabolism
XM_053687326.1	11.9022	-2.27329	0.0200606	3.52065	-1.18478	0.00343855	PREDICTED: Ictalurus punctatus caseinolytic peptidase B protein homolog (LOC108261209), mRNA	FCN_2h_DEGs_FINAL.xlsx	Metabolism
XM_053687426.1	9.61814	-2.80119	0.032087	3.13885	-1.48604	0.00708876	PREDICTED: Ictalurus punctatus aminoadipate-semialdehyde dehydrogenase-phosphopantetheinyl transferase (aasdhppt), mRNA	FCN_2h_DEGs_FINAL.xlsx	Metabolism
NM_001200069.1	20.4814	11.2677	0.00353774	3.6622	3.49412	0.000501685	Ictalurus punctatus ADAM metallopeptidase domain 8a (adam8a), mRNA	FCN_4h_DEGs_FINAL.xlsx	Metabolism
NM_001200092.1	17.7264	2.2494	0.00487974	7.52834	1.16954	0.000762863	Ictalurus punctatus thioredoxin (txn), mRNA	FCN_4h_DEGs_FINAL.xlsx	Metabolism
NM_001200202.1	65.3747	31.6545	4.88914e-05	6.73998	4.98434	9.92173e-07	Ictalurus punctatus chemokine (C-X-C motif) ligand 18b (cxcl18b), mRNA	FCN_4h_DEGs_FINAL.xlsx	Immune Signaling
NM_001200219.1	8.86179	5.07282	0.0327515	1.49416	2.34279	0.00952116	Ictalurus punctatus interleukin 1, beta (LOC100304696), mRNA	FCN_4h_DEGs_FINAL.xlsx	Immune Signaling
NM_001200220.1	73.3392	16.461	2.77188e-05	3.56606	4.04098	3.8969e-07	Ictalurus punctatus interleukin 1, beta (LOC100304697), mRNA	FCN_4h_DEGs_FINAL.xlsx	Immune Signaling
NM_001200255.1	46.277	-2.38672	0.00015312	5.01673	-1.25503	6.08361e-06	Ictalurus punctatus ubiquitin carboxyl-terminal hydrolase L5 (uchl5), mRNA	FCN_4h_DEGs_FINAL.xlsx	Metabolism
NM_001200340.1	11.5971	-2.97862	0.0167252	2.31707	-1.57464	0.00393185	Ictalurus punctatus proteasome 26S subunit, non-ATPase 10 (psmd10), mRNA	FCN_4h_DEGs_FINAL.xlsx	Metabolism
NM_001200371.1	74.5466	-3.46966	2.58851e-05	4.62758	-1.79479	3.42022e-07	Ictalurus punctatus NEDD8 ubiquitin like modifier (nedd8), mRNA	FCN_4h_DEGs_FINAL.xlsx	Metabolism
NM_001200383.1	50.0222	-7.28072	0.000113553	2.01637	-2.86408	3.87301e-06	Ictalurus punctatus retinol dehydrogenase 13 (rdh13), mRNA	FCN_4h_DEGs_FINAL.xlsx	Metabolism
NM_001200399.1	84.0775	-9.39795	1.62278e-05	6.68566	-3.23235	1.5924e-07	Ictalurus punctatus sterol-C5-desaturase (sc5d), mRNA	FCN_4h_DEGs_FINAL.xlsx	Metabolism
NM_001200421.1	9.93143	-2.2449	0.0248339	2.93036	-1.16665	0.00661226	Ictalurus punctatus short chain dehydrogenase/reductase family 39U, member 1 (sdr39u1), mRNA	FCN_4h_DEGs_FINAL.xlsx	Metabolism
NM_001200455.1	41.0995	-3.58461	0.000240888	4.79979	-1.84182	1.19266e-05	Ictalurus punctatus glyoxylate reductase/hydroxypyruvate reductase a (grhpra), mRNA	FCN_4h_DEGs_FINAL.xlsx	Metabolism
NM_001200488.1	9.65366	-3.5635	0.0266264	1.11586	-1.83329	0.00723925	Ictalurus punctatus ubiquitin-conjugating enzyme E2C (ube2c), mRNA	FCN_4h_DEGs_FINAL.xlsx	Metabolism
NM_001200504.1	27.8446	-2.12062	0.00103182	6.07993	-1.08448	9.42259e-05	Ictalurus punctatus proteasome 20S subunit alpha 1 (psma1), mRNA	FCN_4h_DEGs_FINAL.xlsx	Metabolism
NM_001200518.1	19.3819	-2.05473	0.00362654	5.8368	-1.03895	0.000518711	Ictalurus punctatus proteasome 20S subunit alpha 3 (psma3), mRNA	FCN_4h_DEGs_FINAL.xlsx	Metabolism
NM_001200521.1	20.2116	-2.14031	0.00317985	7.05013	-1.09782	0.000430718	Ictalurus punctatus hydroxysteroid (17-beta) dehydrogenase 12b (hsd17b12b), mRNA	FCN_4h_DEGs_FINAL.xlsx	Metabolism
NM_001200542.1	27.7649	-2.26914	0.00104065	4.93313	-1.18214	9.55881e-05	Ictalurus punctatus ring-box 1, E3 ubiquitin protein ligase (rbx1), mRNA	FCN_4h_DEGs_FINAL.xlsx	Metabolism
NM_001200688.1	23.8999	2.61191	0.00179792	7.4935	1.38511	0.00019871	Ictalurus punctatus glutathione peroxidase 4b (gpx4b), mRNA	FCN_4h_DEGs_FINAL.xlsx	Metabolism
NM_001200707.1	8.83244	-2.02959	0.0327715	2.44451	-1.02119	0.00953098	Ictalurus punctatus proteasome (prosome, macropain) assembly chaperone 4 (psmg4), mRNA	FCN_4h_DEGs_FINAL.xlsx	Metabolism
NM_001200869.1	14.6942	-2.07982	0.00859814	3.61577	-1.05646	0.00163862	Ictalurus punctatus proteasome 20S subunit alpha 6, like (psma6l), mRNA	FCN_4h_DEGs_FINAL.xlsx	Metabolism
NM_001200964.1	52.4512	-3.80832	9.94669e-05	6.1717	-1.92915	2.9305e-06	Ictalurus punctatus hydroxyacyl-CoA dehydrogenase (hadh), mRNA	FCN_4h_DEGs_FINAL.xlsx	Metabolism
NM_001201109.1	32.0158	-3.16274	0.000628636	2.97937	-1.66118	4.61102e-05	Ictalurus punctatus ubiquitin-conjugating enzyme e2 variant 1 (ub2v1), mRNA	FCN_4h_DEGs_FINAL.xlsx	Metabolism
NM_001201121.2	20.5795	-2.33927	0.00299756	5.73038	-1.22606	0.000397231	Ictalurus punctatus esterase D/formylglutathione hydrolase (esd), mRNA	FCN_4h_DEGs_FINAL.xlsx	Metabolism
NM_001201155.1	35.9944	38.7418	0.000567283	5.6672	5.27582	4.01447e-05	Ictalurus punctatus cholesterol 25-hydroxylase (ch25h), mRNA	FCN_4h_DEGs_FINAL.xlsx	Metabolism
NM_001201180.1	19.7279	-2.53641	0.00343638	6.28474	-1.34279	0.000479749	Ictalurus punctatus hydroxysteroid dehydrogenase like 2 (hsdl2), mRNA	FCN_4h_DEGs_FINAL.xlsx	Metabolism
NM_001201184.1	17.7186	2.14662	0.00488049	2.80818	1.10207	0.000764291	Ictalurus punctatus ubiquitin conjugating enzyme E2 J2 (LOC100528914), mRNA	FCN_4h_DEGs_FINAL.xlsx	Metabolism
NM_001201185.1	94.321	10.8163	1.14778e-05	4.30906	3.43513	7.57701e-08	Ictalurus punctatus interleukin-1 receptor-associated kinase 4 (irak4), mRNA	FCN_4h_DEGs_FINAL.xlsx	Immune Signaling
NM_001201198.2	21.9537	-2.74179	0.00239847	6.83154	-1.45512	0.000295851	Ictalurus punctatus peroxiredoxin 3 (prdx3), mRNA	FCN_4h_DEGs_FINAL.xlsx	Metabolism
NM_001201236.2	24.4577	-2.28719	0.00166379	5.43735	-1.19358	0.000177973	Ictalurus punctatus proteasome 20S subunit beta 2 (psmb2), mRNA	FCN_4h_DEGs_FINAL.xlsx	Metabolism
NM_001201254.1	37.4352	14.5631	0.000456011	4.78706	3.86425	2.89648e-05	Ictalurus punctatus suppressor of cytokine signaling 3a (socs3a), mRNA	FCN_4h_DEGs_FINAL.xlsx	Immune Signaling
NM_001201315.2	7.7182	-3.35477	0.0445639	10.4021	-1.74621	0.014279	Ictalurus punctatus carboxypeptidase a1 (cbpa1), mRNA	FCN_4h_DEGs_FINAL.xlsx	Metabolism
NM_001329286.1	11.3427	-3.34361	0.0179656	3.69827	-1.74141	0.00433547	Ictalurus punctatus serpin peptidase inhibitor, clade H (heat shock protein 47), member 1a (serpinh1a), mRNA	FCN_4h_DEGs_FINAL.xlsx	Metabolism
NM_001360777.1	48.7568	2.23835	0.000124293	4.81053	1.16244	4.49765e-06	Ictalurus punctatus interferon gamma receptor 2 (ifngr2), mRNA	FCN_4h_DEGs_FINAL.xlsx	Immune Signaling
NM_001360819.1	42.6631	2.50615	0.000209805	6.08832	1.32547	9.66949e-06	Ictalurus punctatus interferon gamma receptor 1-like (ifngr1l), mRNA	FCN_4h_DEGs_FINAL.xlsx	Immune Signaling
XM_017450491.3	17.7236	-2.22441	0.00487974	4.68292	-1.15342	0.000763374	PREDICTED: Ictalurus punctatus acyl-CoA dehydrogenase family, member 9 (acad9), mRNA	FCN_4h_DEGs_FINAL.xlsx	Metabolism
XM_017450744.3	20.2554	-2.83819	0.00316352	8.36799	-1.50497	0.000426573	PREDICTED: Ictalurus punctatus glycerol-3-phosphate dehydrogenase 1b (gpd1b), mRNA	FCN_4h_DEGs_FINAL.xlsx	Metabolism
XM_017450920.3	43.0921	2.69189	0.000202021	4.09667	1.42862	9.13785e-06	PREDICTED: Ictalurus punctatus YOD1 deubiquitinase (yod1), mRNA	FCN_4h_DEGs_FINAL.xlsx	Metabolism
XM_017451519.3	28.3425	29.6609	0.0012809	6.22068	4.89049	0.000127095	PREDICTED: Ictalurus punctatus chemokine (C-C motif) ligand 19a, tandem duplicate 1 (ccl19a.1), mRNA	FCN_4h_DEGs_FINAL.xlsx	Immune Signaling
XM_017451773.3	85.2059	-12.0371	1.55298e-05	6.81994	-3.58941	1.46185e-07	PREDICTED: Ictalurus punctatus glycine dehydrogenase (decarboxylating) (gldc), mRNA	FCN_4h_DEGs_FINAL.xlsx	Metabolism
XM_017451958.3	19.2169	2.27848	0.00372076	4.18319	1.18807	0.000538556	PREDICTED: Ictalurus punctatus dipeptidyl-peptidase 7 (dpp7), mRNA	FCN_4h_DEGs_FINAL.xlsx	Metabolism
XM_017452055.3	21.6408	-2.41305	0.00252476	4.58064	-1.27086	0.000316058	PREDICTED: Ictalurus punctatus methylenetetrahydrofolate dehydrogenase (NADP+ dependent) 2, methenyltetrahydrofolate cyclohydrolase (mthfd2), mRNA	FCN_4h_DEGs_FINAL.xlsx	Metabolism
XM_017452378.3	17.2835	-2.22111	0.00530014	5.42477	-1.15128	0.0008488	PREDICTED: Ictalurus punctatus ADAM metallopeptidase with thrombospondin type 1 motif, 3 (adamts3), mRNA	FCN_4h_DEGs_FINAL.xlsx	Metabolism
XM_017452702.3	35.8473	136.186	0.000468171	2.01426	7.08943	3.02894e-05	PREDICTED: Ictalurus punctatus thiosulfate:glutathione sulfurtransferase (si:ch211-161h7.8), mRNA	FCN_4h_DEGs_FINAL.xlsx	Metabolism
XM_017452841.3	31.7757	-2.24766	0.000647359	5.80499	-1.16843	4.7959e-05	PREDICTED: Ictalurus punctatus thioredoxin domain containing 5 (txndc5), mRNA	FCN_4h_DEGs_FINAL.xlsx	Metabolism
XM_017453856.3	24.6658	3.35831	0.00161433	3.92888	1.74773	0.000170874	PREDICTED: Ictalurus punctatus ubiquitin-conjugating enzyme E2E 2 (ube2e2), mRNA	FCN_4h_DEGs_FINAL.xlsx	Metabolism
XM_017454276.3	8.70474	-2.12809	0.0339244	4.5392	-1.08956	0.00999899	PREDICTED: Ictalurus punctatus dedicator of cytokinesis protein 7 (LOC108256957), mRNA	FCN_4h_DEGs_FINAL.xlsx	Immune Signaling
XM_017455285.3	32.5123	-3.39013	0.000589764	5.03351	-1.76134	4.2538e-05	PREDICTED: Ictalurus punctatus hydroxyacyl-CoA dehydrogenase trifunctional multienzyme complex subunit alpha a (hadhaa), mRNA	FCN_4h_DEGs_FINAL.xlsx	Metabolism
XM_017455297.3	38.3862	-2.2719	0.000313835	5.30685	-1.1839	1.74183e-05	PREDICTED: Ictalurus punctatus interleukin enhancer binding factor 2 (ilf2), mRNA	FCN_4h_DEGs_FINAL.xlsx	Immune Signaling
XM_017455305.3	26.2122	-3.15198	0.0012809	4.52325	-1.65626	0.00012715	PREDICTED: Ictalurus punctatus prolyl endopeptidase (prep), mRNA	FCN_4h_DEGs_FINAL.xlsx	Metabolism
XM_017455603.3	16.4774	3.093	0.00612241	1.75469	1.62901	0.00103512	PREDICTED: Ictalurus punctatus E3 ubiquitin/ISG15 ligase TRIM25 (LOC108257673), mRNA	FCN_4h_DEGs_FINAL.xlsx	Metabolism
XM_017456076.3	29.8348	-12.2752	0.0010097	6.33193	-3.61767	9.02714e-05	PREDICTED: Ictalurus punctatus 24-dehydrocholesterol reductase (dhcr24), mRNA	FCN_4h_DEGs_FINAL.xlsx	Metabolism
XM_017456581.3	30.2769	-2.33585	0.000770434	5.93163	-1.22395	6.15971e-05	PREDICTED: Ictalurus punctatus proteasome 20S subunit alpha 8 (psma8), mRNA	FCN_4h_DEGs_FINAL.xlsx	Metabolism
XM_017457195.3	24.3119	-2.044	0.00169857	3.91628	-1.0314	0.000183146	PREDICTED: Ictalurus punctatus proteasome 20S subunit beta 9a (psmb9a), mRNA	FCN_4h_DEGs_FINAL.xlsx	Metabolism
XM_017457424.3	19.783	3.47821	0.00348865	5.37592	1.79835	0.000491511	PREDICTED: Ictalurus punctatus UDP-glucose pyrophosphorylase 2a (ugp2a), transcript variant X1, mRNA	FCN_4h_DEGs_FINAL.xlsx	Metabolism
XM_017457604.2	31.37	2.17939	0.000675449	4.4712	1.12392	5.12779e-05	PREDICTED: Ictalurus punctatus thioredoxin domain containing 11 (txndc11), mRNA	FCN_4h_DEGs_FINAL.xlsx	Metabolism
XM_017457817.3	10.0714	7.95354	0.0240006	0.468379	2.9916	0.00631995	PREDICTED: Ictalurus punctatus interferon-induced GTP-binding protein Mx3 (LOC108258862), mRNA	FCN_4h_DEGs_FINAL.xlsx	Immune Signaling
XM_017457889.2	23.779	-3.065	0.00182378	6.93475	-1.61589	0.000203559	PREDICTED: Ictalurus punctatus peroxiredoxin 2 (prdx2), mRNA	FCN_4h_DEGs_FINAL.xlsx	Metabolism
XM_017457943.1	26.4929	2.02241	0.00123373	6.65275	1.01607	0.000120658	PREDICTED: Ictalurus punctatus mitochondrial pyruvate carrier 2a (mpc2a), mRNA	FCN_4h_DEGs_FINAL.xlsx	Metabolism
XM_017458194.3	40.8449	2.95444	0.00024576	4.86985	1.56288	1.23481e-05	PREDICTED: Ictalurus punctatus ubiquitin-conjugating enzyme E2 A (LOC108259060), mRNA	FCN_4h_DEGs_FINAL.xlsx	Metabolism
XM_017459266.3	24.6385	-2.77857	0.00162078	4.73346	-1.47434	0.000171787	PREDICTED: Ictalurus punctatus aldehyde dehydrogenase 1 family, member A2 (aldh1a2), mRNA	FCN_4h_DEGs_FINAL.xlsx	Metabolism
XM_017460470.3	10.9383	4.46454	0.0208271	7.15886	2.15851	0.00523398	PREDICTED: Ictalurus punctatus branched chain ketoacid dehydrogenase kinase (bckdk), mRNA	FCN_4h_DEGs_FINAL.xlsx	Metabolism
XM_017460588.3	12.9122	-2.26851	0.0123451	3.14107	-1.18174	0.00267578	PREDICTED: Ictalurus punctatus ADAM metallopeptidase with thrombospondin type 1 motif, 15a (adamts15a), mRNA	FCN_4h_DEGs_FINAL.xlsx	Metabolism
XM_017461274.3	14.7534	2.64433	0.00849617	9.38619	1.4029	0.00161303	PREDICTED: Ictalurus punctatus glyoxylate reductase/hydroxypyruvate reductase b (grhprb), mRNA	FCN_4h_DEGs_FINAL.xlsx	Metabolism
XM_017461390.3	60.2329	-28.7908	5.9988e-05	8.23951	-4.84753	1.42643e-06	PREDICTED: Ictalurus punctatus methylsterol monooxygenase 1 (msmo1), mRNA	FCN_4h_DEGs_FINAL.xlsx	Metabolism
XM_017462055.3	15.3445	-2.7328	0.00750238	2.56711	-1.45038	0.00138116	PREDICTED: Ictalurus punctatus ubiquitin-conjugating enzyme E2Ka (UBC1 homolog, yeast) (ube2ka), mRNA	FCN_4h_DEGs_FINAL.xlsx	Metabolism
XM_017463385.3	11.4191	2.11026	0.0173659	7.1012	1.07742	0.00414892	PREDICTED: Ictalurus punctatus 15-hydroxyprostaglandin dehydrogenase (hpgd), transcript variant X1, mRNA	FCN_4h_DEGs_FINAL.xlsx	Metabolism
XM_017463581.3	16.3894	-2.31552	0.00620465	4.52121	-1.21134	0.00105813	PREDICTED: Ictalurus punctatus glutamate dehydrogenase 1a (glud1a), mRNA	FCN_4h_DEGs_FINAL.xlsx	Metabolism
XM_017463863.3	22.1322	-2.48853	0.00233587	3.78818	-1.3153	0.000284987	PREDICTED: Ictalurus punctatus serine protease HTRA2, mitochondrial (LOC108263241), mRNA	FCN_4h_DEGs_FINAL.xlsx	Metabolism
XM_017463951.3	11.5848	2.57269	0.0167523	2.01346	1.36328	0.00394641	PREDICTED: Ictalurus punctatus prolyl endopeptidase like (prepl), mRNA	FCN_4h_DEGs_FINAL.xlsx	Metabolism
XM_017464014.3	68.6781	-67.8359	5.0033e-05	4.44216	-6.08398	1.05792e-06	PREDICTED: Ictalurus punctatus retinol dehydrogenase 12 (rdh12), mRNA	FCN_4h_DEGs_FINAL.xlsx	Metabolism
XM_017464079.3	85.734	-17.9319	1.60805e-05	4.21917	-4.16446	1.55301e-07	PREDICTED: Ictalurus punctatus hexokinase domain containing 1 (hkdc1), mRNA	FCN_4h_DEGs_FINAL.xlsx	Metabolism
XM_017464297.3	17.1526	2.18331	0.00543442	6.47984	1.12652	0.000876284	PREDICTED: Ictalurus punctatus methionyl aminopeptidase 1 (metap1), mRNA	FCN_4h_DEGs_FINAL.xlsx	Metabolism
XM_017464298.2	13.2073	2.44665	0.0116375	12.6172	1.29081	0.00246124	PREDICTED: Ictalurus punctatus alcohol dehydrogenase 1 (LOC108263479), mRNA	FCN_4h_DEGs_FINAL.xlsx	Metabolism
XM_017464463.3	39.8081	3.71297	0.000273593	4.20551	1.89257	1.42482e-05	PREDICTED: Ictalurus punctatus ubiquitin-conjugating enzyme E2D 3 (ube2d3), transcript variant X3, mRNA	FCN_4h_DEGs_FINAL.xlsx	Metabolism
XM_017464651.3	28.9781	-2.25293	0.000895895	6.40337	-1.1718	7.70582e-05	PREDICTED: Ictalurus punctatus signal peptidase complex subunit 3 (spcs3), mRNA	FCN_4h_DEGs_FINAL.xlsx	Metabolism
XM_017464663.3	47.6686	15.3828	0.000159545	4.40414	3.94325	6.45592e-06	PREDICTED: Ictalurus punctatus C-X-C motif chemokine 9 (LOC108263637), mRNA	FCN_4h_DEGs_FINAL.xlsx	Immune Signaling
XM_017464679.3	35.928	3.07651	0.000412849	7.90436	1.62129	2.49829e-05	PREDICTED: Ictalurus punctatus glutathione S-transferase omega 1 (gsto1), mRNA	FCN_4h_DEGs_FINAL.xlsx	Metabolism
XM_017464777.3	12.0812	-3.31122	0.0149468	0.721967	-1.72737	0.00340415	PREDICTED: Ictalurus punctatus desumoylating isopeptidase 2 (desi2), mRNA	FCN_4h_DEGs_FINAL.xlsx	Metabolism
XM_017464809.3	21.0176	2.59195	0.00279221	3.49186	1.37404	0.000361144	PREDICTED: Ictalurus punctatus ubiquitin specific peptidase 38 (usp38), mRNA	FCN_4h_DEGs_FINAL.xlsx	Metabolism
XM_017464864.2	15.9169	-2.07635	0.00674359	2.05961	-1.05405	0.00119215	PREDICTED: Ictalurus punctatus Thioredoxin-like (zgc:56493), transcript variant X1, mRNA	FCN_4h_DEGs_FINAL.xlsx	Metabolism
XM_017465598.2	31.801	-6.46638	0.000672424	5.38108	-2.69296	5.09608e-05	PREDICTED: Ictalurus punctatus isocitrate dehydrogenase (NADP(+)) 2 (idh2), mRNA	FCN_4h_DEGs_FINAL.xlsx	Metabolism
XM_017465604.3	40.4106	-2.7067	0.000256154	7.04679	-1.43654	1.31067e-05	PREDICTED: Ictalurus punctatus SEC11 homolog A, signal peptidase complex subunit (sec11a), mRNA	FCN_4h_DEGs_FINAL.xlsx	Metabolism
XM_017465909.3	52.2422	11.5252	0.000106539	5.68895	3.52672	3.30819e-06	PREDICTED: Ictalurus punctatus homocysteine-inducible, endoplasmic reticulum stress-inducible, ubiquitin-like domain member 1 (herpud1), mRNA	FCN_4h_DEGs_FINAL.xlsx	Metabolism
XM_017467012.3	8.58598	-10.3513	0.034907	0.066494	-3.37174	0.0103739	PREDICTED: Ictalurus punctatus glycerol-3-phosphate dehydrogenase 1a (gpd1a), mRNA	FCN_4h_DEGs_FINAL.xlsx	Metabolism
XM_017467661.1	33.3535	3.20697	0.000537314	2.98442	1.68121	3.71784e-05	PREDICTED: Ictalurus punctatus N-acetylneuraminate pyruvate lyase (dihydrodipicolinate synthase) (npl), mRNA	FCN_4h_DEGs_FINAL.xlsx	Metabolism
XM_017467793.3	10.2956	-3.88286	0.0244079	4.31746	-1.95712	0.00646601	PREDICTED: Ictalurus punctatus choline dehydrogenase (chdh), mRNA	FCN_4h_DEGs_FINAL.xlsx	Metabolism
XM_017468119.3	10.0629	-2.32839	0.024033	8.58739	-1.21933	0.00633732	PREDICTED: Ictalurus punctatus aldehyde dehydrogenase 9 family, member A1a, tandem duplicate 1 (aldh9a1a.1), mRNA	FCN_4h_DEGs_FINAL.xlsx	Metabolism
XM_017468925.3	20.8866	2.49387	0.00284829	6.09479	1.31839	0.000371531	PREDICTED: Ictalurus punctatus interleukin 6 receptor (il6r), mRNA	FCN_4h_DEGs_FINAL.xlsx	Immune Signaling
XM_017469121.3	48.2752	116.306	0.000195931	3.77411	6.86178	8.67077e-06	PREDICTED: Ictalurus punctatus interleukin-1 receptor type 2 (LOC108266111), mRNA	FCN_4h_DEGs_FINAL.xlsx	Immune Signaling
XM_017469761.3	17.0806	12.1016	0.00548091	0.173809	3.59713	0.00089182	PREDICTED: Ictalurus punctatus C-X-C chemokine receptor type 1 (LOC108266440), mRNA	FCN_4h_DEGs_FINAL.xlsx	Immune Signaling
XM_017469878.3	18.7484	-3.25038	0.0041476	4.68049	-1.70061	0.000619098	PREDICTED: Ictalurus punctatus sterol 26-hydroxylase, mitochondrial (LOC108266489), mRNA	FCN_4h_DEGs_FINAL.xlsx	Metabolism
XM_017470293.3	59.7431	5.81937	5.75833e-05	5.29116	2.54086	1.34413e-06	PREDICTED: Ictalurus punctatus plasma membrane ascorbate-dependent reductase CYBRD1 (LOC108266665), mRNA	FCN_4h_DEGs_FINAL.xlsx	Metabolism
XM_017470366.3	24.9703	-7.10209	0.00154093	1.77431	-2.82824	0.000161063	PREDICTED: Ictalurus punctatus O-sialoglycoprotein endopeptidase-like 1 (osgepl1), mRNA	FCN_4h_DEGs_FINAL.xlsx	Metabolism
XM_017470457.3	52.1631	4.32933	0.000100534	7.07521	2.11414	3.02741e-06	PREDICTED: Ictalurus punctatus interleukin-1 receptor-like 2 (zmp:0000000936), mRNA	FCN_4h_DEGs_FINAL.xlsx	Immune Signaling
XM_017470510.3	21.442	44.6951	0.00267322	0.838031	5.48205	0.000343139	PREDICTED: Ictalurus punctatus interleukin 11a (il11a), mRNA	FCN_4h_DEGs_FINAL.xlsx	Immune Signaling
XM_017470525.3	7.8903	2.4906	0.0421577	2.10674	1.3165	0.0132555	PREDICTED: Ictalurus punctatus phosphofructokinase, liver a (pfkla), mRNA	FCN_4h_DEGs_FINAL.xlsx	Metabolism
XM_017470626.3	82.1441	3.37564	1.79962e-05	4.64827	1.75516	1.84802e-07	PREDICTED: Ictalurus punctatus interleukin-10 receptor subunit beta (LOC108266840), mRNA	FCN_4h_DEGs_FINAL.xlsx	Immune Signaling
XM_017470885.3	14.6926	-2.54925	0.00859814	2.79652	-1.35008	0.00163928	PREDICTED: Ictalurus punctatus leishmanolysin-like (metallopeptidase M8 family) (lmln), mRNA	FCN_4h_DEGs_FINAL.xlsx	Metabolism
XM_017470910.2	11.1702	-2.33164	0.0183891	2.43164	-1.22134	0.00447589	PREDICTED: Ictalurus punctatus protein kinase, interferon-inducible double stranded RNA dependent activator (prkra), mRNA	FCN_4h_DEGs_FINAL.xlsx	Immune Signaling
XM_017471869.3	18.8584	-2.21447	0.00396574	8.33984	-1.14696	0.000584722	PREDICTED: Ictalurus punctatus peroxiredoxin 1 (prdx1), mRNA	FCN_4h_DEGs_FINAL.xlsx	Metabolism
XM_017471940.3	16.5011	-3.11982	0.00609068	1.89	-1.64146	0.00102901	PREDICTED: Ictalurus punctatus SUMO specific peptidase 3b (senp3b), mRNA	FCN_4h_DEGs_FINAL.xlsx	Metabolism
XM_017473267.3	16.5141	-2.4855	0.00608418	3.22155	-1.31354	0.00102568	PREDICTED: Ictalurus punctatus E3 ubiquitin-protein ligase-like (si:ch73-335l21.4), mRNA	FCN_4h_DEGs_FINAL.xlsx	Metabolism
XM_017473810.3	16.8723	-4.40132	0.00568289	1.61922	-2.13794	0.000938579	PREDICTED: Ictalurus punctatus inner mitochondrial membrane peptidase subunit 2 (immp2l), transcript variant X1, mRNA	FCN_4h_DEGs_FINAL.xlsx	Metabolism
XM_017474030.3	11.5723	-3.16071	0.0167721	2.4918	-1.66025	0.00396133	PREDICTED: Ictalurus punctatus lactate dehydrogenase D (ldhd), mRNA	FCN_4h_DEGs_FINAL.xlsx	Metabolism
XM_017474171.3	19.8932	2.04087	0.00333778	6.08536	1.02918	0.000462312	PREDICTED: Ictalurus punctatus ubiquitin-conjugating enzyme E2A (RAD6 homolog) (ube2a), mRNA	FCN_4h_DEGs_FINAL.xlsx	Metabolism
XM_017474267.3	47.8351	2.84315	0.000133887	5.77668	1.50749	5.02486e-06	PREDICTED: Ictalurus punctatus ubiquitin-like modifier activating enzyme 2 (uba2), mRNA	FCN_4h_DEGs_FINAL.xlsx	Metabolism
XM_017474531.3	19.9148	2.14269	0.00332465	4.27927	1.09942	0.000460086	PREDICTED: Ictalurus punctatus macrophage erythroblast attacher, E3 ubiquitin ligase (maea), mRNA	FCN_4h_DEGs_FINAL.xlsx	Metabolism
XM_017475567.3	15.2832	-3.27508	0.00762555	7.51167	-1.71153	0.00141062	PREDICTED: Ictalurus punctatus methylenetetrahydrofolate dehydrogenase (NADP+ dependent) 1b (mthfd1b), mRNA	FCN_4h_DEGs_FINAL.xlsx	Metabolism
XM_017475702.3	31.3047	-2.13479	0.000679517	6.69245	-1.09409	5.1836e-05	PREDICTED: Ictalurus punctatus hydroxyacyl-CoA dehydrogenase trifunctional multienzyme complex subunit alpha b (hadhab), mRNA	FCN_4h_DEGs_FINAL.xlsx	Metabolism
XM_017475735.3	12.6581	-3.29378	0.013063	1.78305	-1.71974	0.00287769	PREDICTED: Ictalurus punctatus interferon regulatory factor 2 binding protein-like (irf2bpl), mRNA	FCN_4h_DEGs_FINAL.xlsx	Immune Signaling
XM_017475739.3	30.1956	-2.20547	0.000777591	5.09559	-1.14108	6.24544e-05	PREDICTED: Ictalurus punctatus ADP-dependent glucokinase 2 (adpgk2), mRNA	FCN_4h_DEGs_FINAL.xlsx	Metabolism
XM_017475792.3	23.179	4.07631	0.00200312	0.983646	2.02726	0.000229697	PREDICTED: Ictalurus punctatus UDP-glucose pyrophosphorylase 2b (ugp2b), transcript variant X1, mRNA	FCN_4h_DEGs_FINAL.xlsx	Metabolism
XM_017476232.3	29.2828	3.81427	0.000870021	4.04392	1.93141	7.3069e-05	PREDICTED: Ictalurus punctatus ubiquitin thioesterase OTUB2 (LOC108270004), mRNA	FCN_4h_DEGs_FINAL.xlsx	Metabolism
XM_017476266.3	21.8471	5.69755	0.0024384	2.00097	2.51034	0.000302565	PREDICTED: Ictalurus punctatus sodium-dependent neutral amino acid transporter B(0)AT3 (LOC108270030), mRNA	FCN_4h_DEGs_FINAL.xlsx	Metabolism
XM_017476391.2	16.2956	-3.08539	0.00644864	5.33775	-1.62545	0.00111566	PREDICTED: Ictalurus punctatus isovaleryl-CoA dehydrogenase (ivd), mRNA	FCN_4h_DEGs_FINAL.xlsx	Metabolism
XM_017476494.3	26.5213	-84.0597	0.00166341	4.44405	-6.39334	0.000177729	PREDICTED: Ictalurus punctatus ergosterol biosynthesis 28 homolog (erg28), mRNA	FCN_4h_DEGs_FINAL.xlsx	Metabolism
XM_017476799.3	30.0025	-2.92983	0.000796355	4.91413	-1.55082	6.45456e-05	PREDICTED: Ictalurus punctatus zinc metallopeptidase, STE24 homolog (zmpste24), mRNA	FCN_4h_DEGs_FINAL.xlsx	Metabolism
XM_017476808.3	12.4847	-3.03659	0.0135682	2.13543	-1.60245	0.00302547	PREDICTED: Ictalurus punctatus glycerol-3-phosphate dehydrogenase 1 like (gpd1l), mRNA	FCN_4h_DEGs_FINAL.xlsx	Metabolism
XM_017476943.3	20.1375	2.18394	0.00320746	3.66897	1.12694	0.000437848	PREDICTED: Ictalurus punctatus pellino E3 ubiquitin protein ligase family member 2 (peli2), mRNA	FCN_4h_DEGs_FINAL.xlsx	Metabolism
XM_017477008.3	34.6254	-2.97829	0.000469353	7.32353	-1.57448	3.04678e-05	PREDICTED: Ictalurus punctatus saccharopine dehydrogenase a, tandem duplicate 1 (sccpdha.1), mRNA	FCN_4h_DEGs_FINAL.xlsx	Metabolism
XM_017477539.3	11.3737	2.58939	0.0175377	1.83315	1.37261	0.00420648	PREDICTED: Ictalurus punctatus furin (paired basic amino acid cleaving enzyme) a (furina), transcript variant X2, mRNA	FCN_4h_DEGs_FINAL.xlsx	Metabolism
XM_017478674.3	41.5054	-2.61059	0.000230244	4.72355	-1.38438	1.12879e-05	PREDICTED: Ictalurus punctatus 3-hydroxyisobutyrate dehydrogenase b (hibadhb), mRNA	FCN_4h_DEGs_FINAL.xlsx	Metabolism
XM_017478774.3	40.3403	-2.4529	0.000257142	6.75354	-1.29449	1.32343e-05	PREDICTED: Ictalurus punctatus thimet oligopeptidase 1 (thop1), mRNA	FCN_4h_DEGs_FINAL.xlsx	Metabolism
XM_017478833.3	49.4263	-11.3259	0.000122853	7.60878	-3.50156	4.38829e-06	PREDICTED: Ictalurus punctatus 7-dehydrocholesterol reductase (dhcr7), mRNA	FCN_4h_DEGs_FINAL.xlsx	Metabolism
XM_017478946.2	15.3591	-7.30155	0.00851443	3.91302	-2.8682	0.00161753	PREDICTED: Ictalurus punctatus phosphofructokinase, liver b (pfklb), mRNA	FCN_4h_DEGs_FINAL.xlsx	Metabolism
XM_017479810.2	22.2036	-9.73711	0.00278716	5.09266	-3.28349	0.00036015	PREDICTED: Ictalurus punctatus hydroxysteroid (17-beta) dehydrogenase 7 (hsd17b7), mRNA	FCN_4h_DEGs_FINAL.xlsx	Metabolism
XM_017480048.3	45.5962	32.8249	0.000220992	5.76656	5.03672	1.04012e-05	PREDICTED: Ictalurus punctatus cytokine inducible SH2-containing protein (cish), mRNA	FCN_4h_DEGs_FINAL.xlsx	Immune Signaling
XM_017480676.3	13.4539	3.23408	0.01102	2.46692	1.69335	0.00229695	PREDICTED: Ictalurus punctatus transmembrane serine protease 6 (LOC108272331), transcript variant X1, mRNA	FCN_4h_DEGs_FINAL.xlsx	Metabolism
XM_017480677.3	8.99337	-2.38354	0.0317966	5.11887	-1.25311	0.00916027	PREDICTED: Ictalurus punctatus steroid-5-alpha-reductase, alpha polypeptide 1 (3-oxo-5 alpha-steroid delta 4-dehydrogenase alpha 1) (srd5a1), mRNA	FCN_4h_DEGs_FINAL.xlsx	Metabolism
XM_017481851.3	30.2262	3.36495	0.000775043	3.0741	1.75058	6.213e-05	PREDICTED: Ictalurus punctatus ubiquitin-conjugating enzyme E2 E2 (LOC108272957), mRNA	FCN_4h_DEGs_FINAL.xlsx	Metabolism
XM_017481964.3	27.5098	-2.47286	0.00107845	4.76316	-1.30618	0.0001001	PREDICTED: Ictalurus punctatus mercaptopyruvate sulfurtransferase (mpst), transcript variant X1, mRNA	FCN_4h_DEGs_FINAL.xlsx	Metabolism
XM_017482057.2	10.7398	2.49692	0.0204628	7.76199	1.32015	0.00511319	PREDICTED: Ictalurus punctatus thioredoxin interacting protein a (txnipa), mRNA	FCN_4h_DEGs_FINAL.xlsx	Metabolism
XM_017482533.3	41.8202	2.29931	0.000226346	5.65538	1.2012	1.08192e-05	PREDICTED: Ictalurus punctatus small ubiquitin like modifier 1 (sumo1), mRNA	FCN_4h_DEGs_FINAL.xlsx	Metabolism
XM_017482949.3	23.0478	-5.5984	0.00204588	0.9395	-2.48501	0.000235909	PREDICTED: Ictalurus punctatus 4-hydroxyphenylpyruvate dioxygenase-like (hpdl), mRNA	FCN_4h_DEGs_FINAL.xlsx	Metabolism
XM_017483184.3	36.7287	8.66195	0.000427456	5.0528	3.11469	2.60759e-05	PREDICTED: Ictalurus punctatus E3 ubiquitin-protein ligase TRIM39 (si:dkey-219e21.2), mRNA	FCN_4h_DEGs_FINAL.xlsx	Metabolism
XM_017483518.3	26.7428	2.60103	0.00118675	4.52448	1.37908	0.000115193	PREDICTED: Ictalurus punctatus interferon regulatory factor 9 (irf9), mRNA	FCN_4h_DEGs_FINAL.xlsx	Immune Signaling
XM_017483519.3	23.5841	-2.01217	0.00187632	5.53624	-1.00875	0.00021166	PREDICTED: Ictalurus punctatus proteasome activator subunit 2 (psme2), mRNA	FCN_4h_DEGs_FINAL.xlsx	Metabolism
XM_017483560.3	31.4068	2.69929	0.000672424	3.16029	1.43258	5.09661e-05	PREDICTED: Ictalurus punctatus interferon regulatory factor 3 (irf3), mRNA	FCN_4h_DEGs_FINAL.xlsx	Immune Signaling
XM_017483655.3	13.395	2.4604	0.0111673	4.75617	1.29889	0.00233994	PREDICTED: Ictalurus punctatus E3 ubiquitin-protein ligase rnf213-alpha (LOC108273946), mRNA	FCN_4h_DEGs_FINAL.xlsx	Metabolism
XM_017483664.3	11.1965	-2.12555	0.0182874	9.32279	-1.08783	0.00443995	PREDICTED: Ictalurus punctatus glutamate dehydrogenase 1b (glud1b), mRNA	FCN_4h_DEGs_FINAL.xlsx	Metabolism
XM_017483973.3	30.0232	7.99551	0.000883072	5.26627	2.99919	7.52447e-05	PREDICTED: Ictalurus punctatus suppressor of cytokine signaling 3b (socs3b), mRNA	FCN_4h_DEGs_FINAL.xlsx	Immune Signaling
XM_017484464.3	41.6875	8.24815	0.00022809	10.0772	3.04407	1.10141e-05	PREDICTED: Ictalurus punctatus glucose-6-phosphatase catalytic subunit 1a, tandem duplicate 1 (g6pc1a.1), mRNA	FCN_4h_DEGs_FINAL.xlsx	Metabolism
XM_017485006.3	18.6236	-3.79076	0.00414291	2.02498	-1.92249	0.000617385	PREDICTED: Ictalurus punctatus furin (paired basic amino acid cleaving enzyme) b (furinb), mRNA	FCN_4h_DEGs_FINAL.xlsx	Metabolism
XM_017485296.3	23.8647	-2.81407	0.00179888	6.55659	-1.49266	0.000200105	PREDICTED: Ictalurus punctatus glutathione S-transferase rho (gstr), mRNA	FCN_4h_DEGs_FINAL.xlsx	Metabolism
XM_017485672.3	8.07548	-3.37103	0.0404208	2.72937	-1.75319	0.012571	PREDICTED: Ictalurus punctatus ubiquitin associated protein 1-like a (ubap1la), mRNA	FCN_4h_DEGs_FINAL.xlsx	Metabolism
XM_017485781.3	53.7996	13.7804	9.37448e-05	2.43938	3.78455	2.52125e-06	PREDICTED: Ictalurus punctatus interferon regulatory factor 7 (irf7), mRNA	FCN_4h_DEGs_FINAL.xlsx	Immune Signaling
XM_017485825.3	55.5326	4.28194	8.05329e-05	4.65514	2.09827	2.08716e-06	PREDICTED: Ictalurus punctatus caseinolytic mitochondrial matrix peptidase chaperone subunit Xb (clpxb), mRNA	FCN_4h_DEGs_FINAL.xlsx	Metabolism
XM_017487205.3	10.0471	2.70663	0.0241353	1.51993	1.4365	0.00636973	PREDICTED: Ictalurus punctatus peptidase inhibitor 16 (LOC108275981), mRNA	FCN_4h_DEGs_FINAL.xlsx	Metabolism
XM_017487208.3	20.8031	-2.96669	0.00288414	2.72902	-1.56886	0.000378323	PREDICTED: Ictalurus punctatus isocitrate dehydrogenase [NAD] subunit gamma, mitochondrial (LOC108275983), mRNA	FCN_4h_DEGs_FINAL.xlsx	Metabolism
XM_017487251.3	28.0785	-14.2385	0.0010097	1.59829	-3.83173	9.03548e-05	PREDICTED: Ictalurus punctatus glutathione peroxidase 7 (gpx7), mRNA	FCN_4h_DEGs_FINAL.xlsx	Metabolism
XM_017487758.3	11.6823	-2.21437	0.0164052	8.58611	-1.1469	0.00383255	PREDICTED: Ictalurus punctatus phosphogluconate dehydrogenase (pgd), mRNA	FCN_4h_DEGs_FINAL.xlsx	Metabolism
XM_017487983.3	7.69959	5.16581	0.044417	-0.682454	2.36899	0.0141993	PREDICTED: Ictalurus punctatus deltex E3 ubiquitin ligase 3 (dtx3), transcript variant X1, mRNA	FCN_4h_DEGs_FINAL.xlsx	Metabolism
XM_017488812.2	14.3568	2.85832	0.00937536	5.07927	1.51517	0.00183954	PREDICTED: Ictalurus punctatus dehydrogenase/reductase SDR family member 13 (LOC108276818), mRNA	FCN_4h_DEGs_FINAL.xlsx	Metabolism
XM_017488873.3	40.5818	11.5117	0.00025977	2.99582	3.52503	1.34331e-05	PREDICTED: Ictalurus punctatus suppressor of cytokine signaling 1a (socs1a), mRNA	FCN_4h_DEGs_FINAL.xlsx	Immune Signaling
XM_017489163.3	14.39	4.30149	0.00914465	0.982861	2.10484	0.0017775	PREDICTED: Ictalurus punctatus endoplasmic reticulum aminopeptidase 1a (erap1a), transcript variant X1, mRNA	FCN_4h_DEGs_FINAL.xlsx	Metabolism
XM_017489233.3	51.0185	5.71521	0.000108171	8.20467	2.51481	3.45004e-06	PREDICTED: Ictalurus punctatus interleukin 6 cytokine family signal transduce (il6st), mRNA	FCN_4h_DEGs_FINAL.xlsx	Immune Signaling
XM_017489270.2	43.4006	2.73123	0.000196764	6.16072	1.44955	8.77611e-06	PREDICTED: Ictalurus punctatus transmembrane and ubiquitin-like domain containing 2 (tmub2), mRNA	FCN_4h_DEGs_FINAL.xlsx	Metabolism
XM_017489912.3	45.686	5.45604	0.000160777	5.68794	2.44785	6.54975e-06	PREDICTED: Ictalurus punctatus nuclear factor, interleukin 3 regulated (nfil3), mRNA	FCN_4h_DEGs_FINAL.xlsx	Immune Signaling
XM_017489954.3	39.6873	-3.31158	0.000276943	7.45486	-1.72752	1.44904e-05	PREDICTED: Ictalurus punctatus aldehyde dehydrogenase 7 family, member A1 (aldh7a1), mRNA	FCN_4h_DEGs_FINAL.xlsx	Metabolism
XM_017490300.3	27.1192	-7.62999	0.00113233	1.12432	-2.93168	0.000107486	PREDICTED: Ictalurus punctatus aldehyde dehydrogenase 3 family, member A2a (aldh3a2a), mRNA	FCN_4h_DEGs_FINAL.xlsx	Metabolism
XM_017490304.2	17.0867	2.25323	0.00548091	5.25155	1.172	0.000890491	PREDICTED: Ictalurus punctatus serine peptidase inhibitor, Kunitz type, 2 (spint2), mRNA	FCN_4h_DEGs_FINAL.xlsx	Metabolism
XM_017491215.3	17.8683	-2.24191	0.00476094	4.17305	-1.16473	0.000737453	PREDICTED: Ictalurus punctatus gamma-interferon-inducible lysosomal thiol reductase (LOC108278070), mRNA	FCN_4h_DEGs_FINAL.xlsx	Immune Signaling
XM_017492563.3	25.0184	-3.17359	0.00153022	4.92065	-1.66612	0.000159569	PREDICTED: Ictalurus punctatus pyruvate carboxylase a (pcxa), mRNA	FCN_4h_DEGs_FINAL.xlsx	Metabolism
XM_017492792.3	12.1345	2.95936	0.0147538	0.819608	1.56529	0.00335117	PREDICTED: Ictalurus punctatus ubiquitin-conjugating enzyme E2R 2 (ube2r2), transcript variant X1, mRNA	FCN_4h_DEGs_FINAL.xlsx	Metabolism
XM_017492925.3	27.3705	4.10528	0.00112332	4.8563	2.03748	0.000106152	PREDICTED: Ictalurus punctatus dimethylglycine dehydrogenase (dmgdh), transcript variant X1, mRNA	FCN_4h_DEGs_FINAL.xlsx	Metabolism
XM_017493053.3	9.12741	2.33925	0.030379	7.68376	1.22605	0.00862347	PREDICTED: Ictalurus punctatus aldehyde dehydrogenase 3 family, member A2b (aldh3a2b), mRNA	FCN_4h_DEGs_FINAL.xlsx	Metabolism
XM_017493118.3	17.0123	3.07127	0.00555249	2.29565	1.61883	0.000906861	PREDICTED: Ictalurus punctatus matrix metallopeptidase 11b (mmp11b), mRNA	FCN_4h_DEGs_FINAL.xlsx	Metabolism
XM_017493144.3	17.2312	-2.07788	0.00534762	4.22719	-1.05512	0.000859672	PREDICTED: Ictalurus punctatus isocitrate dehydrogenase (NAD(+)) 3 non-catalytic subunit beta (idh3b), transcript variant X1, mRNA	FCN_4h_DEGs_FINAL.xlsx	Metabolism
XM_017493441.3	8.66214	-2.98033	0.0342039	-0.239758	-1.57547	0.0101046	PREDICTED: Ictalurus punctatus ubiquitin domain containing 2 (ubtd2), mRNA	FCN_4h_DEGs_FINAL.xlsx	Metabolism
XM_017493576.3	10.5665	2.18126	0.0213504	4.47128	1.12516	0.00539872	PREDICTED: Ictalurus punctatus E3 ubiquitin-protein ligase UHRF2 (LOC108279364), mRNA	FCN_4h_DEGs_FINAL.xlsx	Metabolism
XM_017493653.3	10.2519	-2.24128	0.0229874	1.66151	-1.16432	0.00596471	PREDICTED: Ictalurus punctatus O-sialoglycoprotein endopeptidase (osgep), transcript variant X1, mRNA	FCN_4h_DEGs_FINAL.xlsx	Metabolism
XM_017493717.3	35.9979	4.02036	0.000411861	6.30669	2.00732	2.47218e-05	PREDICTED: Ictalurus punctatus nuclear factor, interleukin 3 regulated, member 6 (nfil3-6), mRNA	FCN_4h_DEGs_FINAL.xlsx	Immune Signaling
XM_017493952.2	18.3145	3.53463	0.00438129	9.61984	1.82156	0.00066362	PREDICTED: Ictalurus punctatus lactate dehydrogenase Ba (ldhba), mRNA	FCN_4h_DEGs_FINAL.xlsx	Metabolism
XM_017494200.2	117.593	10.5039	5.56588e-06	5.73185	3.39285	1.76911e-08	PREDICTED: Ictalurus punctatus interleukin-1 receptor-associated kinase 3 (irak3), mRNA	FCN_4h_DEGs_FINAL.xlsx	Immune Signaling
XM_017494377.3	19.6141	2.81848	0.00348865	8.10381	1.49492	0.000492188	PREDICTED: Ictalurus punctatus branched chain amino-acid transaminase 1, cytosolic (bcat1), transcript variant X3, mRNA	FCN_4h_DEGs_FINAL.xlsx	Metabolism
XM_017494880.3	49.2041	-51.2478	0.000150315	3.308	-5.67942	5.91705e-06	PREDICTED: Ictalurus punctatus aldehyde dehydrogenase 1 family, member L2 (aldh1l2), transcript variant X1, mRNA	FCN_4h_DEGs_FINAL.xlsx	Metabolism
XM_017495101.3	79.174	-4.34495	2.10049e-05	3.6508	-2.11934	2.33673e-07	PREDICTED: Ictalurus punctatus aldehyde dehydrogenase 16 family, member A1 (aldh16a1), transcript variant X1, mRNA	FCN_4h_DEGs_FINAL.xlsx	Metabolism
XM_017495533.3	10.3107	-2.86376	0.0226728	0.894884	-1.51791	0.00585392	PREDICTED: Ictalurus punctatus retinol dehydrogenase 10b (rdh10b), mRNA	FCN_4h_DEGs_FINAL.xlsx	Metabolism
XM_017496066.3	17.389	2.32679	0.00520211	4.21554	1.21834	0.000827377	PREDICTED: Ictalurus punctatus short chain dehydrogenase/reductase family 16C, member 5a (sdr16c5a), mRNA	FCN_4h_DEGs_FINAL.xlsx	Metabolism
XM_047151965.2	11.6424	12.9635	0.0167198	0.715015	3.69639	0.00392853	PREDICTED: Ictalurus punctatus E3 ubiquitin-protein ligase lubel (LOC108260463), mRNA	FCN_4h_DEGs_FINAL.xlsx	Metabolism
XM_047154470.2	46.1546	-2.31996	0.000154519	5.10121	-1.2141	6.17699e-06	PREDICTED: Ictalurus punctatus ubiquitin-conjugating enzyme E2Na (ube2na), transcript variant X1, mRNA	FCN_4h_DEGs_FINAL.xlsx	Metabolism
XM_047156552.2	28.207	-2.18273	0.00100184	5.97158	-1.12613	8.83043e-05	PREDICTED: Ictalurus punctatus ubiquitin specific peptidase 14 (tRNA-guanine transglycosylase) (usp14), mRNA	FCN_4h_DEGs_FINAL.xlsx	Metabolism
XM_047158578.2	85.2994	-15.8309	1.55298e-05	6.9298	-3.98467	1.45159e-07	PREDICTED: Ictalurus punctatus aldehyde dehydrogenase 1 family, member L1 (aldh1l1), transcript variant X1, mRNA	FCN_4h_DEGs_FINAL.xlsx	Metabolism
XM_047158770.2	17.1407	-2.17013	0.00544198	3.92728	-1.11778	0.000878833	PREDICTED: Ictalurus punctatus napsin A aspartic peptidase (napsa), transcript variant X1, mRNA	FCN_4h_DEGs_FINAL.xlsx	Metabolism
XM_053674243.1	27.1714	-4.1563	0.00112371	3.42998	-2.0553	0.000106464	PREDICTED: Ictalurus punctatus phosphoserine aminotransferase 1 (psat1), mRNA	FCN_4h_DEGs_FINAL.xlsx	Metabolism
XM_053674775.1	13.6234	-2.33165	0.0106756	2.33653	-1.22135	0.00219124	PREDICTED: Ictalurus punctatus pyruvate dehydrogenase kinase, isozyme 3a (pdk3a), mRNA	FCN_4h_DEGs_FINAL.xlsx	Metabolism
XM_053675658.1	16.1727	-2.37918	0.00645015	2.62013	-1.25047	0.00111734	PREDICTED: Ictalurus punctatus methylenetetrahydrofolate dehydrogenase (NADP+ dependent) 1 like (mthfd1l), mRNA	FCN_4h_DEGs_FINAL.xlsx	Metabolism
XM_053676035.1	19.8643	-2.03236	0.00335347	3.55321	-1.02315	0.000465304	PREDICTED: Ictalurus punctatus ubiquitin like 5 (ubl5), mRNA	FCN_4h_DEGs_FINAL.xlsx	Metabolism
XM_053677094.1	32.3525	2.64959	0.000601135	5.7409	1.40577	4.36521e-05	PREDICTED: Ictalurus punctatus ubiquitin B (ubb), mRNA	FCN_4h_DEGs_FINAL.xlsx	Metabolism
XM_053677183.1	73.8747	-4.59137	2.6925e-05	6.60294	-2.19892	3.62073e-07	PREDICTED: Ictalurus punctatus peroxiredoxin 4 (prdx4), mRNA	FCN_4h_DEGs_FINAL.xlsx	Metabolism
XM_053677720.1	23.5206	-3.02193	0.00189784	5.82046	-1.59547	0.000214378	PREDICTED: Ictalurus punctatus UDP-glucose 6-dehydrogenase (ugdh), mRNA	FCN_4h_DEGs_FINAL.xlsx	Metabolism
XM_053681477.1	12.5196	-2.24053	0.0134837	6.28064	-1.16384	0.00299509	PREDICTED: Ictalurus punctatus aldehyde dehydrogenase 9 family, member A1b (aldh9a1b), mRNA	FCN_4h_DEGs_FINAL.xlsx	Metabolism
XM_053681708.1	7.65704	4.54338	0.0449194	0.331375	2.18376	0.0144203	PREDICTED: Ictalurus punctatus E3 ubiquitin-protein ligase TRIM39 (LOC108261094), mRNA	FCN_4h_DEGs_FINAL.xlsx	Metabolism
XM_053681739.1	8.29131	5.02434	0.0377187	0.642091	2.32893	0.0114964	PREDICTED: Ictalurus punctatus C-C motif chemokine 3-like (LOC128633083), mRNA	FCN_4h_DEGs_FINAL.xlsx	Immune Signaling
XM_053681793.1	7.67764	-11.3227	0.0450638	0.244999	-3.50114	0.0144777	PREDICTED: Ictalurus punctatus signal peptide peptidase-like 2 (sppl2), mRNA	FCN_4h_DEGs_FINAL.xlsx	Metabolism
XM_053683181.1	11.4056	-2.57979	0.0174221	2.17557	-1.36725	0.00416598	PREDICTED: Ictalurus punctatus ubiquitin protein ligase E3D (ube3d), mRNA	FCN_4h_DEGs_FINAL.xlsx	Metabolism
XM_053687071.1	32.0326	13.047	0.000656076	9.08048	3.70565	4.90201e-05	PREDICTED: Ictalurus punctatus chemokine (C-C motif) ligand 19b (ccl19b), mRNA	FCN_4h_DEGs_FINAL.xlsx	Immune Signaling
XM_053687265.1	26.0278	-2.19682	0.00132264	6.14508	-1.13542	0.000131629	PREDICTED: Ictalurus punctatus signal peptidase complex subunit 2 (spcs2), mRNA	FCN_4h_DEGs_FINAL.xlsx	Metabolism
XM_053687326.1	29.5269	-2.4555	0.000844406	3.60053	-1.29602	7.0042e-05	PREDICTED: Ictalurus punctatus caseinolytic peptidase B protein homolog (LOC108261209), mRNA	FCN_4h_DEGs_FINAL.xlsx	Metabolism
XM_053687423.1	41.4327	7.10609	0.00024576	4.11727	2.82906	1.23294e-05	PREDICTED: Ictalurus punctatus interleukin-1 receptor accessory protein (LOC108277591), mRNA	FCN_4h_DEGs_FINAL.xlsx	Immune Signaling
XM_053687426.1	45.9453	-3.34282	0.000157643	3.18591	-1.74107	6.34041e-06	PREDICTED: Ictalurus punctatus aminoadipate-semialdehyde dehydrogenase-phosphopantetheinyl transferase (aasdhppt), mRNA	FCN_4h_DEGs_FINAL.xlsx	Metabolism
NM_001200069.1	12.8593	14.9288	0.0242033	4.03447	3.90002	0.00299411	Ictalurus punctatus ADAM metallopeptidase domain 8a (adam8a), mRNA	FCN_8h_DEGs_FINAL.xlsx	Metabolism
NM_001200202.1	22.462	9.361	0.00651517	5.08617	3.22666	0.000315413	Ictalurus punctatus chemokine (C-X-C motif) ligand 18b (cxcl18b), mRNA	FCN_8h_DEGs_FINAL.xlsx	Immune Signaling
NM_001200220.1	23.8593	14.4287	0.00564221	3.38999	3.85087	0.000240554	Ictalurus punctatus interleukin 1, beta (LOC100304697), mRNA	FCN_8h_DEGs_FINAL.xlsx	Immune Signaling
NM_001200255.1	23.2569	-2.45492	0.00567685	5.0075	-1.29568	0.000248268	Ictalurus punctatus ubiquitin carboxyl-terminal hydrolase L5 (uchl5), mRNA	FCN_8h_DEGs_FINAL.xlsx	Metabolism
NM_001200323.1	9.26348	2.69053	0.0468751	3.27478	1.42789	0.00850333	Ictalurus punctatus chemokine (C-X-C motif), receptor 4b (cxcr4b), mRNA	FCN_8h_DEGs_FINAL.xlsx	Immune Signaling
NM_001200340.1	19.8053	-2.96634	0.00859055	2.3153	-1.56868	0.000510155	Ictalurus punctatus proteasome 26S subunit, non-ATPase 10 (psmd10), mRNA	FCN_8h_DEGs_FINAL.xlsx	Metabolism
NM_001200371.1	38.4893	-2.9891	0.00167937	4.68093	-1.57971	1.99758e-05	Ictalurus punctatus NEDD8 ubiquitin like modifier (nedd8), mRNA	FCN_8h_DEGs_FINAL.xlsx	Metabolism
NM_001200383.1	18.8034	-3.76295	0.00995055	2.16698	-1.91186	0.000637962	Ictalurus punctatus retinol dehydrogenase 13 (rdh13), mRNA	FCN_8h_DEGs_FINAL.xlsx	Metabolism
NM_001200399.1	49.1742	-8.80751	0.000860668	6.69721	-3.13873	5.15762e-06	Ictalurus punctatus sterol-C5-desaturase (sc5d), mRNA	FCN_8h_DEGs_FINAL.xlsx	Metabolism
NM_001200421.1	10.145	-2.21173	0.0391904	2.93932	-1.14518	0.00639577	Ictalurus punctatus short chain dehydrogenase/reductase family 39U, member 1 (sdr39u1), mRNA	FCN_8h_DEGs_FINAL.xlsx	Metabolism
NM_001200455.1	32.4294	-2.92307	0.00252813	4.87206	-1.54748	4.90925e-05	Ictalurus punctatus glyoxylate reductase/hydroxypyruvate reductase a (grhpra), mRNA	FCN_8h_DEGs_FINAL.xlsx	Metabolism
NM_001200504.1	20.7748	-2.2095	0.00767538	6.06374	-1.14372	0.000413613	Ictalurus punctatus proteasome 20S subunit alpha 1 (psma1), mRNA	FCN_8h_DEGs_FINAL.xlsx	Metabolism
NM_001200521.1	16.1434	-2.14682	0.0142302	7.05262	-1.1022	0.00119841	Ictalurus punctatus hydroxysteroid (17-beta) dehydrogenase 12b (hsd17b12b), mRNA	FCN_8h_DEGs_FINAL.xlsx	Metabolism
NM_001200542.1	13.9344	-2.02902	0.0197619	4.98656	-1.02079	0.00212028	Ictalurus punctatus ring-box 1, E3 ubiquitin protein ligase (rbx1), mRNA	FCN_8h_DEGs_FINAL.xlsx	Metabolism
NM_001200600.1	11.0246	-2.2309	0.0329606	8.49938	-1.15763	0.00486941	Ictalurus punctatus transaldolase 1 (taldo1), mRNA	FCN_8h_DEGs_FINAL.xlsx	Metabolism
NM_001200688.1	13.2586	2.04457	0.0219206	7.25314	1.03179	0.00254942	Ictalurus punctatus glutathione peroxidase 4b (gpx4b), mRNA	FCN_8h_DEGs_FINAL.xlsx	Metabolism
NM_001200964.1	17.964	-3.2212	0.0110245	6.22942	-1.6876	0.000773697	Ictalurus punctatus hydroxyacyl-CoA dehydrogenase (hadh), mRNA	FCN_8h_DEGs_FINAL.xlsx	Metabolism
NM_001200992.1	11.1602	-2.05513	0.0320736	7.50035	-1.03923	0.00467351	Ictalurus punctatus superoxide dismutase 1, soluble (sod1), mRNA	FCN_8h_DEGs_FINAL.xlsx	Metabolism
NM_001201084.1	24.183	-2.32386	0.00521233	7.06514	-1.21652	0.00020708	Ictalurus punctatus pyruvate dehydrogenase E1 subunit beta (pdhb), mRNA	FCN_8h_DEGs_FINAL.xlsx	Metabolism
NM_001201109.1	17.593	-2.73662	0.0115565	3.03246	-1.4524	0.000844025	Ictalurus punctatus ubiquitin-conjugating enzyme e2 variant 1 (ub2v1), mRNA	FCN_8h_DEGs_FINAL.xlsx	Metabolism
NM_001201121.2	19.7948	-2.64009	0.00859055	5.68432	-1.40059	0.000511337	Ictalurus punctatus esterase D/formylglutathione hydrolase (esd), mRNA	FCN_8h_DEGs_FINAL.xlsx	Metabolism
NM_001201155.1	24.7582	5.76256	0.0049024	3.12867	2.52671	0.000185436	Ictalurus punctatus cholesterol 25-hydroxylase (ch25h), mRNA	FCN_8h_DEGs_FINAL.xlsx	Metabolism
NM_001201180.1	12.0384	-2.38415	0.0273752	6.31522	-1.25347	0.00360288	Ictalurus punctatus hydroxysteroid dehydrogenase like 2 (hsdl2), mRNA	FCN_8h_DEGs_FINAL.xlsx	Metabolism
NM_001201185.1	13.1938	5.47963	0.022504	3.44442	2.45408	0.00265272	Ictalurus punctatus interleukin-1 receptor-associated kinase 4 (irak4), mRNA	FCN_8h_DEGs_FINAL.xlsx	Immune Signaling
NM_001201198.2	24.9264	-3.17443	0.0049024	6.78092	-1.6665	0.000179603	Ictalurus punctatus peroxiredoxin 3 (prdx3), mRNA	FCN_8h_DEGs_FINAL.xlsx	Metabolism
NM_001201201.1	19.4871	-2.13872	0.00894369	7.84433	-1.09675	0.000547281	Ictalurus punctatus malate dehydrogenase 2, NAD (mitochondrial) (mdh2), mRNA; nuclear gene for mitochondrial product	FCN_8h_DEGs_FINAL.xlsx	Metabolism
NM_001201236.2	17.9471	-2.1108	0.0110495	5.47536	-1.07779	0.000776762	Ictalurus punctatus proteasome 20S subunit beta 2 (psmb2), mRNA	FCN_8h_DEGs_FINAL.xlsx	Metabolism
NM_001201254.1	23.6533	12.57	0.00573683	4.58699	3.65191	0.000253166	Ictalurus punctatus suppressor of cytokine signaling 3a (socs3a), mRNA	FCN_8h_DEGs_FINAL.xlsx	Immune Signaling
NM_001278812.1	9.21039	2.76866	0.0474175	2.28136	1.46919	0.00865387	Ictalurus punctatus interferon induced with helicase C domain 1 (ifih1), mRNA	FCN_8h_DEGs_FINAL.xlsx	Immune Signaling
NM_001360819.1	18.0657	2.51768	0.0108963	6.09599	1.3321	0.000755626	Ictalurus punctatus interferon gamma receptor 1-like (ifngr1l), mRNA	FCN_8h_DEGs_FINAL.xlsx	Immune Signaling
XM_017450219.3	10.387	12.1568	0.0380827	1.73002	3.60369	0.0061244	PREDICTED: Ictalurus punctatus cytokine-inducible SH2-containing protein (LOC108254847), mRNA	FCN_8h_DEGs_FINAL.xlsx	Immune Signaling
XM_017450744.3	11.5457	-2.87942	0.0297809	8.36639	-1.52578	0.004164	PREDICTED: Ictalurus punctatus glycerol-3-phosphate dehydrogenase 1b (gpd1b), mRNA	FCN_8h_DEGs_FINAL.xlsx	Metabolism
XM_017450920.3	13.884	2.21506	0.0199133	3.89863	1.14735	0.00214923	PREDICTED: Ictalurus punctatus YOD1 deubiquitinase (yod1), mRNA	FCN_8h_DEGs_FINAL.xlsx	Metabolism
XM_017451517.2	14.428	27.2015	0.0188423	3.37235	4.76562	0.0019674	PREDICTED: Ictalurus punctatus chemokine (C-C motif) ligand 19a, tandem duplicate 2 (ccl19a.2), mRNA	FCN_8h_DEGs_FINAL.xlsx	Immune Signaling
XM_017451519.3	26.2151	52.7238	0.00464376	7.02983	5.72038	0.000157425	PREDICTED: Ictalurus punctatus chemokine (C-C motif) ligand 19a, tandem duplicate 1 (ccl19a.1), mRNA	FCN_8h_DEGs_FINAL.xlsx	Immune Signaling
XM_017451773.3	15.0393	-5.82646	0.0167166	6.93542	-2.54262	0.00159471	PREDICTED: Ictalurus punctatus glycine dehydrogenase (decarboxylating) (gldc), mRNA	FCN_8h_DEGs_FINAL.xlsx	Metabolism
XM_017451958.3	15.0362	2.44125	0.016702	4.25886	1.28762	0.00158585	PREDICTED: Ictalurus punctatus dipeptidyl-peptidase 7 (dpp7), mRNA	FCN_8h_DEGs_FINAL.xlsx	Metabolism
XM_017452055.3	20.8427	-2.52122	0.00761941	4.56333	-1.33412	0.000407671	PREDICTED: Ictalurus punctatus methylenetetrahydrofolate dehydrogenase (NADP+ dependent) 2, methenyltetrahydrofolate cyclohydrolase (mthfd2), mRNA	FCN_8h_DEGs_FINAL.xlsx	Metabolism
XM_017452841.3	18.7886	-2.1802	0.00995709	5.82081	-1.12446	0.0006401	PREDICTED: Ictalurus punctatus thioredoxin domain containing 5 (txndc5), mRNA	FCN_8h_DEGs_FINAL.xlsx	Metabolism
XM_017453295.3	20.1332	-2.13723	0.00820594	6.52426	-1.09574	0.000474879	PREDICTED: Ictalurus punctatus pyruvate dehydrogenase E1 subunit alpha 1b (pdha1b), mRNA	FCN_8h_DEGs_FINAL.xlsx	Metabolism
XM_017453856.3	10.4548	2.40935	0.036819	3.58025	1.26864	0.00580293	PREDICTED: Ictalurus punctatus ubiquitin-conjugating enzyme E2E 2 (ube2e2), mRNA	FCN_8h_DEGs_FINAL.xlsx	Metabolism
XM_017454927.3	9.95837	2.21423	0.0405792	4.87644	1.14681	0.00678653	PREDICTED: Ictalurus punctatus MINDY lysine 48 deubiquitinase 1 (mindy1), mRNA	FCN_8h_DEGs_FINAL.xlsx	Metabolism
XM_017455297.3	18.6214	-2.11974	0.0100618	5.33897	-1.08389	0.000664919	PREDICTED: Ictalurus punctatus interleukin enhancer binding factor 2 (ilf2), mRNA	FCN_8h_DEGs_FINAL.xlsx	Immune Signaling
XM_017455829.3	12.9611	2.07345	0.0229606	3.39197	1.05203	0.00276937	PREDICTED: Ictalurus punctatus ADAM metallopeptidase domain 17b (adam17b), mRNA	FCN_8h_DEGs_FINAL.xlsx	Metabolism
XM_017456076.3	23.2769	-8.55385	0.00567685	6.38155	-3.09657	0.000249844	PREDICTED: Ictalurus punctatus 24-dehydrocholesterol reductase (dhcr24), mRNA	FCN_8h_DEGs_FINAL.xlsx	Metabolism
XM_017456581.3	20.6892	-2.33165	0.00772039	5.93477	-1.22135	0.000421233	PREDICTED: Ictalurus punctatus proteasome 20S subunit alpha 8 (psma8), mRNA	FCN_8h_DEGs_FINAL.xlsx	Metabolism
XM_017457889.2	19.163	-2.77258	0.00941545	6.97343	-1.47123	0.00058829	PREDICTED: Ictalurus punctatus peroxiredoxin 2 (prdx2), mRNA	FCN_8h_DEGs_FINAL.xlsx	Metabolism
XM_017458042.3	12.0707	2.25164	0.0271797	3.24669	1.17097	0.00356922	PREDICTED: Ictalurus punctatus interleukin-5 receptor subunit alpha (LOC108258973), mRNA	FCN_8h_DEGs_FINAL.xlsx	Immune Signaling
XM_017458194.3	25.4451	2.50648	0.00467951	4.70282	1.32566	0.000162891	PREDICTED: Ictalurus punctatus ubiquitin-conjugating enzyme E2 A (LOC108259060), mRNA	FCN_8h_DEGs_FINAL.xlsx	Metabolism
XM_017460470.3	28.6589	5.38245	0.00349773	7.3914	2.42826	9.14774e-05	PREDICTED: Ictalurus punctatus branched chain ketoacid dehydrogenase kinase (bckdk), mRNA	FCN_8h_DEGs_FINAL.xlsx	Metabolism
XM_017461390.3	48.1144	-22.0989	0.000860668	8.25901	-4.4659	5.83539e-06	PREDICTED: Ictalurus punctatus methylsterol monooxygenase 1 (msmo1), mRNA	FCN_8h_DEGs_FINAL.xlsx	Metabolism
XM_017462055.3	11.6731	-2.04789	0.0291867	2.69197	-1.03414	0.00400983	PREDICTED: Ictalurus punctatus ubiquitin-conjugating enzyme E2Ka (UBC1 homolog, yeast) (ube2ka), mRNA	FCN_8h_DEGs_FINAL.xlsx	Metabolism
XM_017463951.3	10.2587	2.63883	0.0382411	2.04067	1.3999	0.00617039	PREDICTED: Ictalurus punctatus prolyl endopeptidase like (prepl), mRNA	FCN_8h_DEGs_FINAL.xlsx	Metabolism
XM_017464014.3	15.6952	-22.0432	0.015745	4.48717	-4.46226	0.0014271	PREDICTED: Ictalurus punctatus retinol dehydrogenase 12 (rdh12), mRNA	FCN_8h_DEGs_FINAL.xlsx	Metabolism
XM_017464079.3	30.813	-8.97686	0.00289661	4.29265	-3.16621	6.37413e-05	PREDICTED: Ictalurus punctatus hexokinase domain containing 1 (hkdc1), mRNA	FCN_8h_DEGs_FINAL.xlsx	Metabolism
XM_017464463.3	11.7518	3.17263	0.0288676	4.03488	1.66568	0.00391792	PREDICTED: Ictalurus punctatus ubiquitin-conjugating enzyme E2D 3 (ube2d3), transcript variant X3, mRNA	FCN_8h_DEGs_FINAL.xlsx	Metabolism
XM_017464651.3	15.7091	-2.02906	0.0150185	6.45466	-1.02081	0.00133582	PREDICTED: Ictalurus punctatus signal peptidase complex subunit 3 (spcs3), mRNA	FCN_8h_DEGs_FINAL.xlsx	Metabolism
XM_017464663.3	13.1437	6.75333	0.0228742	3.33075	2.7556	0.0027525	PREDICTED: Ictalurus punctatus C-X-C motif chemokine 9 (LOC108263637), mRNA	FCN_8h_DEGs_FINAL.xlsx	Immune Signaling
XM_017464864.2	12.7209	-2.37785	0.02402	1.99748	-1.24966	0.00296286	PREDICTED: Ictalurus punctatus Thioredoxin-like (zgc:56493), transcript variant X1, mRNA	FCN_8h_DEGs_FINAL.xlsx	Metabolism
XM_017465598.2	15.0397	-4.65166	0.016702	5.45213	-2.21774	0.00158797	PREDICTED: Ictalurus punctatus isocitrate dehydrogenase (NADP(+)) 2 (idh2), mRNA	FCN_8h_DEGs_FINAL.xlsx	Metabolism
XM_017465604.3	17.8386	-2.33746	0.0111641	7.11002	-1.22494	0.000796696	PREDICTED: Ictalurus punctatus SEC11 homolog A, signal peptidase complex subunit (sec11a), mRNA	FCN_8h_DEGs_FINAL.xlsx	Metabolism
XM_017465909.3	43.1501	13.0297	0.00118379	5.85425	3.70373	1.07221e-05	PREDICTED: Ictalurus punctatus homocysteine-inducible, endoplasmic reticulum stress-inducible, ubiquitin-like domain member 1 (herpud1), mRNA	FCN_8h_DEGs_FINAL.xlsx	Metabolism
XM_017467661.1	29.4166	3.89781	0.00332828	3.20383	1.96266	8.03665e-05	PREDICTED: Ictalurus punctatus N-acetylneuraminate pyruvate lyase (dihydrodipicolinate synthase) (npl), mRNA	FCN_8h_DEGs_FINAL.xlsx	Metabolism
XM_017468925.3	16.4793	2.38077	0.0135787	6.05269	1.25143	0.00110316	PREDICTED: Ictalurus punctatus interleukin 6 receptor (il6r), mRNA	FCN_8h_DEGs_FINAL.xlsx	Immune Signaling
XM_017470293.3	32.1591	3.59404	0.00259035	4.72287	1.84561	5.12417e-05	PREDICTED: Ictalurus punctatus plasma membrane ascorbate-dependent reductase CYBRD1 (LOC108266665), mRNA	FCN_8h_DEGs_FINAL.xlsx	Metabolism
XM_017470355.3	16.5207	-2.00295	0.0135007	4.2936	-1.00213	0.00109203	PREDICTED: Ictalurus punctatus matrix AAA peptidase interacting protein 1 (maip1), mRNA	FCN_8h_DEGs_FINAL.xlsx	Metabolism
XM_017470457.3	34.1527	3.3166	0.00219409	6.77396	1.7297	3.75737e-05	PREDICTED: Ictalurus punctatus interleukin-1 receptor-like 2 (zmp:0000000936), mRNA	FCN_8h_DEGs_FINAL.xlsx	Immune Signaling
XM_017470510.3	11.6967	38.2224	0.0293113	0.606011	5.25634	0.00404438	PREDICTED: Ictalurus punctatus interleukin 11a (il11a), mRNA	FCN_8h_DEGs_FINAL.xlsx	Immune Signaling
XM_017470626.3	20.3308	2.79654	0.0080187	4.44542	1.48364	0.000454968	PREDICTED: Ictalurus punctatus interleukin-10 receptor subunit beta (LOC108266840), mRNA	FCN_8h_DEGs_FINAL.xlsx	Immune Signaling
XM_017470885.3	15.6719	-2.53628	0.0150745	2.79691	-1.34272	0.00134841	PREDICTED: Ictalurus punctatus leishmanolysin-like (metallopeptidase M8 family) (lmln), mRNA	FCN_8h_DEGs_FINAL.xlsx	Metabolism
XM_017470910.2	22.3812	-2.51358	0.00633236	2.39974	-1.32974	0.000296017	PREDICTED: Ictalurus punctatus protein kinase, interferon-inducible double stranded RNA dependent activator (prkra), mRNA	FCN_8h_DEGs_FINAL.xlsx	Immune Signaling
XM_017471869.3	24.8284	-2.92991	0.0049024	8.22875	-1.55086	0.000182975	PREDICTED: Ictalurus punctatus peroxiredoxin 1 (prdx1), mRNA	FCN_8h_DEGs_FINAL.xlsx	Metabolism
XM_017471940.3	9.4502	-2.02283	0.0450024	2.06533	-1.01637	0.00799734	PREDICTED: Ictalurus punctatus SUMO specific peptidase 3b (senp3b), mRNA	FCN_8h_DEGs_FINAL.xlsx	Metabolism
XM_017474267.3	30.4711	2.4867	0.00296529	5.64073	1.31423	6.73689e-05	PREDICTED: Ictalurus punctatus ubiquitin-like modifier activating enzyme 2 (uba2), mRNA	FCN_8h_DEGs_FINAL.xlsx	Metabolism
XM_017475702.3	19.4734	-2.03803	0.00894369	6.71694	-1.02718	0.00054894	PREDICTED: Ictalurus punctatus hydroxyacyl-CoA dehydrogenase trifunctional multienzyme complex subunit alpha b (hadhab), mRNA	FCN_8h_DEGs_FINAL.xlsx	Metabolism
XM_017476103.3	19.6496	-2.63696	0.00879332	7.68316	-1.39887	0.000527947	PREDICTED: Ictalurus punctatus aldehyde dehydrogenase 6 family, member A1 (aldh6a1), mRNA	FCN_8h_DEGs_FINAL.xlsx	Metabolism
XM_017476232.3	16.506	2.92022	0.0135101	3.75883	1.54607	0.00109598	PREDICTED: Ictalurus punctatus ubiquitin thioesterase OTUB2 (LOC108270004), mRNA	FCN_8h_DEGs_FINAL.xlsx	Metabolism
XM_017476266.3	19.4938	3.99493	0.00894369	1.5859	1.99817	0.000546468	PREDICTED: Ictalurus punctatus sodium-dependent neutral amino acid transporter B(0)AT3 (LOC108270030), mRNA	FCN_8h_DEGs_FINAL.xlsx	Metabolism
XM_017476494.3	25.2208	-30.2904	0.00496957	4.47398	-4.92079	0.000188568	PREDICTED: Ictalurus punctatus ergosterol biosynthesis 28 homolog (erg28), mRNA	FCN_8h_DEGs_FINAL.xlsx	Metabolism
XM_017476799.3	27.2126	-3.011	0.00402062	4.90617	-1.59024	0.00011792	PREDICTED: Ictalurus punctatus zinc metallopeptidase, STE24 homolog (zmpste24), mRNA	FCN_8h_DEGs_FINAL.xlsx	Metabolism
XM_017476808.3	12.9696	-3.21632	0.0229287	2.11079	-1.68541	0.00276279	PREDICTED: Ictalurus punctatus glycerol-3-phosphate dehydrogenase 1 like (gpd1l), mRNA	FCN_8h_DEGs_FINAL.xlsx	Metabolism
XM_017477008.3	24.2098	-2.78761	0.00520096	7.35231	-1.47903	0.000206009	PREDICTED: Ictalurus punctatus saccharopine dehydrogenase a, tandem duplicate 1 (sccpdha.1), mRNA	FCN_8h_DEGs_FINAL.xlsx	Metabolism
XM_017478674.3	43.0629	-3.21772	0.00118379	4.64713	-1.68604	1.08424e-05	PREDICTED: Ictalurus punctatus 3-hydroxyisobutyrate dehydrogenase b (hibadhb), mRNA	FCN_8h_DEGs_FINAL.xlsx	Metabolism
XM_017478774.3	27.9776	-2.45031	0.00371583	6.75612	-1.29296	0.000102984	PREDICTED: Ictalurus punctatus thimet oligopeptidase 1 (thop1), mRNA	FCN_8h_DEGs_FINAL.xlsx	Metabolism
XM_017478833.3	36.6026	-9.97424	0.00196041	7.62998	-3.31821	2.6117e-05	PREDICTED: Ictalurus punctatus 7-dehydrocholesterol reductase (dhcr7), mRNA	FCN_8h_DEGs_FINAL.xlsx	Metabolism
XM_017479810.2	13.1695	-7.12131	0.0228742	5.14232	-2.83214	0.00274971	PREDICTED: Ictalurus punctatus hydroxysteroid (17-beta) dehydrogenase 7 (hsd17b7), mRNA	FCN_8h_DEGs_FINAL.xlsx	Metabolism
XM_017480048.3	18.2851	20.8313	0.0110245	5.1384	4.38068	0.000773649	PREDICTED: Ictalurus punctatus cytokine inducible SH2-containing protein (cish), mRNA	FCN_8h_DEGs_FINAL.xlsx	Immune Signaling
XM_017480677.3	10.6268	-2.88482	0.0355472	5.04554	-1.52848	0.00550107	PREDICTED: Ictalurus punctatus steroid-5-alpha-reductase, alpha polypeptide 1 (3-oxo-5 alpha-steroid delta 4-dehydrogenase alpha 1) (srd5a1), mRNA	FCN_8h_DEGs_FINAL.xlsx	Metabolism
XM_017481851.3	34.2922	3.49804	0.00219409	3.12072	1.80655	3.67851e-05	PREDICTED: Ictalurus punctatus ubiquitin-conjugating enzyme E2 E2 (LOC108272957), mRNA	FCN_8h_DEGs_FINAL.xlsx	Metabolism
XM_017481912.3	14.3384	-2.20116	0.0185204	4.14305	-1.13826	0.00190337	PREDICTED: Ictalurus punctatus X-prolyl aminopeptidase 3, mitochondrial (xpnpep3), mRNA	FCN_8h_DEGs_FINAL.xlsx	Metabolism
XM_017481964.3	16.1092	-2.2595	0.0143119	4.8052	-1.176	0.00120861	PREDICTED: Ictalurus punctatus mercaptopyruvate sulfurtransferase (mpst), transcript variant X1, mRNA	FCN_8h_DEGs_FINAL.xlsx	Metabolism
XM_017482057.2	17.5687	4.2787	0.0115851	8.35811	2.09717	0.000848864	PREDICTED: Ictalurus punctatus thioredoxin interacting protein a (txnipa), mRNA	FCN_8h_DEGs_FINAL.xlsx	Metabolism
XM_017482949.3	16.2344	-6.60589	0.0140364	0.899042	-2.72375	0.00117172	PREDICTED: Ictalurus punctatus 4-hydroxyphenylpyruvate dioxygenase-like (hpdl), mRNA	FCN_8h_DEGs_FINAL.xlsx	Metabolism
XM_017483184.3	43.6596	9.27281	0.00116154	5.14382	3.21301	1.00487e-05	PREDICTED: Ictalurus punctatus E3 ubiquitin-protein ligase TRIM39 (si:dkey-219e21.2), mRNA	FCN_8h_DEGs_FINAL.xlsx	Metabolism
XM_017483518.3	29.2531	3.34147	0.00335579	4.79879	1.74048	8.26274e-05	PREDICTED: Ictalurus punctatus interferon regulatory factor 9 (irf9), mRNA	FCN_8h_DEGs_FINAL.xlsx	Immune Signaling
XM_017483973.3	18.0378	9.12674	0.0113307	5.43534	3.1901	0.000818333	PREDICTED: Ictalurus punctatus suppressor of cytokine signaling 3b (socs3b), mRNA	FCN_8h_DEGs_FINAL.xlsx	Immune Signaling
XM_017484195.3	11.2533	3.96815	0.0317946	4.79492	1.98847	0.00459624	PREDICTED: Ictalurus punctatus threonine aldolase 1 (tha1), mRNA	FCN_8h_DEGs_FINAL.xlsx	Metabolism
XM_017484464.3	21.5989	3.94019	0.00692635	9.17899	1.97826	0.000347701	PREDICTED: Ictalurus punctatus glucose-6-phosphatase catalytic subunit 1a, tandem duplicate 1 (g6pc1a.1), mRNA	FCN_8h_DEGs_FINAL.xlsx	Metabolism
XM_017485296.3	14.9322	-2.43453	0.0168876	6.61732	-1.28364	0.0016291	PREDICTED: Ictalurus punctatus glutathione S-transferase rho (gstr), mRNA	FCN_8h_DEGs_FINAL.xlsx	Metabolism
XM_017485781.3	21.9433	10.8271	0.00662282	2.13035	3.43657	0.000323775	PREDICTED: Ictalurus punctatus interferon regulatory factor 7 (irf7), mRNA	FCN_8h_DEGs_FINAL.xlsx	Immune Signaling
XM_017485825.3	24.0417	4.13141	0.00530929	4.6173	2.04664	0.000212826	PREDICTED: Ictalurus punctatus caseinolytic mitochondrial matrix peptidase chaperone subunit Xb (clpxb), mRNA	FCN_8h_DEGs_FINAL.xlsx	Metabolism
XM_017487208.3	9.60349	-2.14177	0.0434718	2.86037	-1.0988	0.00760769	PREDICTED: Ictalurus punctatus isocitrate dehydrogenase [NAD] subunit gamma, mitochondrial (LOC108275983), mRNA	FCN_8h_DEGs_FINAL.xlsx	Metabolism
XM_017487251.3	31.463	-17.5503	0.00269146	1.57516	-4.13342	5.72907e-05	PREDICTED: Ictalurus punctatus glutathione peroxidase 7 (gpx7), mRNA	FCN_8h_DEGs_FINAL.xlsx	Metabolism
XM_017487758.3	13.0834	-2.51836	0.022509	8.53313	-1.33249	0.00267644	PREDICTED: Ictalurus punctatus phosphogluconate dehydrogenase (pgd), mRNA	FCN_8h_DEGs_FINAL.xlsx	Metabolism
XM_017488873.3	20.7771	9.74573	0.00767538	2.77723	3.28477	0.000414728	PREDICTED: Ictalurus punctatus suppressor of cytokine signaling 1a (socs1a), mRNA	FCN_8h_DEGs_FINAL.xlsx	Immune Signaling
XM_017489163.3	10.8723	3.25026	0.0338727	0.670465	1.70056	0.00510085	PREDICTED: Ictalurus punctatus endoplasmic reticulum aminopeptidase 1a (erap1a), transcript variant X1, mRNA	FCN_8h_DEGs_FINAL.xlsx	Metabolism
XM_017489233.3	19.0583	5.15907	0.00960784	8.08223	2.36711	0.000602276	PREDICTED: Ictalurus punctatus interleukin 6 cytokine family signal transduce (il6st), mRNA	FCN_8h_DEGs_FINAL.xlsx	Immune Signaling
XM_017489270.2	30.1471	2.69165	0.00306485	6.14973	1.42849	7.1089e-05	PREDICTED: Ictalurus punctatus transmembrane and ubiquitin-like domain containing 2 (tmub2), mRNA	FCN_8h_DEGs_FINAL.xlsx	Metabolism
XM_017489912.3	26.5241	3.84415	0.00426747	5.2774	1.94267	0.000133501	PREDICTED: Ictalurus punctatus nuclear factor, interleukin 3 regulated (nfil3), mRNA	FCN_8h_DEGs_FINAL.xlsx	Immune Signaling
XM_017489954.3	35.9067	-3.17467	0.00204208	7.47096	-1.66661	2.89054e-05	PREDICTED: Ictalurus punctatus aldehyde dehydrogenase 7 family, member A1 (aldh7a1), mRNA	FCN_8h_DEGs_FINAL.xlsx	Metabolism
XM_017490300.3	18.0959	-3.50839	0.0108387	1.29573	-1.81081	0.000750343	PREDICTED: Ictalurus punctatus aldehyde dehydrogenase 3 family, member A2a (aldh3a2a), mRNA	FCN_8h_DEGs_FINAL.xlsx	Metabolism
XM_017490304.2	16.0372	2.19521	0.0144334	5.22563	1.13436	0.00123045	PREDICTED: Ictalurus punctatus serine peptidase inhibitor, Kunitz type, 2 (spint2), mRNA	FCN_8h_DEGs_FINAL.xlsx	Metabolism
XM_017490491.3	13.5093	-2.36562	0.0212594	4.33093	-1.24222	0.00237954	PREDICTED: Ictalurus punctatus mitochondrial intermediate peptidase a (mipepa), transcript variant X1, mRNA	FCN_8h_DEGs_FINAL.xlsx	Metabolism
XM_017492563.3	11.8822	-2.98774	0.0282541	4.94333	-1.57905	0.0037708	PREDICTED: Ictalurus punctatus pyruvate carboxylase a (pcxa), mRNA	FCN_8h_DEGs_FINAL.xlsx	Metabolism
XM_017492792.3	9.02116	2.95853	0.0492238	0.819614	1.56488	0.00921592	PREDICTED: Ictalurus punctatus ubiquitin-conjugating enzyme E2R 2 (ube2r2), transcript variant X1, mRNA	FCN_8h_DEGs_FINAL.xlsx	Metabolism
XM_017492925.3	17.8824	3.16142	0.0111339	4.56251	1.66057	0.00078858	PREDICTED: Ictalurus punctatus dimethylglycine dehydrogenase (dmgdh), transcript variant X1, mRNA	FCN_8h_DEGs_FINAL.xlsx	Metabolism
XM_017493144.3	10.8378	-2.29431	0.034179	4.18418	-1.19806	0.00515511	PREDICTED: Ictalurus punctatus isocitrate dehydrogenase (NAD(+)) 3 non-catalytic subunit beta (idh3b), transcript variant X1, mRNA	FCN_8h_DEGs_FINAL.xlsx	Metabolism
XM_017493576.3	17.5261	3.4493	0.0116278	4.95559	1.7863	0.000857453	PREDICTED: Ictalurus punctatus E3 ubiquitin-protein ligase UHRF2 (LOC108279364), mRNA	FCN_8h_DEGs_FINAL.xlsx	Metabolism
XM_017493653.3	9.75559	-2.47164	0.0422245	1.61435	-1.30547	0.0072425	PREDICTED: Ictalurus punctatus O-sialoglycoprotein endopeptidase (osgep), transcript variant X1, mRNA	FCN_8h_DEGs_FINAL.xlsx	Metabolism
XM_017493717.3	17.9825	3.32101	0.0110146	6.09378	1.73162	0.000770378	PREDICTED: Ictalurus punctatus nuclear factor, interleukin 3 regulated, member 6 (nfil3-6), mRNA	FCN_8h_DEGs_FINAL.xlsx	Immune Signaling
XM_017493952.2	10.7248	2.81159	0.0348903	9.37764	1.49139	0.00533709	PREDICTED: Ictalurus punctatus lactate dehydrogenase Ba (ldhba), mRNA	FCN_8h_DEGs_FINAL.xlsx	Metabolism
XM_017494200.2	28.4773	4.07439	0.00355666	4.55669	2.02658	9.4394e-05	PREDICTED: Ictalurus punctatus interleukin-1 receptor-associated kinase 3 (irak3), mRNA	FCN_8h_DEGs_FINAL.xlsx	Immune Signaling
XM_017494377.3	13.2115	2.0377	0.0221348	7.77685	1.02694	0.00258287	PREDICTED: Ictalurus punctatus branched chain amino-acid transaminase 1, cytosolic (bcat1), transcript variant X3, mRNA	FCN_8h_DEGs_FINAL.xlsx	Metabolism
XM_017494765.3	25.813	-2.09559	0.00461668	6.07051	-1.06736	0.000152114	PREDICTED: Ictalurus punctatus interferon-related developmental regulator 1 (ifrd1), mRNA	FCN_8h_DEGs_FINAL.xlsx	Immune Signaling
XM_017494880.3	13.2768	-8.74319	0.022509	3.43584	-3.12816	0.00267055	PREDICTED: Ictalurus punctatus aldehyde dehydrogenase 1 family, member L2 (aldh1l2), transcript variant X1, mRNA	FCN_8h_DEGs_FINAL.xlsx	Metabolism
XM_017495101.3	31.14	-3.31255	0.00280405	3.73301	-1.72794	6.03703e-05	PREDICTED: Ictalurus punctatus aldehyde dehydrogenase 16 family, member A1 (aldh16a1), transcript variant X1, mRNA	FCN_8h_DEGs_FINAL.xlsx	Metabolism
XM_047156552.2	14.1289	-2.04815	0.0190744	6.00312	-1.03432	0.00201249	PREDICTED: Ictalurus punctatus ubiquitin specific peptidase 14 (tRNA-guanine transglycosylase) (usp14), mRNA	FCN_8h_DEGs_FINAL.xlsx	Metabolism
XM_047158578.2	114.326	-10.1658	8.35914e-05	6.97772	-3.34565	2.98292e-08	PREDICTED: Ictalurus punctatus aldehyde dehydrogenase 1 family, member L1 (aldh1l1), transcript variant X1, mRNA	FCN_8h_DEGs_FINAL.xlsx	Metabolism
XM_053674243.1	23.2945	-3.65561	0.00567685	3.46994	-1.87011	0.000246426	PREDICTED: Ictalurus punctatus phosphoserine aminotransferase 1 (psat1), mRNA	FCN_8h_DEGs_FINAL.xlsx	Metabolism
XM_053676035.1	23.3013	-2.04734	0.00567685	3.55258	-1.03375	0.000246092	PREDICTED: Ictalurus punctatus ubiquitin like 5 (ubl5), mRNA	FCN_8h_DEGs_FINAL.xlsx	Metabolism
XM_053676037.1	9.51436	20.1843	0.0454732	1.3799	4.33516	0.00810264	PREDICTED: Ictalurus punctatus interferon-induced GTP-binding protein Mx3 (LOC108261765), mRNA	FCN_8h_DEGs_FINAL.xlsx	Immune Signaling
XM_053677094.1	48.1546	3.0046	0.000860668	5.87828	1.58717	5.80795e-06	PREDICTED: Ictalurus punctatus ubiquitin B (ubb), mRNA	FCN_8h_DEGs_FINAL.xlsx	Metabolism
XM_053677183.1	28.3377	-3.68291	0.00358164	6.66831	-1.88085	9.6709e-05	PREDICTED: Ictalurus punctatus peroxiredoxin 4 (prdx4), mRNA	FCN_8h_DEGs_FINAL.xlsx	Metabolism
XM_053681708.1	9.81411	6.37984	0.0416512	0.740583	2.67352	0.00710741	PREDICTED: Ictalurus punctatus E3 ubiquitin-protein ligase TRIM39 (LOC108261094), mRNA	FCN_8h_DEGs_FINAL.xlsx	Metabolism
XM_053683181.1	11.1997	-2.36444	0.0318497	2.20852	-1.2415	0.00461815	PREDICTED: Ictalurus punctatus ubiquitin protein ligase E3D (ube3d), mRNA	FCN_8h_DEGs_FINAL.xlsx	Metabolism
XM_053687071.1	17.7866	14.6026	0.0116278	9.23454	3.86816	0.000859387	PREDICTED: Ictalurus punctatus chemokine (C-C motif) ligand 19b (ccl19b), mRNA	FCN_8h_DEGs_FINAL.xlsx	Immune Signaling
XM_053687423.1	14.3944	10.2375	0.01896	4.59019	3.35579	0.00198463	PREDICTED: Ictalurus punctatus interleukin-1 receptor accessory protein (LOC108277591), mRNA	FCN_8h_DEGs_FINAL.xlsx	Immune Signaling
XM_053687426.1	10.3477	-2.2515	0.0376022	3.33837	-1.17089	0.00600036	PREDICTED: Ictalurus punctatus aminoadipate-semialdehyde dehydrogenase-phosphopantetheinyl transferase (aasdhppt), mRNA	FCN_8h_DEGs_FINAL.xlsx	Metabolism
NM_001200202.1	14.4751	4.49865	0.029882	4.17069	2.16949	0.00222838	Ictalurus punctatus chemokine (C-X-C motif) ligand 18b (cxcl18b), mRNA	NCF_2h_DEGs_FINAL.xlsx	Immune Signaling
NM_001200323.1	15.786	4.3121	0.0239008	3.83409	2.10839	0.00154291	Ictalurus punctatus chemokine (C-X-C motif), receptor 4b (cxcr4b), mRNA	NCF_2h_DEGs_FINAL.xlsx	Immune Signaling
NM_001200340.1	20.086	-2.88116	0.0110713	2.8306	-1.52665	0.000433617	Ictalurus punctatus proteasome 26S subunit, non-ATPase 10 (psmd10), mRNA	NCF_2h_DEGs_FINAL.xlsx	Metabolism
NM_001200371.1	32.4217	-2.14068	0.003393	4.85626	-1.09807	4.17046e-05	Ictalurus punctatus NEDD8 ubiquitin like modifier (nedd8), mRNA	NCF_2h_DEGs_FINAL.xlsx	Metabolism
NM_001200383.1	32.0102	-4.09928	0.00343819	2.65854	-2.03537	4.46085e-05	Ictalurus punctatus retinol dehydrogenase 13 (rdh13), mRNA	NCF_2h_DEGs_FINAL.xlsx	Metabolism
NM_001200455.1	53.866	-2.12152	0.00130392	5.26315	-1.0851	2.37274e-06	Ictalurus punctatus glyoxylate reductase/hydroxypyruvate reductase a (grhpra), mRNA	NCF_2h_DEGs_FINAL.xlsx	Metabolism
NM_001200518.1	31.6553	-2.07519	0.00346679	6.0711	-1.05324	4.72983e-05	Ictalurus punctatus proteasome 20S subunit alpha 3 (psma3), mRNA	NCF_2h_DEGs_FINAL.xlsx	Metabolism
NM_001201180.1	17.4418	-2.05948	0.0160979	6.51516	-1.04228	0.000802261	Ictalurus punctatus hydroxysteroid dehydrogenase like 2 (hsdl2), mRNA	NCF_2h_DEGs_FINAL.xlsx	Metabolism
NM_001201198.2	51.7948	-2.1687	0.00130392	7.26384	-1.11683	2.99745e-06	Ictalurus punctatus peroxiredoxin 3 (prdx3), mRNA	NCF_2h_DEGs_FINAL.xlsx	Metabolism
NM_001201234.1	30.528	-2.16474	0.00368175	5.80656	-1.11419	5.71437e-05	Ictalurus punctatus proteasome 20S subunit beta 3 (psmb3), mRNA	NCF_2h_DEGs_FINAL.xlsx	Metabolism
XM_017451773.3	11.6627	-2.20803	0.0417571	7.6183	-1.14276	0.003919	PREDICTED: Ictalurus punctatus glycine dehydrogenase (decarboxylating) (gldc), mRNA	NCF_2h_DEGs_FINAL.xlsx	Metabolism
XM_017456076.3	22.1434	-2.81834	0.00906574	6.29452	-1.49484	0.000295706	PREDICTED: Ictalurus punctatus 24-dehydrocholesterol reductase (dhcr24), mRNA	NCF_2h_DEGs_FINAL.xlsx	Metabolism
XM_017457424.3	12.916	2.0323	0.0332816	4.78531	1.02312	0.00263929	PREDICTED: Ictalurus punctatus UDP-glucose pyrophosphorylase 2a (ugp2a), transcript variant X1, mRNA	NCF_2h_DEGs_FINAL.xlsx	Metabolism
XM_017457604.2	14.4419	2.16034	0.0255945	4.30687	1.11126	0.0017277	PREDICTED: Ictalurus punctatus thioredoxin domain containing 11 (txndc11), mRNA	NCF_2h_DEGs_FINAL.xlsx	Metabolism
XM_017461274.3	40.408	2.53799	0.00202943	9.27843	1.34369	1.25713e-05	PREDICTED: Ictalurus punctatus glyoxylate reductase/hydroxypyruvate reductase b (grhprb), mRNA	NCF_2h_DEGs_FINAL.xlsx	Metabolism
XM_017464014.3	13.3436	-3.56322	0.0352695	4.80254	-1.83318	0.00292154	PREDICTED: Ictalurus punctatus retinol dehydrogenase 12 (rdh12), mRNA	NCF_2h_DEGs_FINAL.xlsx	Metabolism
XM_017464079.3	23.5455	-3.05381	0.00786191	4.657	-1.61061	0.000223073	PREDICTED: Ictalurus punctatus hexokinase domain containing 1 (hkdc1), mRNA	NCF_2h_DEGs_FINAL.xlsx	Metabolism
XM_017464298.2	24.3134	2.07501	0.00697094	12.3525	1.05312	0.000178409	PREDICTED: Ictalurus punctatus alcohol dehydrogenase 1 (LOC108263479), mRNA	NCF_2h_DEGs_FINAL.xlsx	Metabolism
XM_017464777.3	14.1086	-3.57212	0.0269846	1.01597	-1.83678	0.00189125	PREDICTED: Ictalurus punctatus desumoylating isopeptidase 2 (desi2), mRNA	NCF_2h_DEGs_FINAL.xlsx	Metabolism
XM_017465598.2	13.3535	-2.13957	0.0313823	5.66127	-1.09732	0.00240105	PREDICTED: Ictalurus punctatus isocitrate dehydrogenase (NADP(+)) 2 (idh2), mRNA	NCF_2h_DEGs_FINAL.xlsx	Metabolism
XM_017465604.3	52.5638	-2.32103	0.00130392	7.10173	-1.21477	2.74596e-06	PREDICTED: Ictalurus punctatus SEC11 homolog A, signal peptidase complex subunit (sec11a), mRNA	NCF_2h_DEGs_FINAL.xlsx	Metabolism
XM_017465909.3	24.7753	3.21375	0.0069193	4.52657	1.68426	0.000175353	PREDICTED: Ictalurus punctatus homocysteine-inducible, endoplasmic reticulum stress-inducible, ubiquitin-like domain member 1 (herpud1), mRNA	NCF_2h_DEGs_FINAL.xlsx	Metabolism
XM_017466650.3	15.4375	-2.02464	0.0214322	2.65715	-1.01766	0.0013273	PREDICTED: Ictalurus punctatus pyruvate dehydrogenase phosphatase regulatory subunit (pdpr), mRNA	NCF_2h_DEGs_FINAL.xlsx	Metabolism
XM_017470366.3	16.1711	-2.35075	0.0190122	2.37652	-1.23312	0.00109945	PREDICTED: Ictalurus punctatus O-sialoglycoprotein endopeptidase-like 1 (osgepl1), mRNA	NCF_2h_DEGs_FINAL.xlsx	Metabolism
XM_017470457.3	11.7108	2.95359	0.0449226	6.56461	1.56247	0.00446121	PREDICTED: Ictalurus punctatus interleukin-1 receptor-like 2 (zmp:0000000936), mRNA	NCF_2h_DEGs_FINAL.xlsx	Immune Signaling
XM_017471869.3	20.065	-2.06141	0.011086	8.71232	-1.04363	0.000435652	PREDICTED: Ictalurus punctatus peroxiredoxin 1 (prdx1), mRNA	NCF_2h_DEGs_FINAL.xlsx	Metabolism
XM_017471940.3	11.9474	-2.04909	0.0390696	2.31251	-1.03498	0.00350096	PREDICTED: Ictalurus punctatus SUMO specific peptidase 3b (senp3b), mRNA	NCF_2h_DEGs_FINAL.xlsx	Metabolism
XM_017473209.3	15.3346	4.11541	0.0256514	4.35162	2.04104	0.0017489	PREDICTED: Ictalurus punctatus procollagen C-endopeptidase enhancer b (pcolceb), mRNA	NCF_2h_DEGs_FINAL.xlsx	Metabolism
XM_017473279.3	15.5624	2.6334	0.0210676	3.36123	1.39693	0.00128495	PREDICTED: Ictalurus punctatus Kell metallo-endopeptidase (Kell blood group) (kel), mRNA	NCF_2h_DEGs_FINAL.xlsx	Metabolism
XM_017473810.3	19.9093	-2.93862	0.0110883	1.90502	-1.55514	0.000451107	PREDICTED: Ictalurus punctatus inner mitochondrial membrane peptidase subunit 2 (immp2l), transcript variant X1, mRNA	NCF_2h_DEGs_FINAL.xlsx	Metabolism
XM_017474267.3	20.5942	2.17271	0.0104421	5.47793	1.1195	0.000387446	PREDICTED: Ictalurus punctatus ubiquitin-like modifier activating enzyme 2 (uba2), mRNA	NCF_2h_DEGs_FINAL.xlsx	Metabolism
XM_017474950.3	52.9232	3.23488	0.00130392	4.26369	1.69371	2.6367e-06	PREDICTED: Ictalurus punctatus matrix metallopeptidase 15a (mmp15a), mRNA	NCF_2h_DEGs_FINAL.xlsx	Metabolism
XM_017476494.3	32.9109	-5.94436	0.00368175	4.35427	-2.57152	5.70395e-05	PREDICTED: Ictalurus punctatus ergosterol biosynthesis 28 homolog (erg28), mRNA	NCF_2h_DEGs_FINAL.xlsx	Metabolism
XM_017478616.3	21.4303	3.53749	0.0106912	6.4584	1.82273	0.00040266	PREDICTED: Ictalurus punctatus interferon regulatory factor 2 binding protein 2b (irf2bp2b), mRNA	NCF_2h_DEGs_FINAL.xlsx	Immune Signaling
XM_017478833.3	35.3202	-3.2858	0.00281766	7.63179	-1.71625	2.63863e-05	PREDICTED: Ictalurus punctatus 7-dehydrocholesterol reductase (dhcr7), mRNA	NCF_2h_DEGs_FINAL.xlsx	Metabolism
XM_017482057.2	18.352	7.62576	0.017812	8.83932	2.93088	0.000938102	PREDICTED: Ictalurus punctatus thioredoxin interacting protein a (txnipa), mRNA	NCF_2h_DEGs_FINAL.xlsx	Metabolism
XM_017483184.3	17.2965	2.18667	0.0163688	3.73722	1.12874	0.000831144	PREDICTED: Ictalurus punctatus E3 ubiquitin-protein ligase TRIM39 (si:dkey-219e21.2), mRNA	NCF_2h_DEGs_FINAL.xlsx	Metabolism
XM_017484464.3	45.0668	4.64958	0.00176076	9.76122	2.2171	6.76254e-06	PREDICTED: Ictalurus punctatus glucose-6-phosphatase catalytic subunit 1a, tandem duplicate 1 (g6pc1a.1), mRNA	NCF_2h_DEGs_FINAL.xlsx	Metabolism
XM_017485781.3	12.0537	7.08843	0.0385329	0.011467	2.82547	0.00339223	PREDICTED: Ictalurus punctatus interferon regulatory factor 7 (irf7), mRNA	NCF_2h_DEGs_FINAL.xlsx	Immune Signaling
XM_017487760.3	19.9813	-14.2644	0.0110883	0.667823	-3.83435	0.00044388	PREDICTED: Ictalurus punctatus ubiquitin-conjugating enzyme E2T (putative) (ube2t), mRNA	NCF_2h_DEGs_FINAL.xlsx	Metabolism
XM_017489233.3	23.6726	2.12879	0.00749854	6.75466	1.09004	0.000202762	PREDICTED: Ictalurus punctatus interleukin 6 cytokine family signal transduce (il6st), mRNA	NCF_2h_DEGs_FINAL.xlsx	Immune Signaling
XM_017489954.3	37.5713	-2.14652	0.00249101	7.60617	-1.102	1.8835e-05	PREDICTED: Ictalurus punctatus aldehyde dehydrogenase 7 family, member A1 (aldh7a1), mRNA	NCF_2h_DEGs_FINAL.xlsx	Metabolism
XM_017492925.3	41.3246	4.49631	0.00202943	4.79403	2.16874	1.27962e-05	PREDICTED: Ictalurus punctatus dimethylglycine dehydrogenase (dmgdh), transcript variant X1, mRNA	NCF_2h_DEGs_FINAL.xlsx	Metabolism
XM_017493952.2	23.0271	2.41445	0.00790667	9.33265	1.27169	0.000231182	PREDICTED: Ictalurus punctatus lactate dehydrogenase Ba (ldhba), mRNA	NCF_2h_DEGs_FINAL.xlsx	Metabolism
XM_053674243.1	30.9137	-2.50272	0.00361886	4.04827	-1.3235	5.35348e-05	PREDICTED: Ictalurus punctatus phosphoserine aminotransferase 1 (psat1), mRNA	NCF_2h_DEGs_FINAL.xlsx	Metabolism
XM_053677094.1	13.1578	2.01384	0.0317474	6.03338	1.00995	0.00246372	PREDICTED: Ictalurus punctatus ubiquitin B (ubb), mRNA	NCF_2h_DEGs_FINAL.xlsx	Metabolism
XM_053679364.1	11.5061	2.03468	0.0430907	5.81141	1.0248	0.00409642	PREDICTED: Ictalurus punctatus interferon alpha-inducible protein 27-like protein 2A (LOC128632109), mRNA	NCF_2h_DEGs_FINAL.xlsx	Immune Signaling
XM_053682199.1	38.6622	2.86862	0.00226183	4.60603	1.52036	1.60811e-05	PREDICTED: Ictalurus punctatus alcohol dehydrogenase class-3 (LOC108268714), mRNA	NCF_2h_DEGs_FINAL.xlsx	Metabolism
NM_001200069.1	24.3117	15.8842	0.00623619	4.36734	3.98952	0.000252244	Ictalurus punctatus ADAM metallopeptidase domain 8a (adam8a), mRNA	NCF_4h_DEGs_FINAL.xlsx	Metabolism
NM_001200167.1	16.4587	-2.00782	0.0143856	5.39002	-1.00563	0.0011347	Ictalurus punctatus interferon induced protein 2 (LOC100304587), mRNA	NCF_4h_DEGs_FINAL.xlsx	Immune Signaling
NM_001200202.1	45.7778	19.6977	0.00128602	6.1688	4.29996	1.14507e-05	Ictalurus punctatus chemokine (C-X-C motif) ligand 18b (cxcl18b), mRNA	NCF_4h_DEGs_FINAL.xlsx	Immune Signaling
NM_001200220.1	19.3225	12.8707	0.0106956	3.74452	3.68602	0.000676164	Ictalurus punctatus interleukin 1, beta (LOC100304697), mRNA	NCF_4h_DEGs_FINAL.xlsx	Immune Signaling
NM_001200383.1	30.1844	-4.25535	0.00322318	2.73178	-2.08928	7.37984e-05	Ictalurus punctatus retinol dehydrogenase 13 (rdh13), mRNA	NCF_4h_DEGs_FINAL.xlsx	Metabolism
NM_001200399.1	22.8525	-2.98677	0.00657606	7.33362	-1.57859	0.000278188	Ictalurus punctatus sterol-C5-desaturase (sc5d), mRNA	NCF_4h_DEGs_FINAL.xlsx	Metabolism
NM_001200455.1	48.7333	-2.30503	0.00104323	5.30997	-1.20479	5.80014e-06	Ictalurus punctatus glyoxylate reductase/hydroxypyruvate reductase a (grhpra), mRNA	NCF_4h_DEGs_FINAL.xlsx	Metabolism
NM_001200595.1	17.3118	3.008	0.0132765	6.76201	1.5888	0.00098834	Ictalurus punctatus aldolase C, fructose-bisphosphate, b (aldocb), mRNA	NCF_4h_DEGs_FINAL.xlsx	Metabolism
NM_001200944.2	17.6679	-2.26427	0.0121885	5.86406	-1.17905	0.000850299	Ictalurus punctatus sorbitol dehydrogenase (sord), mRNA	NCF_4h_DEGs_FINAL.xlsx	Metabolism
NM_001200964.1	38.5183	-2.43702	0.00165232	6.55815	-1.28512	2.10088e-05	Ictalurus punctatus hydroxyacyl-CoA dehydrogenase (hadh), mRNA	NCF_4h_DEGs_FINAL.xlsx	Metabolism
NM_001201155.1	21.6012	22.7687	0.00817813	5.11108	4.50898	0.000423132	Ictalurus punctatus cholesterol 25-hydroxylase (ch25h), mRNA	NCF_4h_DEGs_FINAL.xlsx	Metabolism
NM_001201180.1	23.7163	-2.29602	0.00598741	6.54904	-1.19914	0.000234702	Ictalurus punctatus hydroxysteroid dehydrogenase like 2 (hsdl2), mRNA	NCF_4h_DEGs_FINAL.xlsx	Metabolism
NM_001201185.1	27.5882	5.83604	0.0044782	4.16998	2.54499	0.00013367	Ictalurus punctatus interleukin-1 receptor-associated kinase 4 (irak4), mRNA	NCF_4h_DEGs_FINAL.xlsx	Immune Signaling
NM_001201198.2	58.9596	-2.24308	0.000650442	7.33338	-1.16548	1.9493e-06	Ictalurus punctatus peroxiredoxin 3 (prdx3), mRNA	NCF_4h_DEGs_FINAL.xlsx	Metabolism
NM_001201254.1	11.8667	8.66404	0.033253	4.8154	3.11504	0.00418552	Ictalurus punctatus suppressor of cytokine signaling 3a (socs3a), mRNA	NCF_4h_DEGs_FINAL.xlsx	Immune Signaling
NM_001360819.1	19.5943	2.01377	0.00951242	5.8632	1.0099	0.000549672	Ictalurus punctatus interferon gamma receptor 1-like (ifngr1l), mRNA	NCF_4h_DEGs_FINAL.xlsx	Immune Signaling
XM_017451519.3	18.0788	8.6799	0.0124904	5.01707	3.11768	0.000886394	PREDICTED: Ictalurus punctatus chemokine (C-C motif) ligand 19a, tandem duplicate 1 (ccl19a.1), mRNA	NCF_4h_DEGs_FINAL.xlsx	Immune Signaling
XM_017451773.3	40.9063	-3.61112	0.0014264	7.51597	-1.85245	1.52181e-05	PREDICTED: Ictalurus punctatus glycine dehydrogenase (decarboxylating) (gldc), mRNA	NCF_4h_DEGs_FINAL.xlsx	Metabolism
XM_017452702.3	13.5661	18.9498	0.0242382	1.36577	4.24411	0.00260338	PREDICTED: Ictalurus punctatus thiosulfate:glutathione sulfurtransferase (si:ch211-161h7.8), mRNA	NCF_4h_DEGs_FINAL.xlsx	Metabolism
XM_017454607.3	21.2935	-3.10616	0.00804375	5.48771	-1.63513	0.000407498	PREDICTED: Ictalurus punctatus pyruvate dehydrogenase kinase, isozyme 4 (pdk4), mRNA	NCF_4h_DEGs_FINAL.xlsx	Metabolism
XM_017455285.3	21.3608	-2.29813	0.00783999	5.45559	-1.20046	0.000376868	PREDICTED: Ictalurus punctatus hydroxyacyl-CoA dehydrogenase trifunctional multienzyme complex subunit alpha a (hadhaa), mRNA	NCF_4h_DEGs_FINAL.xlsx	Metabolism
XM_017456076.3	42.7205	-4.02168	0.00128602	6.26662	-2.0078	1.20246e-05	PREDICTED: Ictalurus punctatus 24-dehydrocholesterol reductase (dhcr24), mRNA	NCF_4h_DEGs_FINAL.xlsx	Metabolism
XM_017457424.3	9.50784	2.11214	0.0493211	4.90648	1.07871	0.00808933	PREDICTED: Ictalurus punctatus UDP-glucose pyrophosphorylase 2a (ugp2a), transcript variant X1, mRNA	NCF_4h_DEGs_FINAL.xlsx	Metabolism
XM_017457604.2	18.5576	2.19163	0.0108192	4.40834	1.132	0.000692773	PREDICTED: Ictalurus punctatus thioredoxin domain containing 11 (txndc11), mRNA	NCF_4h_DEGs_FINAL.xlsx	Metabolism
XM_017457817.3	16.1119	9.22759	0.0152227	1.18966	3.20595	0.00123541	PREDICTED: Ictalurus punctatus interferon-induced GTP-binding protein Mx3 (LOC108258862), mRNA	NCF_4h_DEGs_FINAL.xlsx	Immune Signaling
XM_017458194.3	41.4195	2.16459	0.0013912	4.6342	1.11409	1.42259e-05	PREDICTED: Ictalurus punctatus ubiquitin-conjugating enzyme E2 A (LOC108259060), mRNA	NCF_4h_DEGs_FINAL.xlsx	Metabolism
XM_017459266.3	28.1327	-2.26023	0.00380297	4.93161	-1.17647	0.000104397	PREDICTED: Ictalurus punctatus aldehyde dehydrogenase 1 family, member A2 (aldh1a2), mRNA	NCF_4h_DEGs_FINAL.xlsx	Metabolism
XM_017461390.3	56.4652	-7.4627	0.000818475	8.22337	-2.8997	2.74722e-06	PREDICTED: Ictalurus punctatus methylsterol monooxygenase 1 (msmo1), mRNA	NCF_4h_DEGs_FINAL.xlsx	Metabolism
XM_017462510.3	11.8813	-6.08351	0.0331936	2.57277	-2.6049	0.00416819	PREDICTED: Ictalurus punctatus catalase-like (LOC108261697), partial mRNA	NCF_4h_DEGs_FINAL.xlsx	Metabolism
XM_017464014.3	81.3349	-13.5325	0.000426534	4.63936	-3.75836	3.59453e-07	PREDICTED: Ictalurus punctatus retinol dehydrogenase 12 (rdh12), mRNA	NCF_4h_DEGs_FINAL.xlsx	Metabolism
XM_017464079.3	22.8047	-4.58511	0.00722349	4.61698	-2.19696	0.000322988	PREDICTED: Ictalurus punctatus hexokinase domain containing 1 (hkdc1), mRNA	NCF_4h_DEGs_FINAL.xlsx	Metabolism
XM_017464663.3	36.7668	11.1688	0.00217974	3.9725	3.4814	3.53956e-05	PREDICTED: Ictalurus punctatus C-X-C motif chemokine 9 (LOC108263637), mRNA	NCF_4h_DEGs_FINAL.xlsx	Immune Signaling
XM_017465750.3	12.3772	-2.92613	0.0285075	1.37201	-1.54899	0.00332166	PREDICTED: Ictalurus punctatus glucose-6-phosphate isomerase b (gpib), mRNA	NCF_4h_DEGs_FINAL.xlsx	Metabolism
XM_017465909.3	16.8385	8.95534	0.0146825	5.85696	3.16275	0.00117472	PREDICTED: Ictalurus punctatus homocysteine-inducible, endoplasmic reticulum stress-inducible, ubiquitin-like domain member 1 (herpud1), mRNA	NCF_4h_DEGs_FINAL.xlsx	Metabolism
XM_017466944.3	9.43769	-3.72158	0.0493754	0.180172	-1.89592	0.00812517	PREDICTED: Ictalurus punctatus glutathione peroxidase 8 (putative) (gpx8), mRNA	NCF_4h_DEGs_FINAL.xlsx	Metabolism
XM_017467775.3	11.9888	3.53042	0.0307653	1.86757	1.81984	0.00371382	PREDICTED: Ictalurus punctatus solute carrier family 2, facilitated glucose transporter member 6 (LOC108265450), mRNA	NCF_4h_DEGs_FINAL.xlsx	Metabolism
XM_017467793.3	21.5783	-3.7093	0.00799267	4.59151	-1.89115	0.000395302	PREDICTED: Ictalurus punctatus choline dehydrogenase (chdh), mRNA	NCF_4h_DEGs_FINAL.xlsx	Metabolism
XM_017469121.3	17.7582	27.2245	0.0130007	2.51422	4.76683	0.00095222	PREDICTED: Ictalurus punctatus interleukin-1 receptor type 2 (LOC108266111), mRNA	NCF_4h_DEGs_FINAL.xlsx	Immune Signaling
XM_017469761.3	9.67599	7.28852	0.0469056	0.471681	2.86563	0.00752188	PREDICTED: Ictalurus punctatus C-X-C chemokine receptor type 1 (LOC108266440), mRNA	NCF_4h_DEGs_FINAL.xlsx	Immune Signaling
XM_017469878.3	16.7453	-3.89788	0.0148735	4.62631	-1.96269	0.00119815	PREDICTED: Ictalurus punctatus sterol 26-hydroxylase, mitochondrial (LOC108266489), mRNA	NCF_4h_DEGs_FINAL.xlsx	Metabolism
XM_017470293.3	15.3256	3.56501	0.0182576	5.10997	1.83391	0.00168525	PREDICTED: Ictalurus punctatus plasma membrane ascorbate-dependent reductase CYBRD1 (LOC108266665), mRNA	NCF_4h_DEGs_FINAL.xlsx	Metabolism
XM_017470366.3	42.3801	-3.62257	0.00130152	2.30297	-1.85701	1.25605e-05	PREDICTED: Ictalurus punctatus O-sialoglycoprotein endopeptidase-like 1 (osgepl1), mRNA	NCF_4h_DEGs_FINAL.xlsx	Metabolism
XM_017470457.3	21.7613	2.74256	0.00749316	6.57149	1.45552	0.000346913	PREDICTED: Ictalurus punctatus interleukin-1 receptor-like 2 (zmp:0000000936), mRNA	NCF_4h_DEGs_FINAL.xlsx	Immune Signaling
XM_017470525.3	14.4582	3.44928	0.0197241	2.96352	1.7863	0.00191756	PREDICTED: Ictalurus punctatus phosphofructokinase, liver a (pfkla), mRNA	NCF_4h_DEGs_FINAL.xlsx	Metabolism
XM_017470626.3	14.9948	2.0653	0.0179818	4.28806	1.04635	0.00163659	PREDICTED: Ictalurus punctatus interleukin-10 receptor subunit beta (LOC108266840), mRNA	NCF_4h_DEGs_FINAL.xlsx	Immune Signaling
XM_017473267.3	28.8243	-4.48135	0.00368751	3.09278	-2.16393	9.27001e-05	PREDICTED: Ictalurus punctatus E3 ubiquitin-protein ligase-like (si:ch73-335l21.4), mRNA	NCF_4h_DEGs_FINAL.xlsx	Metabolism
XM_017473810.3	14.5189	-2.52112	0.0192343	2.04055	-1.33407	0.00185149	PREDICTED: Ictalurus punctatus inner mitochondrial membrane peptidase subunit 2 (immp2l), transcript variant X1, mRNA	NCF_4h_DEGs_FINAL.xlsx	Metabolism
XM_017473985.3	10.1954	2.6658	0.043108	2.08092	1.41457	0.00637697	PREDICTED: Ictalurus punctatus tripartite motif containing 71, E3 ubiquitin protein ligase (trim71), mRNA	NCF_4h_DEGs_FINAL.xlsx	Metabolism
XM_017474030.3	25.7773	-2.90047	0.00489521	2.83273	-1.53629	0.000158958	PREDICTED: Ictalurus punctatus lactate dehydrogenase D (ldhd), mRNA	NCF_4h_DEGs_FINAL.xlsx	Metabolism
XM_017476232.3	18.0182	2.00672	0.0117816	3.5393	1.00484	0.00078384	PREDICTED: Ictalurus punctatus ubiquitin thioesterase OTUB2 (LOC108270004), mRNA	NCF_4h_DEGs_FINAL.xlsx	Metabolism
XM_017476494.3	26.9867	-6.46361	0.00489283	4.42763	-2.69234	0.000157086	PREDICTED: Ictalurus punctatus ergosterol biosynthesis 28 homolog (erg28), mRNA	NCF_4h_DEGs_FINAL.xlsx	Metabolism
XM_017478560.3	18.5168	4.17827	0.010862	1.73783	2.06291	0.000699222	PREDICTED: Ictalurus punctatus interleukin 16 (il16), mRNA	NCF_4h_DEGs_FINAL.xlsx	Immune Signaling
XM_017478833.3	121.669	-5.19258	0.000188046	7.59071	-2.37645	2.25421e-08	PREDICTED: Ictalurus punctatus 7-dehydrocholesterol reductase (dhcr7), mRNA	NCF_4h_DEGs_FINAL.xlsx	Metabolism
XM_017479427.3	18.1025	-2.02021	0.0116321	3.73085	-1.0145	0.000768745	PREDICTED: Ictalurus punctatus dehydrogenase/reductase (SDR family) member 12 (dhrs12), mRNA	NCF_4h_DEGs_FINAL.xlsx	Metabolism
XM_017479810.2	10.5534	-2.40276	0.04147	5.28738	-1.2647	0.00597201	PREDICTED: Ictalurus punctatus hydroxysteroid (17-beta) dehydrogenase 7 (hsd17b7), mRNA	NCF_4h_DEGs_FINAL.xlsx	Metabolism
XM_017480676.3	12.072	3.8972	0.030579	2.31223	1.96244	0.00367354	PREDICTED: Ictalurus punctatus transmembrane serine protease 6 (LOC108272331), transcript variant X1, mRNA	NCF_4h_DEGs_FINAL.xlsx	Metabolism
XM_017482325.3	46.2068	65.8591	0.00111665	-1.57042	6.04131	7.80814e-06	PREDICTED: Ictalurus punctatus interleukin-2 receptor subunit beta (LOC108273212), transcript variant X1, mRNA	NCF_4h_DEGs_FINAL.xlsx	Immune Signaling
XM_017482949.3	12.4306	-2.37133	0.0281644	1.71034	-1.2457	0.00327156	PREDICTED: Ictalurus punctatus 4-hydroxyphenylpyruvate dioxygenase-like (hpdl), mRNA	NCF_4h_DEGs_FINAL.xlsx	Metabolism
XM_017483184.3	14.3466	11.0502	0.0213508	5.73443	3.466	0.00215248	PREDICTED: Ictalurus punctatus E3 ubiquitin-protein ligase TRIM39 (si:dkey-219e21.2), mRNA	NCF_4h_DEGs_FINAL.xlsx	Metabolism
XM_017483655.3	40.5924	2.67752	0.00145266	4.77235	1.4209	1.58639e-05	PREDICTED: Ictalurus punctatus E3 ubiquitin-protein ligase rnf213-alpha (LOC108273946), mRNA	NCF_4h_DEGs_FINAL.xlsx	Metabolism
XM_017483973.3	17.0612	11.9788	0.0142759	6.09487	3.58241	0.00111579	PREDICTED: Ictalurus punctatus suppressor of cytokine signaling 3b (socs3b), mRNA	NCF_4h_DEGs_FINAL.xlsx	Immune Signaling
XM_017484432.3	15.4519	-3.50555	0.0173986	10.7951	-1.80964	0.00154842	PREDICTED: Ictalurus punctatus glucose-6-phosphatase catalytic subunit 1a, tandem duplicate 2 (g6pc1a.2), mRNA	NCF_4h_DEGs_FINAL.xlsx	Metabolism
XM_017484464.3	57.5278	4.8598	0.000694822	9.89666	2.2809	2.24888e-06	PREDICTED: Ictalurus punctatus glucose-6-phosphatase catalytic subunit 1a, tandem duplicate 1 (g6pc1a.1), mRNA	NCF_4h_DEGs_FINAL.xlsx	Metabolism
XM_017485006.3	9.85901	-2.33938	0.0453088	1.93345	-1.22612	0.00709342	PREDICTED: Ictalurus punctatus furin (paired basic amino acid cleaving enzyme) b (furinb), mRNA	NCF_4h_DEGs_FINAL.xlsx	Metabolism
XM_017485672.3	9.57907	-2.09457	0.0479147	2.01177	-1.06665	0.00776081	PREDICTED: Ictalurus punctatus ubiquitin associated protein 1-like a (ubap1la), mRNA	NCF_4h_DEGs_FINAL.xlsx	Metabolism
XM_017485781.3	17.454	43.3572	0.0135632	2.49358	5.4382	0.00101995	PREDICTED: Ictalurus punctatus interferon regulatory factor 7 (irf7), mRNA	NCF_4h_DEGs_FINAL.xlsx	Immune Signaling
XM_017487251.3	22.2703	-4.73997	0.00710755	1.82728	-2.24488	0.000312691	PREDICTED: Ictalurus punctatus glutathione peroxidase 7 (gpx7), mRNA	NCF_4h_DEGs_FINAL.xlsx	Metabolism
XM_017487760.3	11.0447	-5.5176	0.0363338	0.874155	-2.46404	0.00490989	PREDICTED: Ictalurus punctatus ubiquitin-conjugating enzyme E2T (putative) (ube2t), mRNA	NCF_4h_DEGs_FINAL.xlsx	Metabolism
XM_017488812.2	45.2319	3.72687	0.0011823	5.48046	1.89796	8.78717e-06	PREDICTED: Ictalurus punctatus dehydrogenase/reductase SDR family member 13 (LOC108276818), mRNA	NCF_4h_DEGs_FINAL.xlsx	Metabolism
XM_017489233.3	42.7361	4.668	0.00128602	7.69937	2.2228	1.20008e-05	PREDICTED: Ictalurus punctatus interleukin 6 cytokine family signal transduce (il6st), mRNA	NCF_4h_DEGs_FINAL.xlsx	Immune Signaling
XM_017492563.3	16.9555	-2.16713	0.0134542	5.42032	-1.11578	0.0010064	PREDICTED: Ictalurus punctatus pyruvate carboxylase a (pcxa), mRNA	NCF_4h_DEGs_FINAL.xlsx	Metabolism
XM_017492925.3	20.3722	2.83479	0.00859275	4.36804	1.50324	0.00046433	PREDICTED: Ictalurus punctatus dimethylglycine dehydrogenase (dmgdh), transcript variant X1, mRNA	NCF_4h_DEGs_FINAL.xlsx	Metabolism
XM_017494200.2	25.004	6.25336	0.00587449	5.04895	2.64463	0.000222414	PREDICTED: Ictalurus punctatus interleukin-1 receptor-associated kinase 3 (irak3), mRNA	NCF_4h_DEGs_FINAL.xlsx	Immune Signaling
XM_017494377.3	10.4804	2.19287	0.0410626	8.15241	1.13282	0.00588719	PREDICTED: Ictalurus punctatus branched chain amino-acid transaminase 1, cytosolic (bcat1), transcript variant X3, mRNA	NCF_4h_DEGs_FINAL.xlsx	Metabolism
XM_017494708.3	13.5169	-2.21993	0.0231917	2.75396	-1.15051	0.00241869	PREDICTED: Ictalurus punctatus E3 ubiquitin-protein ligase TRIM69 (si:ch211-120g10.1), mRNA	NCF_4h_DEGs_FINAL.xlsx	Metabolism
XM_017494880.3	28.7794	-5.12567	0.00373816	3.6401	-2.35774	0.000100642	PREDICTED: Ictalurus punctatus aldehyde dehydrogenase 1 family, member L2 (aldh1l2), transcript variant X1, mRNA	NCF_4h_DEGs_FINAL.xlsx	Metabolism
XM_053674243.1	32.2989	-2.98237	0.00265431	4.06973	-1.57646	5.25008e-05	PREDICTED: Ictalurus punctatus phosphoserine aminotransferase 1 (psat1), mRNA	NCF_4h_DEGs_FINAL.xlsx	Metabolism
XM_053675658.1	20.118	-2.14007	0.0088939	2.92298	-1.09766	0.000490433	PREDICTED: Ictalurus punctatus methylenetetrahydrofolate dehydrogenase (NADP+ dependent) 1 like (mthfd1l), mRNA	NCF_4h_DEGs_FINAL.xlsx	Metabolism
XM_053676037.1	16.1273	18.8238	0.016006	1.37641	4.23448	0.00132968	PREDICTED: Ictalurus punctatus interferon-induced GTP-binding protein Mx3 (LOC108261765), mRNA	NCF_4h_DEGs_FINAL.xlsx	Immune Signaling
XM_053677183.1	41.3572	-2.29538	0.0013912	6.91128	-1.19873	1.43423e-05	PREDICTED: Ictalurus punctatus peroxiredoxin 4 (prdx4), mRNA	NCF_4h_DEGs_FINAL.xlsx	Metabolism
XM_053681083.1	26.0815	-3.15061	0.00485943	5.59218	-1.65563	0.000154333	PREDICTED: Ictalurus punctatus sterol 26-hydroxylase, mitochondrial (LOC108261972), mRNA	NCF_4h_DEGs_FINAL.xlsx	Metabolism
XM_053681084.1	9.54874	-2.15023	0.0492633	5.88652	-1.10449	0.00807276	PREDICTED: Ictalurus punctatus sterol 26-hydroxylase, mitochondrial (LOC124627672), mRNA	NCF_4h_DEGs_FINAL.xlsx	Metabolism
XM_053683181.1	17.1343	-2.40035	0.0130828	2.88157	-1.26325	0.000964338	PREDICTED: Ictalurus punctatus ubiquitin protein ligase E3D (ube3d), mRNA	NCF_4h_DEGs_FINAL.xlsx	Metabolism
XM_053687071.1	21.0181	11.955	0.00874937	8.98147	3.57955	0.000475554	PREDICTED: Ictalurus punctatus chemokine (C-C motif) ligand 19b (ccl19b), mRNA	NCF_4h_DEGs_FINAL.xlsx	Immune Signaling
XM_053687423.1	10.9545	3.93409	0.0388247	3.88158	1.97603	0.00544532	PREDICTED: Ictalurus punctatus interleukin-1 receptor accessory protein (LOC108277591), mRNA	NCF_4h_DEGs_FINAL.xlsx	Immune Signaling
NM_001200069.1	15.31	13.6464	0.0321327	4.1365	3.77045	0.0015139	Ictalurus punctatus ADAM metallopeptidase domain 8a (adam8a), mRNA	NCF_8h_DEGs_FINAL.xlsx	Metabolism
NM_001200202.1	36.3107	17.718	0.00417527	5.99549	4.14714	2.88743e-05	Ictalurus punctatus chemokine (C-X-C motif) ligand 18b (cxcl18b), mRNA	NCF_8h_DEGs_FINAL.xlsx	Immune Signaling
NM_001200203.1	13.654	2.96066	0.0425718	4.39735	1.56592	0.00233573	Ictalurus punctatus chemokine (C-X-C motif) ligand 12a (stromal cell-derived factor 1) (cxcl12a), mRNA	NCF_8h_DEGs_FINAL.xlsx	Immune Signaling
NM_001200220.1	16.4237	9.38739	0.0275806	3.29899	3.23072	0.00114767	Ictalurus punctatus interleukin 1, beta (LOC100304697), mRNA	NCF_8h_DEGs_FINAL.xlsx	Immune Signaling
NM_001200383.1	33.5589	-4.50365	0.00452808	2.68932	-2.1711	4.34379e-05	Ictalurus punctatus retinol dehydrogenase 13 (rdh13), mRNA	NCF_8h_DEGs_FINAL.xlsx	Metabolism
NM_001200455.1	33.4572	-2.42956	0.00452808	5.2589	-1.2807	4.30022e-05	Ictalurus punctatus glyoxylate reductase/hydroxypyruvate reductase a (grhpra), mRNA	NCF_8h_DEGs_FINAL.xlsx	Metabolism
NM_001200964.1	26.5434	-2.54502	0.00783503	6.51129	-1.34768	0.000136081	Ictalurus punctatus hydroxyacyl-CoA dehydrogenase (hadh), mRNA	NCF_8h_DEGs_FINAL.xlsx	Metabolism
NM_001201121.2	15.5405	-2.06704	0.0312972	5.79702	-1.04756	0.00141179	Ictalurus punctatus esterase D/formylglutathione hydrolase (esd), mRNA	NCF_8h_DEGs_FINAL.xlsx	Metabolism
NM_001201155.1	21.763	15.827	0.0139434	4.58251	3.98432	0.000348123	Ictalurus punctatus cholesterol 25-hydroxylase (ch25h), mRNA	NCF_8h_DEGs_FINAL.xlsx	Metabolism
NM_001201185.1	14.7685	5.73327	0.035087	4.11874	2.51936	0.00173933	Ictalurus punctatus interleukin-1 receptor-associated kinase 4 (irak4), mRNA	NCF_8h_DEGs_FINAL.xlsx	Immune Signaling
NM_001201198.2	26.4379	-2.16692	0.00784869	7.32006	-1.11564	0.000138707	Ictalurus punctatus peroxiredoxin 3 (prdx3), mRNA	NCF_8h_DEGs_FINAL.xlsx	Metabolism
NM_001201254.1	16.4389	10.1384	0.0275806	4.99167	3.34176	0.00114343	Ictalurus punctatus suppressor of cytokine signaling 3a (socs3a), mRNA	NCF_8h_DEGs_FINAL.xlsx	Immune Signaling
NM_001360819.1	16.3806	2.09994	0.0275806	5.87507	1.07035	0.00114562	Ictalurus punctatus interferon gamma receptor 1-like (ifngr1l), mRNA	NCF_8h_DEGs_FINAL.xlsx	Immune Signaling
XM_017451517.2	15.6515	12.2704	0.0309576	1.67244	3.61711	0.001389	PREDICTED: Ictalurus punctatus chemokine (C-C motif) ligand 19a, tandem duplicate 2 (ccl19a.2), mRNA	NCF_8h_DEGs_FINAL.xlsx	Immune Signaling
XM_017451519.3	28.6776	14.7405	0.00648083	5.68879	3.88171	9.55329e-05	PREDICTED: Ictalurus punctatus chemokine (C-C motif) ligand 19a, tandem duplicate 1 (ccl19a.1), mRNA	NCF_8h_DEGs_FINAL.xlsx	Immune Signaling
XM_017451773.3	33.0592	-4.26922	0.00452808	7.43804	-2.09397	4.69036e-05	PREDICTED: Ictalurus punctatus glycine dehydrogenase (decarboxylating) (gldc), mRNA	NCF_8h_DEGs_FINAL.xlsx	Metabolism
XM_017452841.3	16.1385	-2.01105	0.0283181	6.13347	-1.00795	0.00121593	PREDICTED: Ictalurus punctatus thioredoxin domain containing 5 (txndc5), mRNA	NCF_8h_DEGs_FINAL.xlsx	Metabolism
XM_017455066.3	13.9229	4.58225	0.0404998	0.608836	2.19606	0.00215908	PREDICTED: Ictalurus punctatus interleukin 21 receptor, tandem duplicate 1 (il21r.1), mRNA	NCF_8h_DEGs_FINAL.xlsx	Immune Signaling
XM_017456076.3	33.5762	-3.567	0.00452808	6.27391	-1.83471	4.2948e-05	PREDICTED: Ictalurus punctatus 24-dehydrocholesterol reductase (dhcr24), mRNA	NCF_8h_DEGs_FINAL.xlsx	Metabolism
XM_017458042.3	21.0019	2.6931	0.0151597	3.70996	1.42927	0.000407744	PREDICTED: Ictalurus punctatus interleukin-5 receptor subunit alpha (LOC108258973), mRNA	NCF_8h_DEGs_FINAL.xlsx	Immune Signaling
XM_017458194.3	27.9437	2.40628	0.00683476	4.71155	1.26681	0.000106094	PREDICTED: Ictalurus punctatus ubiquitin-conjugating enzyme E2 A (LOC108259060), mRNA	NCF_8h_DEGs_FINAL.xlsx	Metabolism
XM_017461390.3	15.7451	-5.09074	0.03057	8.27154	-2.34787	0.00135686	PREDICTED: Ictalurus punctatus methylsterol monooxygenase 1 (msmo1), mRNA	NCF_8h_DEGs_FINAL.xlsx	Metabolism
XM_017464014.3	57.6934	-16.0825	0.00113066	4.59496	-4.00742	2.23213e-06	PREDICTED: Ictalurus punctatus retinol dehydrogenase 12 (rdh12), mRNA	NCF_8h_DEGs_FINAL.xlsx	Metabolism
XM_017464079.3	28.7749	-5.11073	0.00647372	4.56149	-2.35353	9.3959e-05	PREDICTED: Ictalurus punctatus hexokinase domain containing 1 (hkdc1), mRNA	NCF_8h_DEGs_FINAL.xlsx	Metabolism
XM_017464663.3	20.854	11.5984	0.0154232	3.99246	3.53585	0.000420635	PREDICTED: Ictalurus punctatus C-X-C motif chemokine 9 (LOC108263637), mRNA	NCF_8h_DEGs_FINAL.xlsx	Immune Signaling
XM_017465909.3	50.0337	17.5791	0.00190698	6.72859	4.13579	5.04214e-06	PREDICTED: Ictalurus punctatus homocysteine-inducible, endoplasmic reticulum stress-inducible, ubiquitin-like domain member 1 (herpud1), mRNA	NCF_8h_DEGs_FINAL.xlsx	Metabolism
XM_017469121.3	17.6487	26.5206	0.0238366	2.46198	4.72904	0.000856749	PREDICTED: Ictalurus punctatus interleukin-1 receptor type 2 (LOC108266111), mRNA	NCF_8h_DEGs_FINAL.xlsx	Immune Signaling
XM_017470366.3	30.0586	-3.14386	0.00619824	2.32339	-1.65254	7.40111e-05	PREDICTED: Ictalurus punctatus O-sialoglycoprotein endopeptidase-like 1 (osgepl1), mRNA	NCF_8h_DEGs_FINAL.xlsx	Metabolism
XM_017473267.3	13.7859	-3.39771	0.0416868	3.14729	-1.76456	0.00225411	PREDICTED: Ictalurus punctatus E3 ubiquitin-protein ligase-like (si:ch73-335l21.4), mRNA	NCF_8h_DEGs_FINAL.xlsx	Metabolism
XM_017476391.2	25.261	-2.18254	0.00891226	5.66805	-1.12601	0.000172285	PREDICTED: Ictalurus punctatus isovaleryl-CoA dehydrogenase (ivd), mRNA	NCF_8h_DEGs_FINAL.xlsx	Metabolism
XM_017476494.3	29.7779	-5.26182	0.00622413	4.44198	-2.39556	7.93587e-05	PREDICTED: Ictalurus punctatus ergosterol biosynthesis 28 homolog (erg28), mRNA	NCF_8h_DEGs_FINAL.xlsx	Metabolism
XM_017476943.3	14.2431	2.132	0.0383414	3.08868	1.0922	0.00197475	PREDICTED: Ictalurus punctatus pellino E3 ubiquitin protein ligase family member 2 (peli2), mRNA	NCF_8h_DEGs_FINAL.xlsx	Metabolism
XM_017477008.3	26.6189	-2.18711	0.00778294	7.56121	-1.12903	0.000134237	PREDICTED: Ictalurus punctatus saccharopine dehydrogenase a, tandem duplicate 1 (sccpdha.1), mRNA	NCF_8h_DEGs_FINAL.xlsx	Metabolism
XM_017478560.3	29.5747	4.65191	0.00624229	1.83395	2.21782	8.06654e-05	PREDICTED: Ictalurus punctatus interleukin 16 (il16), mRNA	NCF_8h_DEGs_FINAL.xlsx	Immune Signaling
XM_017478833.3	59.7807	-4.61878	0.00103139	7.59041	-2.20751	1.74158e-06	PREDICTED: Ictalurus punctatus 7-dehydrocholesterol reductase (dhcr7), mRNA	NCF_8h_DEGs_FINAL.xlsx	Metabolism
XM_017482022.3	34.3679	-2.45616	0.00441067	5.38749	-1.2964	3.74324e-05	PREDICTED: Ictalurus punctatus small ubiquitin like modifier 3a (sumo3a), mRNA	NCF_8h_DEGs_FINAL.xlsx	Metabolism
XM_017483184.3	37.8593	20.7245	0.00359153	6.55476	4.37327	2.31755e-05	PREDICTED: Ictalurus punctatus E3 ubiquitin-protein ligase TRIM39 (si:dkey-219e21.2), mRNA	NCF_8h_DEGs_FINAL.xlsx	Metabolism
XM_017483518.3	23.3064	2.76382	0.0112615	4.50196	1.46667	0.000255336	PREDICTED: Ictalurus punctatus interferon regulatory factor 9 (irf9), mRNA	NCF_8h_DEGs_FINAL.xlsx	Immune Signaling
XM_017483655.3	17.8551	2.62915	0.0233448	4.72465	1.39459	0.000816546	PREDICTED: Ictalurus punctatus E3 ubiquitin-protein ligase rnf213-alpha (LOC108273946), mRNA	NCF_8h_DEGs_FINAL.xlsx	Metabolism
XM_017483973.3	44.6173	13.1629	0.00247375	6.19226	3.71841	9.54769e-06	PREDICTED: Ictalurus punctatus suppressor of cytokine signaling 3b (socs3b), mRNA	NCF_8h_DEGs_FINAL.xlsx	Immune Signaling
XM_017484464.3	13.4368	2.45838	0.043705	9.10723	1.29771	0.00247755	PREDICTED: Ictalurus punctatus glucose-6-phosphatase catalytic subunit 1a, tandem duplicate 1 (g6pc1a.1), mRNA	NCF_8h_DEGs_FINAL.xlsx	Metabolism
XM_017485781.3	38.1817	42.5866	0.00353282	2.45107	5.41233	2.21574e-05	PREDICTED: Ictalurus punctatus interferon regulatory factor 7 (irf7), mRNA	NCF_8h_DEGs_FINAL.xlsx	Immune Signaling
XM_017487760.3	15.6611	-19.5218	0.0309576	0.693028	-4.28701	0.00138565	PREDICTED: Ictalurus punctatus ubiquitin-conjugating enzyme E2T (putative) (ube2t), mRNA	NCF_8h_DEGs_FINAL.xlsx	Metabolism
XM_017489233.3	38.4656	4.18394	0.00353282	7.54171	2.06486	2.13031e-05	PREDICTED: Ictalurus punctatus interleukin 6 cytokine family signal transduce (il6st), mRNA	NCF_8h_DEGs_FINAL.xlsx	Immune Signaling
XM_017489954.3	24.6299	-2.16122	0.00965222	7.65948	-1.11185	0.000194064	PREDICTED: Ictalurus punctatus aldehyde dehydrogenase 7 family, member A1 (aldh7a1), mRNA	NCF_8h_DEGs_FINAL.xlsx	Metabolism
XM_017490300.3	37.59	-3.88584	0.00359153	1.489	-1.95823	2.33919e-05	PREDICTED: Ictalurus punctatus aldehyde dehydrogenase 3 family, member A2a (aldh3a2a), mRNA	NCF_8h_DEGs_FINAL.xlsx	Metabolism
XM_017492563.3	12.7374	-2.38731	0.0499489	5.34915	-1.25539	0.00300621	PREDICTED: Ictalurus punctatus pyruvate carboxylase a (pcxa), mRNA	NCF_8h_DEGs_FINAL.xlsx	Metabolism
XM_017494200.2	33.2004	5.77705	0.00452808	4.92172	2.53033	4.58933e-05	PREDICTED: Ictalurus punctatus interleukin-1 receptor-associated kinase 3 (irak3), mRNA	NCF_8h_DEGs_FINAL.xlsx	Immune Signaling
XM_017494880.3	16.2325	-3.18109	0.0280869	3.74899	-1.66952	0.00120261	PREDICTED: Ictalurus punctatus aldehyde dehydrogenase 1 family, member L2 (aldh1l2), transcript variant X1, mRNA	NCF_8h_DEGs_FINAL.xlsx	Metabolism
XM_053674243.1	19.3618	-2.92814	0.0186554	4.04833	-1.54998	0.000580519	PREDICTED: Ictalurus punctatus phosphoserine aminotransferase 1 (psat1), mRNA	NCF_8h_DEGs_FINAL.xlsx	Metabolism
XM_053675658.1	14.1166	-3.41016	0.0391787	2.71483	-1.76984	0.00206346	PREDICTED: Ictalurus punctatus methylenetetrahydrofolate dehydrogenase (NADP+ dependent) 1 like (mthfd1l), mRNA	NCF_8h_DEGs_FINAL.xlsx	Metabolism
XM_053677183.1	29.8098	-2.4132	0.00622413	6.86086	-1.27095	7.71415e-05	PREDICTED: Ictalurus punctatus peroxiredoxin 4 (prdx4), mRNA	NCF_8h_DEGs_FINAL.xlsx	Metabolism
XM_053687071.1	33.7566	32.6759	0.00452808	10.3306	5.03016	4.21487e-05	PREDICTED: Ictalurus punctatus chemokine (C-C motif) ligand 19b (ccl19b), mRNA	NCF_8h_DEGs_FINAL.xlsx	Immune Signaling
XM_053687423.1	14.1138	5.6006	0.0391787	4.27057	2.48558	0.00206502	PREDICTED: Ictalurus punctatus interleukin-1 receptor accessory protein (LOC108277591), mRNA	NCF_8h_DEGs_FINAL.xlsx	Immune Signaling
NM_001200202.1	18.5742	4.92379	0.00503106	4.16961	2.29977	0.000664169	Ictalurus punctatus chemokine (C-X-C motif) ligand 18b (cxcl18b), mRNA	NCN_2h_DEGs_FINAL.xlsx	Immune Signaling
NM_001200220.1	8.48482	3.07982	0.0366744	1.79259	1.62285	0.0106839	Ictalurus punctatus interleukin 1, beta (LOC100304697), mRNA	NCN_2h_DEGs_FINAL.xlsx	Immune Signaling
NM_001200255.1	27.9688	-2.70912	0.00122532	5.05814	-1.43783	9.00704e-05	Ictalurus punctatus ubiquitin carboxyl-terminal hydrolase L5 (uchl5), mRNA	NCN_2h_DEGs_FINAL.xlsx	Metabolism
NM_001200323.1	10.1299	2.57745	0.0247064	3.15728	1.36594	0.00615831	Ictalurus punctatus chemokine (C-X-C motif), receptor 4b (cxcr4b), mRNA	NCN_2h_DEGs_FINAL.xlsx	Immune Signaling
NM_001200340.1	75.1797	-4.47486	6.98562e-05	2.58607	-2.16184	3.07805e-07	Ictalurus punctatus proteasome 26S subunit, non-ATPase 10 (psmd10), mRNA	NCN_2h_DEGs_FINAL.xlsx	Metabolism
NM_001200371.1	48.5212	-3.53445	0.000215059	4.55339	-1.82149	4.45609e-06	Ictalurus punctatus NEDD8 ubiquitin like modifier (nedd8), mRNA	NCN_2h_DEGs_FINAL.xlsx	Metabolism
NM_001200383.1	38.5516	-6.04181	0.000425938	2.45676	-2.59498	1.64954e-05	Ictalurus punctatus retinol dehydrogenase 13 (rdh13), mRNA	NCN_2h_DEGs_FINAL.xlsx	Metabolism
NM_001200399.1	72.6615	-8.11529	7.55056e-05	6.88479	-3.02064	3.81812e-07	Ictalurus punctatus sterol-C5-desaturase (sc5d), mRNA	NCN_2h_DEGs_FINAL.xlsx	Metabolism
NM_001200403.1	33.3681	-3.27897	0.00068717	5.4861	-1.71324	3.61044e-05	Ictalurus punctatus proteasome 26S subunit, non-ATPase 13 (psmd13), mRNA	NCN_2h_DEGs_FINAL.xlsx	Metabolism
NM_001200455.1	58.9003	-3.04677	0.000128935	5.00538	-1.60728	1.40233e-06	Ictalurus punctatus glyoxylate reductase/hydroxypyruvate reductase a (grhpra), mRNA	NCN_2h_DEGs_FINAL.xlsx	Metabolism
NM_001200504.1	39.9974	-2.97313	0.000371143	5.9973	-1.57198	1.34434e-05	Ictalurus punctatus proteasome 20S subunit alpha 1 (psma1), mRNA	NCN_2h_DEGs_FINAL.xlsx	Metabolism
NM_001200518.1	47.8672	-3.42305	0.000222301	5.76379	-1.77528	4.82332e-06	Ictalurus punctatus proteasome 20S subunit alpha 3 (psma3), mRNA	NCN_2h_DEGs_FINAL.xlsx	Metabolism
NM_001200542.1	30.0376	-2.61526	0.000966953	4.90698	-1.38695	6.2611e-05	Ictalurus punctatus ring-box 1, E3 ubiquitin protein ligase (rbx1), mRNA	NCN_2h_DEGs_FINAL.xlsx	Metabolism
NM_001200577.1	34.5649	-3.11822	0.000603217	4.7738	-1.64072	2.99079e-05	Ictalurus punctatus proteasome 20S subunit alpha 2b (psma2b), mRNA	NCN_2h_DEGs_FINAL.xlsx	Metabolism
NM_001200600.1	14.7716	-2.2845	0.00923806	8.45592	-1.19188	0.00158715	Ictalurus punctatus transaldolase 1 (taldo1), mRNA	NCN_2h_DEGs_FINAL.xlsx	Metabolism
NM_001200613.1	13.4144	-2.39402	0.0119845	4.9947	-1.25944	0.00229898	Ictalurus punctatus ubiquitin-fold modifier 1 (ufm1), mRNA	NCN_2h_DEGs_FINAL.xlsx	Metabolism
NM_001200621.1	21.839	-2.46455	0.00282543	6.6409	-1.30133	0.000297774	Ictalurus punctatus proteasome 20S subunit beta 7 (psmb7), mRNA	NCN_2h_DEGs_FINAL.xlsx	Metabolism
NM_001200688.1	44.7434	2.42549	0.000260245	7.19169	1.27828	7.12561e-06	Ictalurus punctatus glutathione peroxidase 4b (gpx4b), mRNA	NCN_2h_DEGs_FINAL.xlsx	Metabolism
NM_001200707.1	16.0169	-3.35496	0.00732118	2.22355	-1.74629	0.00114783	Ictalurus punctatus proteasome (prosome, macropain) assembly chaperone 4 (psmg4), mRNA	NCN_2h_DEGs_FINAL.xlsx	Metabolism
NM_001200862.1	27.7632	-2.74698	0.0012611	5.04419	-1.45785	9.3478e-05	Ictalurus punctatus signal peptidase complex subunit 1 (spcs1), mRNA	NCN_2h_DEGs_FINAL.xlsx	Metabolism
NM_001200964.1	34.6745	-2.7413	0.000598996	6.31685	-1.45486	2.94031e-05	Ictalurus punctatus hydroxyacyl-CoA dehydrogenase (hadh), mRNA	NCN_2h_DEGs_FINAL.xlsx	Metabolism
NM_001200998.1	28.2506	-2.05232	0.00118072	5.5712	-1.03726	8.56268e-05	Ictalurus punctatus proteasome maturation protein (pomp), mRNA	NCN_2h_DEGs_FINAL.xlsx	Metabolism
NM_001201084.1	58.454	-2.53426	0.000128935	7.16578	-1.34157	1.46864e-06	Ictalurus punctatus pyruvate dehydrogenase E1 subunit beta (pdhb), mRNA	NCN_2h_DEGs_FINAL.xlsx	Metabolism
NM_001201109.1	20.0097	-3.18702	0.00374639	2.95312	-1.67221	0.000443274	Ictalurus punctatus ubiquitin-conjugating enzyme e2 variant 1 (ub2v1), mRNA	NCN_2h_DEGs_FINAL.xlsx	Metabolism
NM_001201155.1	12.8265	5.90576	0.0144712	3.12798	2.56212	0.00297348	Ictalurus punctatus cholesterol 25-hydroxylase (ch25h), mRNA	NCN_2h_DEGs_FINAL.xlsx	Metabolism
NM_001201198.2	49.321	-2.46295	0.000205573	7.09716	-1.30039	4.04934e-06	Ictalurus punctatus peroxiredoxin 3 (prdx3), mRNA	NCN_2h_DEGs_FINAL.xlsx	Metabolism
NM_001201199.1	29.586	2.01523	0.00102371	11.6791	1.01094	6.76821e-05	Ictalurus punctatus glyceraldehyde-3-phosphate dehydrogenase (gapdh), mRNA	NCN_2h_DEGs_FINAL.xlsx	Metabolism
NM_001201201.1	28.4395	-2.31245	0.00115792	7.91652	-1.20942	8.27883e-05	Ictalurus punctatus malate dehydrogenase 2, NAD (mitochondrial) (mdh2), mRNA; nuclear gene for mitochondrial product	NCN_2h_DEGs_FINAL.xlsx	Metabolism
NM_001201234.1	60.733	-3.12161	0.000119396	5.54911	-1.64229	1.16333e-06	Ictalurus punctatus proteasome 20S subunit beta 3 (psmb3), mRNA	NCN_2h_DEGs_FINAL.xlsx	Metabolism
NM_001201236.2	32.5972	-3.01636	0.000739584	5.33107	-1.59281	4.0865e-05	Ictalurus punctatus proteasome 20S subunit beta 2 (psmb2), mRNA	NCN_2h_DEGs_FINAL.xlsx	Metabolism
NM_001201254.1	8.42115	3.96878	0.0388969	3.64209	1.9887	0.0115664	Ictalurus punctatus suppressor of cytokine signaling 3a (socs3a), mRNA	NCN_2h_DEGs_FINAL.xlsx	Immune Signaling
NM_001257107.1	31.288	-2.24286	0.000848646	6.0411	-1.16534	5.06762e-05	Ictalurus punctatus proteasome 20S subunit beta 4 (psmb4), mRNA	NCN_2h_DEGs_FINAL.xlsx	Metabolism
XM_017450219.3	8.29711	8.31783	0.040312	1.85254	3.05621	0.0121264	PREDICTED: Ictalurus punctatus cytokine-inducible SH2-containing protein (LOC108254847), mRNA	NCN_2h_DEGs_FINAL.xlsx	Immune Signaling
XM_017450491.3	29.2993	-2.07384	0.00105838	4.80495	-1.0523	7.11419e-05	PREDICTED: Ictalurus punctatus acyl-CoA dehydrogenase family, member 9 (acad9), mRNA	NCN_2h_DEGs_FINAL.xlsx	Metabolism
XM_017451773.3	20.1418	-3.71532	0.00367538	7.31187	-1.89349	0.00043041	PREDICTED: Ictalurus punctatus glycine dehydrogenase (decarboxylating) (gldc), mRNA	NCN_2h_DEGs_FINAL.xlsx	Metabolism
XM_017452055.3	22.6103	-2.56014	0.00253928	4.42571	-1.35622	0.000253364	PREDICTED: Ictalurus punctatus methylenetetrahydrofolate dehydrogenase (NADP+ dependent) 2, methenyltetrahydrofolate cyclohydrolase (mthfd2), mRNA	NCN_2h_DEGs_FINAL.xlsx	Metabolism
XM_017452841.3	24.5082	-2.06659	0.00193182	5.9518	-1.04725	0.000172739	PREDICTED: Ictalurus punctatus thioredoxin domain containing 5 (txndc5), mRNA	NCN_2h_DEGs_FINAL.xlsx	Metabolism
XM_017453031.3	9.26187	3.5217	0.0301048	-0.385679	1.81627	0.00819081	PREDICTED: Ictalurus punctatus C-C motif chemokine 4-like (LOC108256319), mRNA	NCN_2h_DEGs_FINAL.xlsx	Immune Signaling
XM_017453149.2	31.6892	-2.32026	0.000812701	4.47186	-1.21429	4.74109e-05	PREDICTED: Ictalurus punctatus interleukin enhancer binding factor 3b (ilf3b), mRNA	NCN_2h_DEGs_FINAL.xlsx	Immune Signaling
XM_017453190.3	20.0315	-2.34809	0.00373339	4.37319	-1.23149	0.000441119	PREDICTED: Ictalurus punctatus proteasome 20S subunit alpha 2a (psma2a), mRNA	NCN_2h_DEGs_FINAL.xlsx	Metabolism
XM_017453295.3	33.4577	-2.01436	0.000680637	6.4541	-1.01032	3.55932e-05	PREDICTED: Ictalurus punctatus pyruvate dehydrogenase E1 subunit alpha 1b (pdha1b), mRNA	NCN_2h_DEGs_FINAL.xlsx	Metabolism
XM_017454607.3	11.8802	4.92417	0.0177822	7.45696	2.29988	0.00394331	PREDICTED: Ictalurus punctatus pyruvate dehydrogenase kinase, isozyme 4 (pdk4), mRNA	NCN_2h_DEGs_FINAL.xlsx	Metabolism
XM_017455297.3	39.3183	-3.04903	0.000393452	5.29187	-1.60835	1.4789e-05	PREDICTED: Ictalurus punctatus interleukin enhancer binding factor 2 (ilf2), mRNA	NCN_2h_DEGs_FINAL.xlsx	Immune Signaling
XM_017455305.3	16.5957	-5.84707	0.00719521	4.3343	-2.54771	0.0011217	PREDICTED: Ictalurus punctatus prolyl endopeptidase (prep), mRNA	NCN_2h_DEGs_FINAL.xlsx	Metabolism
XM_017455591.3	24.3147	9.71218	0.00198145	-0.0230806	3.27979	0.00017946	PREDICTED: Ictalurus punctatus E3 ubiquitin/ISG15 ligase TRIM25 (LOC108257667), mRNA	NCN_2h_DEGs_FINAL.xlsx	Metabolism
XM_017456076.3	51.9938	-5.40272	0.000174275	5.99135	-2.43369	2.9662e-06	PREDICTED: Ictalurus punctatus 24-dehydrocholesterol reductase (dhcr24), mRNA	NCN_2h_DEGs_FINAL.xlsx	Metabolism
XM_017456527.3	20.9025	2.10611	0.00324739	7.8788	1.07458	0.000364069	PREDICTED: Ictalurus punctatus glutaryl-CoA dehydrogenase b (gcdhb), mRNA	NCN_2h_DEGs_FINAL.xlsx	Metabolism
XM_017456581.3	35.759	-3.15052	0.000544173	5.88169	-1.65559	2.48999e-05	PREDICTED: Ictalurus punctatus proteasome 20S subunit alpha 8 (psma8), mRNA	NCN_2h_DEGs_FINAL.xlsx	Metabolism
XM_017456754.3	15.717	-3.6239	0.00780164	4.10818	-1.85754	0.00125569	PREDICTED: Ictalurus punctatus proteasome 20S subunit alpha 6b (psma6b), mRNA	NCN_2h_DEGs_FINAL.xlsx	Metabolism
XM_017457167.3	18.5861	2.06641	0.00474377	9.23466	1.04713	0.000613638	PREDICTED: Ictalurus punctatus carboxypeptidase B2 (plasma) (cpb2), mRNA	NCN_2h_DEGs_FINAL.xlsx	Metabolism
XM_017457174.3	34.0976	-2.43587	0.00063466	4.69111	-1.28444	3.21714e-05	PREDICTED: Ictalurus punctatus caseinolytic mitochondrial matrix peptidase proteolytic subunit (clpp), mRNA	NCN_2h_DEGs_FINAL.xlsx	Metabolism
XM_017457424.3	48.8493	6.75037	0.000212061	6.02967	2.75497	4.28388e-06	PREDICTED: Ictalurus punctatus UDP-glucose pyrophosphorylase 2a (ugp2a), transcript variant X1, mRNA	NCN_2h_DEGs_FINAL.xlsx	Metabolism
XM_017457889.2	36.753	-2.76293	0.000492657	7.02532	-1.4662	2.14489e-05	PREDICTED: Ictalurus punctatus peroxiredoxin 2 (prdx2), mRNA	NCN_2h_DEGs_FINAL.xlsx	Metabolism
XM_017458194.3	36.7307	2.41245	0.000492782	4.54529	1.2705	2.15203e-05	PREDICTED: Ictalurus punctatus ubiquitin-conjugating enzyme E2 A (LOC108259060), mRNA	NCN_2h_DEGs_FINAL.xlsx	Metabolism
XM_017458712.3	15.7941	-2.39061	0.00762371	5.32529	-1.25738	0.00121507	PREDICTED: Ictalurus punctatus proteasome 26S subunit, ATPase 3 (psmc3), mRNA	NCN_2h_DEGs_FINAL.xlsx	Metabolism
XM_017459288.2	13.0329	2.47076	0.0130238	3.24237	1.30495	0.00256043	PREDICTED: Ictalurus punctatus hydroxysteroid (11-beta) dehydrogenase 2 (hsd11b2), mRNA	NCN_2h_DEGs_FINAL.xlsx	Metabolism
XM_017460204.3	18.3766	-6.42789	0.00492069	1.70034	-2.68434	0.00064452	PREDICTED: Ictalurus punctatus SUMO specific peptidase 3a (senp3a), mRNA	NCN_2h_DEGs_FINAL.xlsx	Metabolism
XM_017460260.3	20.0066	-2.44912	0.00374639	5.44626	-1.29226	0.000443579	PREDICTED: Ictalurus punctatus proteasome 20S subunit beta 6 (psmb6), mRNA	NCN_2h_DEGs_FINAL.xlsx	Metabolism
XM_017460470.3	39.5716	5.38478	0.000384385	7.05969	2.42889	1.42699e-05	PREDICTED: Ictalurus punctatus branched chain ketoacid dehydrogenase kinase (bckdk), mRNA	NCN_2h_DEGs_FINAL.xlsx	Metabolism
XM_017461274.3	83.9011	4.13864	4.75822e-05	9.70659	2.04916	1.52582e-07	PREDICTED: Ictalurus punctatus glyoxylate reductase/hydroxypyruvate reductase b (grhprb), mRNA	NCN_2h_DEGs_FINAL.xlsx	Metabolism
XM_017461388.3	10.0699	-2.03169	0.0249664	5.76833	-1.02268	0.00627855	PREDICTED: Ictalurus punctatus leucine aminopeptidase 3 (lap3), mRNA	NCN_2h_DEGs_FINAL.xlsx	Metabolism
XM_017461389.3	8.97683	-47.7478	0.0340862	3.72632	-5.57736	0.00964824	PREDICTED: Ictalurus punctatus carboxypeptidase E (cpe), mRNA	NCN_2h_DEGs_FINAL.xlsx	Metabolism
XM_017461390.3	93.3901	-21.633	3.85615e-05	7.90704	-4.43516	7.60957e-08	PREDICTED: Ictalurus punctatus methylsterol monooxygenase 1 (msmo1), mRNA	NCN_2h_DEGs_FINAL.xlsx	Metabolism
XM_017461839.3	24.3102	2.92088	0.00198145	6.95775	1.5464	0.00017962	PREDICTED: Ictalurus punctatus sterol 26-hydroxylase, mitochondrial (LOC108261037), mRNA	NCN_2h_DEGs_FINAL.xlsx	Metabolism
XM_017462055.3	9.37298	-2.08223	0.0292875	2.38059	-1.05813	0.00789195	PREDICTED: Ictalurus punctatus ubiquitin-conjugating enzyme E2Ka (UBC1 homolog, yeast) (ube2ka), mRNA	NCN_2h_DEGs_FINAL.xlsx	Metabolism
XM_017463385.3	36.805	2.53043	0.000490253	7.20783	1.33938	2.12838e-05	PREDICTED: Ictalurus punctatus 15-hydroxyprostaglandin dehydrogenase (hpgd), transcript variant X1, mRNA	NCN_2h_DEGs_FINAL.xlsx	Metabolism
XM_017463818.2	36.4836	-2.82705	0.000504261	5.70492	-1.4993	2.23273e-05	PREDICTED: Ictalurus punctatus proteasome 20S subunit beta 1 (psmb1), mRNA	NCN_2h_DEGs_FINAL.xlsx	Metabolism
XM_017463863.3	12.4644	-2.29568	0.0145881	3.9673	-1.19892	0.00301534	PREDICTED: Ictalurus punctatus serine protease HTRA2, mitochondrial (LOC108263241), mRNA	NCN_2h_DEGs_FINAL.xlsx	Metabolism
XM_017464014.3	34.7359	-24.1481	0.00072942	4.39509	-4.59384	3.95262e-05	PREDICTED: Ictalurus punctatus retinol dehydrogenase 12 (rdh12), mRNA	NCN_2h_DEGs_FINAL.xlsx	Metabolism
XM_017464079.3	45.3227	-7.71211	0.000252284	4.31673	-2.94713	6.61785e-06	PREDICTED: Ictalurus punctatus hexokinase domain containing 1 (hkdc1), mRNA	NCN_2h_DEGs_FINAL.xlsx	Metabolism
XM_017464297.3	34.0498	2.34911	0.000637891	6.51402	1.23212	3.24138e-05	PREDICTED: Ictalurus punctatus methionyl aminopeptidase 1 (metap1), mRNA	NCN_2h_DEGs_FINAL.xlsx	Metabolism
XM_017464298.2	81.0321	3.65037	5.52597e-05	12.8379	1.86804	1.90833e-07	PREDICTED: Ictalurus punctatus alcohol dehydrogenase 1 (LOC108263479), mRNA	NCN_2h_DEGs_FINAL.xlsx	Metabolism
XM_017464463.3	28.0252	2.51588	0.00121703	3.53371	1.33106	8.91611e-05	PREDICTED: Ictalurus punctatus ubiquitin-conjugating enzyme E2D 3 (ube2d3), transcript variant X3, mRNA	NCN_2h_DEGs_FINAL.xlsx	Metabolism
XM_017464651.3	42.4355	-2.61538	0.000302872	6.2362	-1.38702	9.6375e-06	PREDICTED: Ictalurus punctatus signal peptidase complex subunit 3 (spcs3), mRNA	NCN_2h_DEGs_FINAL.xlsx	Metabolism
XM_017464663.3	9.3889	3.24789	0.0292102	2.26545	1.6995	0.00785016	PREDICTED: Ictalurus punctatus C-X-C motif chemokine 9 (LOC108263637), mRNA	NCN_2h_DEGs_FINAL.xlsx	Immune Signaling
XM_017464679.3	24.2168	2.34523	0.00201019	7.7576	1.22973	0.00018297	PREDICTED: Ictalurus punctatus glutathione S-transferase omega 1 (gsto1), mRNA	NCN_2h_DEGs_FINAL.xlsx	Metabolism
XM_017464777.3	18.2467	-8.81341	0.00503106	0.716387	-3.1397	0.000664562	PREDICTED: Ictalurus punctatus desumoylating isopeptidase 2 (desi2), mRNA	NCN_2h_DEGs_FINAL.xlsx	Metabolism
XM_017464864.2	16.9277	-2.37157	0.00625656	2.1431	-1.24584	0.000913637	PREDICTED: Ictalurus punctatus Thioredoxin-like (zgc:56493), transcript variant X1, mRNA	NCN_2h_DEGs_FINAL.xlsx	Metabolism
XM_017465598.2	18.1766	-7.38895	0.00571217	5.17499	-2.88537	0.00079187	PREDICTED: Ictalurus punctatus isocitrate dehydrogenase (NADP(+)) 2 (idh2), mRNA	NCN_2h_DEGs_FINAL.xlsx	Metabolism
XM_017465604.3	85.9638	-3.48572	4.75822e-05	6.83638	-1.80146	1.30438e-07	PREDICTED: Ictalurus punctatus SEC11 homolog A, signal peptidase complex subunit (sec11a), mRNA	NCN_2h_DEGs_FINAL.xlsx	Metabolism
XM_017465750.3	14.6659	-4.68787	0.00944782	1.05587	-2.22893	0.00163251	PREDICTED: Ictalurus punctatus glucose-6-phosphate isomerase b (gpib), mRNA	NCN_2h_DEGs_FINAL.xlsx	Metabolism
XM_017465909.3	24.8275	4.80396	0.00188145	4.87376	2.26423	0.000166843	PREDICTED: Ictalurus punctatus homocysteine-inducible, endoplasmic reticulum stress-inducible, ubiquitin-like domain member 1 (herpud1), mRNA	NCN_2h_DEGs_FINAL.xlsx	Metabolism
XM_017467575.3	11.7731	-2.3079	0.0169679	5.9995	-1.20658	0.00369787	PREDICTED: Ictalurus punctatus glutamine--fructose-6-phosphate transaminase 1 (gfpt1), mRNA	NCN_2h_DEGs_FINAL.xlsx	Metabolism
XM_017467914.3	11.6331	2.40763	0.0175014	4.60165	1.26761	0.00385666	PREDICTED: Ictalurus punctatus LON peptidase N-terminal domain and ring finger 1, like (lonrf1l), mRNA	NCN_2h_DEGs_FINAL.xlsx	Metabolism
XM_017468190.3	26.0863	2.71591	0.00156318	12.2602	1.44144	0.000127451	PREDICTED: Ictalurus punctatus serpin peptidase inhibitor, clade G (C1 inhibitor), member 1 (serping1), mRNA	NCN_2h_DEGs_FINAL.xlsx	Metabolism
XM_017468925.3	17.5431	2.18797	0.00568495	6.29882	1.12959	0.000786183	PREDICTED: Ictalurus punctatus interleukin 6 receptor (il6r), mRNA	NCN_2h_DEGs_FINAL.xlsx	Immune Signaling
XM_017470293.3	29.4769	4.16661	0.00103759	5.0904	2.05888	6.89762e-05	PREDICTED: Ictalurus punctatus plasma membrane ascorbate-dependent reductase CYBRD1 (LOC108266665), mRNA	NCN_2h_DEGs_FINAL.xlsx	Metabolism
XM_017470355.3	22.8585	-2.29831	0.00245323	4.30705	-1.20058	0.000240709	PREDICTED: Ictalurus punctatus matrix AAA peptidase interacting protein 1 (maip1), mRNA	NCN_2h_DEGs_FINAL.xlsx	Metabolism
XM_017470366.3	13.7291	-3.41636	0.0112201	2.1278	-1.77246	0.00210614	PREDICTED: Ictalurus punctatus O-sialoglycoprotein endopeptidase-like 1 (osgepl1), mRNA	NCN_2h_DEGs_FINAL.xlsx	Metabolism
XM_017470457.3	61.0466	5.4938	0.000118428	7.16945	2.4578	1.12725e-06	PREDICTED: Ictalurus punctatus interleukin-1 receptor-like 2 (zmp:0000000936), mRNA	NCN_2h_DEGs_FINAL.xlsx	Immune Signaling
XM_017470626.3	16.4186	2.19733	0.00681152	4.15566	1.13575	0.00103702	PREDICTED: Ictalurus punctatus interleukin-10 receptor subunit beta (LOC108266840), mRNA	NCN_2h_DEGs_FINAL.xlsx	Immune Signaling
XM_017470885.3	7.43911	-2.03959	0.0485831	2.85281	-1.02828	0.0155423	PREDICTED: Ictalurus punctatus leishmanolysin-like (metallopeptidase M8 family) (lmln), mRNA	NCN_2h_DEGs_FINAL.xlsx	Metabolism
XM_017470910.2	16.8085	-2.23801	0.00638171	2.67266	-1.16222	0.000940955	PREDICTED: Ictalurus punctatus protein kinase, interferon-inducible double stranded RNA dependent activator (prkra), mRNA	NCN_2h_DEGs_FINAL.xlsx	Immune Signaling
XM_017471869.3	39.8617	-3.68219	0.000374022	8.37811	-1.88056	1.37006e-05	PREDICTED: Ictalurus punctatus peroxiredoxin 1 (prdx1), mRNA	NCN_2h_DEGs_FINAL.xlsx	Metabolism
XM_017471914.3	19.819	2.68388	0.00385957	9.24588	1.42432	0.000462632	PREDICTED: Ictalurus punctatus pyruvate carboxylase b (pcxb), mRNA	NCN_2h_DEGs_FINAL.xlsx	Metabolism
XM_017471940.3	10.1731	-3.89094	0.0244314	1.96605	-1.96012	0.00607333	PREDICTED: Ictalurus punctatus SUMO specific peptidase 3b (senp3b), mRNA	NCN_2h_DEGs_FINAL.xlsx	Metabolism
XM_017472514.3	16.9415	2.72212	0.00624584	4.00765	1.44473	0.00091053	PREDICTED: Ictalurus punctatus matrix metallopeptidase 14a (membrane-inserted) (mmp14a), mRNA	NCN_2h_DEGs_FINAL.xlsx	Metabolism
XM_017472749.3	21.402	-2.11032	0.00301131	5.82167	-1.07746	0.000326832	PREDICTED: Ictalurus punctatus proteasome 20S subunit beta 5 (psmb5), mRNA	NCN_2h_DEGs_FINAL.xlsx	Metabolism
XM_017472774.3	18.4846	2.0503	0.00483395	6.94508	1.03583	0.00062839	PREDICTED: Ictalurus punctatus short chain dehydrogenase/reductase family 16C, member 5b (sdr16c5b), mRNA	NCN_2h_DEGs_FINAL.xlsx	Metabolism
XM_017473209.3	18.7487	4.89861	0.00488641	4.44505	2.29237	0.000638223	PREDICTED: Ictalurus punctatus procollagen C-endopeptidase enhancer b (pcolceb), mRNA	NCN_2h_DEGs_FINAL.xlsx	Metabolism
XM_017473296.3	14.1496	2.12598	0.0103993	6.12025	1.08813	0.00187644	PREDICTED: Ictalurus punctatus lecithin-cholesterol acyltransferase (lcat), transcript variant X1, mRNA	NCN_2h_DEGs_FINAL.xlsx	Metabolism
XM_017473810.3	10.9379	-3.10333	0.0204136	1.77879	-1.63382	0.00477016	PREDICTED: Ictalurus punctatus inner mitochondrial membrane peptidase subunit 2 (immp2l), transcript variant X1, mRNA	NCN_2h_DEGs_FINAL.xlsx	Metabolism
XM_017474267.3	32.6491	2.96587	0.00073668	5.68946	1.56846	4.05228e-05	PREDICTED: Ictalurus punctatus ubiquitin-like modifier activating enzyme 2 (uba2), mRNA	NCN_2h_DEGs_FINAL.xlsx	Metabolism
XM_017474950.3	16.7724	2.33495	0.00639803	3.80668	1.22339	0.000949399	PREDICTED: Ictalurus punctatus matrix metallopeptidase 15a (mmp15a), mRNA	NCN_2h_DEGs_FINAL.xlsx	Metabolism
XM_017475702.3	59.3319	-2.8424	0.000126466	6.81993	-1.50711	1.3414e-06	PREDICTED: Ictalurus punctatus hydroxyacyl-CoA dehydrogenase trifunctional multienzyme complex subunit alpha b (hadhab), mRNA	NCN_2h_DEGs_FINAL.xlsx	Metabolism
XM_017475996.3	8.04762	-3.009	0.0410912	-0.561486	-1.58928	0.012465	PREDICTED: Ictalurus punctatus proteasome 20S subunit alpha 6a (psma6a), transcript variant X1, mRNA	NCN_2h_DEGs_FINAL.xlsx	Metabolism
XM_017476232.3	75.0892	3.54653	6.98562e-05	3.93466	1.82641	3.10166e-07	PREDICTED: Ictalurus punctatus ubiquitin thioesterase OTUB2 (LOC108270004), mRNA	NCN_2h_DEGs_FINAL.xlsx	Metabolism
XM_017476487.3	40.5192	-2.49023	0.000354464	6.39025	-1.31628	1.25033e-05	PREDICTED: Ictalurus punctatus proteasome 26S subunit, ATPase 1a (psmc1a), mRNA	NCN_2h_DEGs_FINAL.xlsx	Metabolism
XM_017476494.3	34.0789	-40.5989	0.000772814	4.05446	-5.34337	4.35589e-05	PREDICTED: Ictalurus punctatus ergosterol biosynthesis 28 homolog (erg28), mRNA	NCN_2h_DEGs_FINAL.xlsx	Metabolism
XM_017476531.3	7.43896	3.38091	0.0485831	-0.34384	1.75741	0.0155432	PREDICTED: Ictalurus punctatus serine protease HTRA1A (LOC108270147), transcript variant X1, mRNA	NCN_2h_DEGs_FINAL.xlsx	Metabolism
XM_017476799.3	24.032	-4.56676	0.00208986	4.8283	-2.19117	0.00019383	PREDICTED: Ictalurus punctatus zinc metallopeptidase, STE24 homolog (zmpste24), mRNA	NCN_2h_DEGs_FINAL.xlsx	Metabolism
XM_017476808.3	12.3327	-4.05643	0.0149448	2.00895	-2.02021	0.00313346	PREDICTED: Ictalurus punctatus glycerol-3-phosphate dehydrogenase 1 like (gpd1l), mRNA	NCN_2h_DEGs_FINAL.xlsx	Metabolism
XM_017476943.3	16.8809	2.43325	0.00630788	3.04841	1.28288	0.000924242	PREDICTED: Ictalurus punctatus pellino E3 ubiquitin protein ligase family member 2 (peli2), mRNA	NCN_2h_DEGs_FINAL.xlsx	Metabolism
XM_017477008.3	52.8701	-2.58425	0.000164365	7.32492	-1.36975	2.6858e-06	PREDICTED: Ictalurus punctatus saccharopine dehydrogenase a, tandem duplicate 1 (sccpdha.1), mRNA	NCN_2h_DEGs_FINAL.xlsx	Metabolism
XM_017477771.2	17.1917	2.03771	0.00602672	8.64769	1.02695	0.000856287	PREDICTED: Ictalurus punctatus retinol dehydrogenase 7 (LOC108270822), mRNA	NCN_2h_DEGs_FINAL.xlsx	Metabolism
XM_017478172.3	20.3036	-2.00292	0.00357764	3.79411	-1.0021	0.000415214	PREDICTED: Ictalurus punctatus succinate dehydrogenase complex assembly factor 2 (sdhaf2), mRNA	NCN_2h_DEGs_FINAL.xlsx	Metabolism
XM_017478616.3	35.0578	5.95582	0.000580698	6.96243	2.5743	2.77136e-05	PREDICTED: Ictalurus punctatus interferon regulatory factor 2 binding protein 2b (irf2bp2b), mRNA	NCN_2h_DEGs_FINAL.xlsx	Immune Signaling
XM_017478674.3	23.1276	-3.08544	0.00236182	4.6151	-1.62547	0.000227792	PREDICTED: Ictalurus punctatus 3-hydroxyisobutyrate dehydrogenase b (hibadhb), mRNA	NCN_2h_DEGs_FINAL.xlsx	Metabolism
XM_017478774.3	27.0345	-2.71903	0.00137873	6.8453	-1.44309	0.000106789	PREDICTED: Ictalurus punctatus thimet oligopeptidase 1 (thop1), mRNA	NCN_2h_DEGs_FINAL.xlsx	Metabolism
XM_017478833.3	91.9601	-6.52285	4.01427e-05	7.34438	-2.7055	8.41669e-08	PREDICTED: Ictalurus punctatus 7-dehydrocholesterol reductase (dhcr7), mRNA	NCN_2h_DEGs_FINAL.xlsx	Metabolism
XM_017479810.2	42.9127	-15.4728	0.000339644	4.67529	-3.95166	1.14778e-05	PREDICTED: Ictalurus punctatus hydroxysteroid (17-beta) dehydrogenase 7 (hsd17b7), mRNA	NCN_2h_DEGs_FINAL.xlsx	Metabolism
XM_017480048.3	9.10008	13.4142	0.0331066	5.39318	3.74569	0.00926444	PREDICTED: Ictalurus punctatus cytokine inducible SH2-containing protein (cish), mRNA	NCN_2h_DEGs_FINAL.xlsx	Immune Signaling
XM_017480267.3	7.61123	-2.89119	0.0462311	1.90708	-1.53166	0.0145912	PREDICTED: Ictalurus punctatus ubiquitin-like modifier activating enzyme 7 (uba7), mRNA	NCN_2h_DEGs_FINAL.xlsx	Metabolism
XM_017480676.3	13.7136	3.73348	0.0112578	2.07739	1.90052	0.00211514	PREDICTED: Ictalurus punctatus transmembrane serine protease 6 (LOC108272331), transcript variant X1, mRNA	NCN_2h_DEGs_FINAL.xlsx	Metabolism
XM_017480933.3	33.0528	2.50053	0.000712655	6.35731	1.32223	3.79708e-05	PREDICTED: Ictalurus punctatus 3-hydroxybutyrate dehydrogenase, type 1 (bdh1), mRNA	NCN_2h_DEGs_FINAL.xlsx	Metabolism
XM_017481265.3	20.3984	10.891	0.00399905	5.95471	3.44507	0.000486811	PREDICTED: Ictalurus punctatus thioredoxin interacting protein b (txnipb), mRNA	NCN_2h_DEGs_FINAL.xlsx	Metabolism
XM_017481614.3	10.4802	-5.82079	0.0227321	-0.450432	-2.54122	0.00550639	PREDICTED: Ictalurus punctatus cysteine protease atg4da (LOC108272831), transcript variant X1, mRNA	NCN_2h_DEGs_FINAL.xlsx	Metabolism
XM_017481851.3	22.1572	3.23268	0.00270391	3.20895	1.69273	0.000278461	PREDICTED: Ictalurus punctatus ubiquitin-conjugating enzyme E2 E2 (LOC108272957), mRNA	NCN_2h_DEGs_FINAL.xlsx	Metabolism
XM_017481912.3	11.4485	-2.09791	0.0181804	4.09237	-1.06895	0.00407816	PREDICTED: Ictalurus punctatus X-prolyl aminopeptidase 3, mitochondrial (xpnpep3), mRNA	NCN_2h_DEGs_FINAL.xlsx	Metabolism
XM_017482022.3	24.3665	-2.00845	0.00196756	5.31255	-1.00608	0.000177634	PREDICTED: Ictalurus punctatus small ubiquitin like modifier 3a (sumo3a), mRNA	NCN_2h_DEGs_FINAL.xlsx	Metabolism
XM_017482057.2	49.0686	10.0449	0.000222021	9.08175	3.32839	4.68249e-06	PREDICTED: Ictalurus punctatus thioredoxin interacting protein a (txnipa), mRNA	NCN_2h_DEGs_FINAL.xlsx	Metabolism
XM_017482949.3	12.0055	-5.9939	0.0161806	1.24412	-2.58349	0.00345045	PREDICTED: Ictalurus punctatus 4-hydroxyphenylpyruvate dioxygenase-like (hpdl), mRNA	NCN_2h_DEGs_FINAL.xlsx	Metabolism
XM_017483184.3	9.70677	2.58875	0.0270643	3.79543	1.37225	0.00706649	PREDICTED: Ictalurus punctatus E3 ubiquitin-protein ligase TRIM39 (si:dkey-219e21.2), mRNA	NCN_2h_DEGs_FINAL.xlsx	Metabolism
XM_017483518.3	24.1383	3.27248	0.00202802	4.51541	1.71039	0.000185843	PREDICTED: Ictalurus punctatus interferon regulatory factor 9 (irf9), mRNA	NCN_2h_DEGs_FINAL.xlsx	Immune Signaling
XM_017483519.3	25.3765	-2.14152	0.00171202	5.44762	-1.09864	0.000145906	PREDICTED: Ictalurus punctatus proteasome activator subunit 2 (psme2), mRNA	NCN_2h_DEGs_FINAL.xlsx	Metabolism
XM_017483655.3	25.8341	3.16862	0.00159939	4.7576	1.66386	0.000133686	PREDICTED: Ictalurus punctatus E3 ubiquitin-protein ligase rnf213-alpha (LOC108273946), mRNA	NCN_2h_DEGs_FINAL.xlsx	Metabolism
XM_017483670.3	8.67564	-2.13613	0.034826	5.40577	-1.095	0.00999938	PREDICTED: Ictalurus punctatus proteasome activator subunit 3 (psme3), mRNA	NCN_2h_DEGs_FINAL.xlsx	Metabolism
XM_017483973.3	14.8077	2.80445	0.00917727	4.12864	1.48772	0.00157196	PREDICTED: Ictalurus punctatus suppressor of cytokine signaling 3b (socs3b), mRNA	NCN_2h_DEGs_FINAL.xlsx	Immune Signaling
XM_017484366.3	9.01809	-2.30819	0.0320326	1.17282	-1.20676	0.00889312	PREDICTED: Ictalurus punctatus interferon-induced protein with tetratricopeptide repeats 5 (LOC108274285), mRNA	NCN_2h_DEGs_FINAL.xlsx	Immune Signaling
XM_017484402.3	17.8948	2.37469	0.00535954	6.75181	1.24774	0.000722494	PREDICTED: Ictalurus punctatus carboxypeptidase N, polypeptide 1 (cpn1), mRNA	NCN_2h_DEGs_FINAL.xlsx	Metabolism
XM_017484432.3	20.7631	2.57575	0.00330876	12.0753	1.36499	0.000375302	PREDICTED: Ictalurus punctatus glucose-6-phosphatase catalytic subunit 1a, tandem duplicate 2 (g6pc1a.2), mRNA	NCN_2h_DEGs_FINAL.xlsx	Metabolism
XM_017484464.3	80.2068	5.7123	5.69717e-05	9.89913	2.51407	2.03771e-07	PREDICTED: Ictalurus punctatus glucose-6-phosphatase catalytic subunit 1a, tandem duplicate 1 (g6pc1a.1), mRNA	NCN_2h_DEGs_FINAL.xlsx	Metabolism
XM_017485272.3	21.6893	-2.13098	0.0028846	4.19209	-1.09152	0.000307387	PREDICTED: Ictalurus punctatus proteasome 20S subunit beta 10 (psmb10), mRNA	NCN_2h_DEGs_FINAL.xlsx	Metabolism
XM_017485408.2	19.7623	2.67394	0.0038929	12.0067	1.41897	0.000468564	PREDICTED: Ictalurus punctatus glutathione peroxidase 3 (gpx3), mRNA	NCN_2h_DEGs_FINAL.xlsx	Metabolism
XM_017485781.3	34.5179	17.2281	0.00060534	1.03181	4.10669	3.01268e-05	PREDICTED: Ictalurus punctatus interferon regulatory factor 7 (irf7), mRNA	NCN_2h_DEGs_FINAL.xlsx	Immune Signaling
XM_017485825.3	18.4258	2.80759	0.00488251	4.48685	1.48933	0.00063711	PREDICTED: Ictalurus punctatus caseinolytic mitochondrial matrix peptidase chaperone subunit Xb (clpxb), mRNA	NCN_2h_DEGs_FINAL.xlsx	Metabolism
XM_017486961.3	10.9199	-6.36309	0.0204648	-0.101383	-2.66973	0.00479698	PREDICTED: Ictalurus punctatus glutathione hydrolase 7 (LOC108275887), mRNA	NCN_2h_DEGs_FINAL.xlsx	Metabolism
XM_017487251.3	24.9235	-9.36473	0.00182129	1.50608	-3.22724	0.000159262	PREDICTED: Ictalurus punctatus glutathione peroxidase 7 (gpx7), mRNA	NCN_2h_DEGs_FINAL.xlsx	Metabolism
XM_017487712.3	14.157	2.02555	0.0103857	8.20522	1.01832	0.0018727	PREDICTED: Ictalurus punctatus MBL associated serine protease 2 (masp2), mRNA	NCN_2h_DEGs_FINAL.xlsx	Metabolism
XM_017487760.3	17.686	-15.3381	0.00556829	0.557728	-3.93905	0.000759562	PREDICTED: Ictalurus punctatus ubiquitin-conjugating enzyme E2T (putative) (ube2t), mRNA	NCN_2h_DEGs_FINAL.xlsx	Metabolism
XM_017487983.3	9.62758	6.21046	0.0276351	-0.221015	2.6347	0.00725301	PREDICTED: Ictalurus punctatus deltex E3 ubiquitin ligase 3 (dtx3), transcript variant X1, mRNA	NCN_2h_DEGs_FINAL.xlsx	Metabolism
XM_017489233.3	42.5764	3.34717	0.000302872	7.11709	1.74294	9.4581e-06	PREDICTED: Ictalurus punctatus interleukin 6 cytokine family signal transduce (il6st), mRNA	NCN_2h_DEGs_FINAL.xlsx	Immune Signaling
XM_017489270.2	58.2539	3.1768	0.000129342	6.19368	1.66758	1.49953e-06	PREDICTED: Ictalurus punctatus transmembrane and ubiquitin-like domain containing 2 (tmub2), mRNA	NCN_2h_DEGs_FINAL.xlsx	Metabolism
XM_017489954.3	42.6068	-2.35084	0.000302872	7.45362	-1.23317	9.41985e-06	PREDICTED: Ictalurus punctatus aldehyde dehydrogenase 7 family, member A1 (aldh7a1), mRNA	NCN_2h_DEGs_FINAL.xlsx	Metabolism
XM_017490300.3	11.4833	-2.65573	0.0180562	1.45146	-1.40911	0.00403525	PREDICTED: Ictalurus punctatus aldehyde dehydrogenase 3 family, member A2a (aldh3a2a), mRNA	NCN_2h_DEGs_FINAL.xlsx	Metabolism
XM_017490491.3	20.1792	-2.4814	0.00365064	4.03346	-1.31115	0.000426839	PREDICTED: Ictalurus punctatus mitochondrial intermediate peptidase a (mipepa), transcript variant X1, mRNA	NCN_2h_DEGs_FINAL.xlsx	Metabolism
XM_017490502.3	26.4201	-2.32607	0.00148625	6.08121	-1.21789	0.000119699	PREDICTED: Ictalurus punctatus proteasome 26S subunit ubiquitin receptor, non-ATPase 2 (psmd2), mRNA	NCN_2h_DEGs_FINAL.xlsx	Metabolism
XM_017491323.3	25.0484	2.8923	0.00178523	10.3065	1.53222	0.000155448	PREDICTED: Ictalurus punctatus alanine--glyoxylate and serine--pyruvate aminotransferase b (agxtb), mRNA	NCN_2h_DEGs_FINAL.xlsx	Metabolism
XM_017492376.3	12.3507	-2.19586	0.0149189	4.79257	-1.13479	0.00311701	PREDICTED: Ictalurus punctatus proteasome 26S subunit, non-ATPase 5 (psmd5), mRNA	NCN_2h_DEGs_FINAL.xlsx	Metabolism
XM_017492434.3	14.1908	2.02527	0.0103187	4.74022	1.01812	0.00185553	PREDICTED: Ictalurus punctatus hydroxysteroid (17-beta) dehydrogenase 14 (hsd17b14), mRNA	NCN_2h_DEGs_FINAL.xlsx	Metabolism
XM_017492563.3	8.69551	-2.18088	0.0347222	5.21744	-1.12491	0.00993103	PREDICTED: Ictalurus punctatus pyruvate carboxylase a (pcxa), mRNA	NCN_2h_DEGs_FINAL.xlsx	Metabolism
XM_017492792.3	8.99026	3.15541	0.0322795	0.477366	1.65783	0.00897758	PREDICTED: Ictalurus punctatus ubiquitin-conjugating enzyme E2R 2 (ube2r2), transcript variant X1, mRNA	NCN_2h_DEGs_FINAL.xlsx	Metabolism
XM_017492925.3	42.4689	6.07342	0.000302872	5.04396	2.60251	9.59464e-06	PREDICTED: Ictalurus punctatus dimethylglycine dehydrogenase (dmgdh), transcript variant X1, mRNA	NCN_2h_DEGs_FINAL.xlsx	Metabolism
XM_017493053.3	35.3497	3.36203	0.00056248	7.85434	1.74933	2.65007e-05	PREDICTED: Ictalurus punctatus aldehyde dehydrogenase 3 family, member A2b (aldh3a2b), mRNA	NCN_2h_DEGs_FINAL.xlsx	Metabolism
XM_017493054.3	12.1811	-2.37425	0.0155149	7.00295	-1.24747	0.00327597	PREDICTED: Ictalurus punctatus dihydrolipoamide S-acetyltransferase (E2 component of pyruvate dehydrogenase complex) (dlat), mRNA	NCN_2h_DEGs_FINAL.xlsx	Metabolism
XM_017493576.3	20.2139	3.2177	0.00363029	4.57561	1.68603	0.000423564	PREDICTED: Ictalurus punctatus E3 ubiquitin-protein ligase UHRF2 (LOC108279364), mRNA	NCN_2h_DEGs_FINAL.xlsx	Metabolism
XM_017493653.3	9.78079	-2.00973	0.0265914	1.36723	-1.007	0.0068971	PREDICTED: Ictalurus punctatus O-sialoglycoprotein endopeptidase (osgep), transcript variant X1, mRNA	NCN_2h_DEGs_FINAL.xlsx	Metabolism
XM_017493717.3	11.9173	2.90443	0.0166722	6.42251	1.53826	0.00361698	PREDICTED: Ictalurus punctatus nuclear factor, interleukin 3 regulated, member 6 (nfil3-6), mRNA	NCN_2h_DEGs_FINAL.xlsx	Immune Signaling
XM_017493952.2	54.5335	4.11782	0.00015599	9.80671	2.04188	2.23227e-06	PREDICTED: Ictalurus punctatus lactate dehydrogenase Ba (ldhba), mRNA	NCN_2h_DEGs_FINAL.xlsx	Metabolism
XM_017494200.2	27.7195	3.32256	0.00126902	4.10274	1.73229	9.42214e-05	PREDICTED: Ictalurus punctatus interleukin-1 receptor-associated kinase 3 (irak3), mRNA	NCN_2h_DEGs_FINAL.xlsx	Immune Signaling
XM_017494376.3	9.59317	5.77375	0.0278386	-0.49709	2.52951	0.0073358	PREDICTED: Ictalurus punctatus branched chain amino-acid transaminase 1, cytosolic (bcat1), transcript variant X2, mRNA	NCN_2h_DEGs_FINAL.xlsx	Metabolism
XM_017494377.3	24.3765	2.87646	0.00196745	8.23283	1.52429	0.000177281	PREDICTED: Ictalurus punctatus branched chain amino-acid transaminase 1, cytosolic (bcat1), transcript variant X3, mRNA	NCN_2h_DEGs_FINAL.xlsx	Metabolism
XM_017494708.3	10.8604	-2.42816	0.0207541	2.51771	-1.27986	0.00488649	PREDICTED: Ictalurus punctatus E3 ubiquitin-protein ligase TRIM69 (si:ch211-120g10.1), mRNA	NCN_2h_DEGs_FINAL.xlsx	Metabolism
XM_017494765.3	28.5577	-2.07107	0.00115367	6.06585	-1.05038	8.10651e-05	PREDICTED: Ictalurus punctatus interferon-related developmental regulator 1 (ifrd1), mRNA	NCN_2h_DEGs_FINAL.xlsx	Immune Signaling
XM_017494880.3	13.6209	-6.0276	0.0123992	3.39773	-2.59158	0.00239239	PREDICTED: Ictalurus punctatus aldehyde dehydrogenase 1 family, member L2 (aldh1l2), transcript variant X1, mRNA	NCN_2h_DEGs_FINAL.xlsx	Metabolism
XM_017495101.3	19.8721	-2.58355	0.00382911	3.73619	-1.36935	0.000457151	PREDICTED: Ictalurus punctatus aldehyde dehydrogenase 16 family, member A1 (aldh16a1), transcript variant X1, mRNA	NCN_2h_DEGs_FINAL.xlsx	Metabolism
XM_017496439.3	9.75175	2.02714	0.0267691	9.52311	1.01944	0.006963	PREDICTED: Ictalurus punctatus lipoprotein lipase (LOC108280930), mRNA	NCN_2h_DEGs_FINAL.xlsx	Metabolism
XM_047154470.2	11.5119	-2.08089	0.0179404	5.01725	-1.0572	0.00400053	PREDICTED: Ictalurus punctatus ubiquitin-conjugating enzyme E2Na (ube2na), transcript variant X1, mRNA	NCN_2h_DEGs_FINAL.xlsx	Metabolism
XM_047156552.2	24.3394	-2.84732	0.00197542	5.86084	-1.5096	0.000178587	PREDICTED: Ictalurus punctatus ubiquitin specific peptidase 14 (tRNA-guanine transglycosylase) (usp14), mRNA	NCN_2h_DEGs_FINAL.xlsx	Metabolism
XM_047157578.2	15.919	2.08744	0.00744873	8.3152	1.06174	0.00117684	PREDICTED: Ictalurus punctatus mannan-binding lectin serine protease 2 (LOC108268478), mRNA	NCN_2h_DEGs_FINAL.xlsx	Metabolism
XM_047158578.2	37.903	-5.97653	0.000449154	7.04538	-2.57931	1.81146e-05	PREDICTED: Ictalurus punctatus aldehyde dehydrogenase 1 family, member L1 (aldh1l1), transcript variant X1, mRNA	NCN_2h_DEGs_FINAL.xlsx	Metabolism
XM_047160688.2	12.8224	4.18032	0.0135682	1.52962	2.06361	0.00271903	PREDICTED: Ictalurus punctatus E3 ubiquitin/ISG15 ligase TRIM25 (LOC108275265), mRNA	NCN_2h_DEGs_FINAL.xlsx	Metabolism
XM_053674243.1	54.7511	-3.94667	0.000155909	3.77769	-1.98064	2.17966e-06	PREDICTED: Ictalurus punctatus phosphoserine aminotransferase 1 (psat1), mRNA	NCN_2h_DEGs_FINAL.xlsx	Metabolism
XM_053675882.1	9.52017	-2.74385	0.0282616	2.23938	-1.4562	0.00751505	PREDICTED: Ictalurus punctatus proteasome 26S subunit, ATPase 6 (psmc6), transcript variant X1, mRNA	NCN_2h_DEGs_FINAL.xlsx	Metabolism
XM_053676035.1	25.308	-2.43478	0.00172475	3.7267	-1.28379	0.000147842	PREDICTED: Ictalurus punctatus ubiquitin like 5 (ubl5), mRNA	NCN_2h_DEGs_FINAL.xlsx	Metabolism
XM_053676077.1	12.4674	-3.29175	0.0145881	2.57873	-1.71885	0.0030127	PREDICTED: Ictalurus punctatus proteasome subunit beta type-8 (LOC108258501), mRNA	NCN_2h_DEGs_FINAL.xlsx	Metabolism
XM_053677092.1	19.8512	-2.63648	0.00383914	4.63916	-1.39861	0.000459295	PREDICTED: Ictalurus punctatus ubiquitin-fold modifier conjugating enzyme 1 (ufc1), mRNA	NCN_2h_DEGs_FINAL.xlsx	Metabolism
XM_053677094.1	21.7819	2.27093	0.00284427	6.03982	1.18328	0.000301399	PREDICTED: Ictalurus punctatus ubiquitin B (ubb), mRNA	NCN_2h_DEGs_FINAL.xlsx	Metabolism
XM_053677183.1	43.4084	-2.87362	0.000286741	6.62049	-1.52287	8.47296e-06	PREDICTED: Ictalurus punctatus peroxiredoxin 4 (prdx4), mRNA	NCN_2h_DEGs_FINAL.xlsx	Metabolism
XM_053678090.1	17.4084	3.67018	0.00598048	11.6229	1.87585	0.000847118	PREDICTED: Ictalurus punctatus tyrosine aminotransferase (tat), mRNA	NCN_2h_DEGs_FINAL.xlsx	Metabolism
XM_053679364.1	15.8783	2.34541	0.00749148	5.8416	1.22984	0.00118914	PREDICTED: Ictalurus punctatus interferon alpha-inducible protein 27-like protein 2A (LOC128632109), mRNA	NCN_2h_DEGs_FINAL.xlsx	Immune Signaling
XM_053679903.1	8.87665	3.60802	0.0333153	0.150727	1.85121	0.00933208	PREDICTED: Ictalurus punctatus 15-hydroxyprostaglandin dehydrogenase (hpgd), transcript variant X2, mRNA	NCN_2h_DEGs_FINAL.xlsx	Metabolism
XM_053681084.1	9.27953	-2.31395	0.029995	5.66207	-1.21036	0.00814246	PREDICTED: Ictalurus punctatus sterol 26-hydroxylase, mitochondrial (LOC124627672), mRNA	NCN_2h_DEGs_FINAL.xlsx	Metabolism
XM_053681738.1	20.8899	6.78598	0.00342049	3.04386	2.76256	0.000393601	PREDICTED: Ictalurus punctatus C-C motif chemokine 3 (LOC108267188), transcript variant X2, mRNA	NCN_2h_DEGs_FINAL.xlsx	Immune Signaling
XM_053681739.1	9.75419	5.19733	0.0267604	0.795913	2.37777	0.00695743	PREDICTED: Ictalurus punctatus C-C motif chemokine 3-like (LOC128633083), mRNA	NCN_2h_DEGs_FINAL.xlsx	Immune Signaling
XM_053681743.1	9.72316	7.17448	0.0284195	3.18124	2.84287	0.00757455	PREDICTED: Ictalurus punctatus C-C motif chemokine 4 homolog (LOC128628689), mRNA	NCN_2h_DEGs_FINAL.xlsx	Immune Signaling
XM_053682199.1	54.5218	4.0375	0.00015599	4.8773	2.01346	2.23515e-06	PREDICTED: Ictalurus punctatus alcohol dehydrogenase class-3 (LOC108268714), mRNA	NCN_2h_DEGs_FINAL.xlsx	Metabolism
XM_053683181.1	64.6891	-7.28038	0.000100973	2.37455	-2.86401	7.89122e-07	PREDICTED: Ictalurus punctatus ubiquitin protein ligase E3D (ube3d), mRNA	NCN_2h_DEGs_FINAL.xlsx	Metabolism
XM_053683485.1	26.2403	2.34625	0.00152325	7.41104	1.23036	0.000123806	PREDICTED: Ictalurus punctatus sterol O-acyltransferase 2 (soat2), mRNA	NCN_2h_DEGs_FINAL.xlsx	Metabolism
XM_053685011.1	32.6134	-2.19258	0.000739293	3.70695	-1.13263	4.07578e-05	PREDICTED: Ictalurus punctatus acyl-CoA dehydrogenase short/branched chain (acadsb), mRNA	NCN_2h_DEGs_FINAL.xlsx	Metabolism
XM_053686752.1	11.1485	2.12364	0.0194836	6.30812	1.08654	0.00446961	PREDICTED: Ictalurus punctatus sarcosine dehydrogenase (sardh), mRNA	NCN_2h_DEGs_FINAL.xlsx	Metabolism
XM_053687265.1	23.8909	-2.7383	0.00210218	6.06686	-1.45328	0.000195238	PREDICTED: Ictalurus punctatus signal peptidase complex subunit 2 (spcs2), mRNA	NCN_2h_DEGs_FINAL.xlsx	Metabolism
XM_053687326.1	15.332	-2.08141	0.00830824	3.71397	-1.05756	0.00136929	PREDICTED: Ictalurus punctatus caseinolytic peptidase B protein homolog (LOC108261209), mRNA	NCN_2h_DEGs_FINAL.xlsx	Metabolism
XM_053687426.1	10.0025	-2.59672	0.0253545	3.21295	-1.37669	0.0064168	PREDICTED: Ictalurus punctatus aminoadipate-semialdehyde dehydrogenase-phosphopantetheinyl transferase (aasdhppt), mRNA	NCN_2h_DEGs_FINAL.xlsx	Metabolism
NM_001200069.1	25.2459	19.84	0.00141282	4.62284	4.31034	0.000180576	Ictalurus punctatus ADAM metallopeptidase domain 8a (adam8a), mRNA	NCN_4h_DEGs_FINAL.xlsx	Metabolism
NM_001200202.1	72.9648	32.3291	3.2675e-05	6.8097	5.01476	5.90465e-07	Ictalurus punctatus chemokine (C-X-C motif) ligand 18b (cxcl18b), mRNA	NCN_4h_DEGs_FINAL.xlsx	Immune Signaling
NM_001200219.1	16.5678	24.6626	0.00569931	3.38669	4.62425	0.00112569	Ictalurus punctatus interleukin 1, beta (LOC100304696), mRNA	NCN_4h_DEGs_FINAL.xlsx	Immune Signaling
NM_001200220.1	31.9716	33.93	0.00062064	5.02948	5.08449	5.73401e-05	Ictalurus punctatus interleukin 1, beta (LOC100304697), mRNA	NCN_4h_DEGs_FINAL.xlsx	Immune Signaling
NM_001200255.1	45.1105	-2.69506	0.000179018	5.21032	-1.43032	9.36962e-06	Ictalurus punctatus ubiquitin carboxyl-terminal hydrolase L5 (uchl5), mRNA	NCN_4h_DEGs_FINAL.xlsx	Metabolism
NM_001200340.1	40.0325	-3.61664	0.000268509	2.79325	-1.85465	1.78752e-05	Ictalurus punctatus proteasome 26S subunit, non-ATPase 10 (psmd10), mRNA	NCN_4h_DEGs_FINAL.xlsx	Metabolism
NM_001200371.1	118.941	-3.34718	6.66471e-06	4.72226	-1.74295	2.87134e-08	Ictalurus punctatus NEDD8 ubiquitin like modifier (nedd8), mRNA	NCN_4h_DEGs_FINAL.xlsx	Metabolism
NM_001200383.1	110.966	-8.85819	8.6641e-06	2.53807	-3.14701	4.45855e-08	Ictalurus punctatus retinol dehydrogenase 13 (rdh13), mRNA	NCN_4h_DEGs_FINAL.xlsx	Metabolism
NM_001200399.1	70.3096	-8.71561	3.67186e-05	7.02494	-3.1236	7.3681e-07	Ictalurus punctatus sterol-C5-desaturase (sc5d), mRNA	NCN_4h_DEGs_FINAL.xlsx	Metabolism
NM_001200403.1	28.7255	-2.34552	0.000901793	5.76553	-1.2299	9.74389e-05	Ictalurus punctatus proteasome 26S subunit, non-ATPase 13 (psmd13), mRNA	NCN_4h_DEGs_FINAL.xlsx	Metabolism
NM_001200421.1	46.1965	-2.95001	0.000165611	2.94583	-1.56072	8.22113e-06	Ictalurus punctatus short chain dehydrogenase/reductase family 39U, member 1 (sdr39u1), mRNA	NCN_4h_DEGs_FINAL.xlsx	Metabolism
NM_001200455.1	105.934	-3.35195	9.7868e-06	5.12348	-1.745	5.97328e-08	Ictalurus punctatus glyoxylate reductase/hydroxypyruvate reductase a (grhpra), mRNA	NCN_4h_DEGs_FINAL.xlsx	Metabolism
NM_001200488.1	26.3875	-4.45031	0.00119742	1.25321	-2.1539	0.000146597	Ictalurus punctatus ubiquitin-conjugating enzyme E2C (ube2c), mRNA	NCN_4h_DEGs_FINAL.xlsx	Metabolism
NM_001200504.1	53.8804	-2.75828	9.39152e-05	6.17639	-1.46377	3.47293e-06	Ictalurus punctatus proteasome 20S subunit alpha 1 (psma1), mRNA	NCN_4h_DEGs_FINAL.xlsx	Metabolism
NM_001200518.1	27.8941	-2.38661	0.000994626	6.05042	-1.25496	0.000112366	Ictalurus punctatus proteasome 20S subunit alpha 3 (psma3), mRNA	NCN_4h_DEGs_FINAL.xlsx	Metabolism
NM_001200521.1	30.9146	-2.42927	0.000702541	7.17363	-1.28052	6.78495e-05	Ictalurus punctatus hydroxysteroid (17-beta) dehydrogenase 12b (hsd17b12b), mRNA	NCN_4h_DEGs_FINAL.xlsx	Metabolism
NM_001200542.1	49.9584	-2.52952	0.000124543	5.07153	-1.33886	5.32093e-06	Ictalurus punctatus ring-box 1, E3 ubiquitin protein ligase (rbx1), mRNA	NCN_4h_DEGs_FINAL.xlsx	Metabolism
NM_001200577.1	19.2299	-2.15985	0.00356111	5.07199	-1.11093	0.000608903	Ictalurus punctatus proteasome 20S subunit alpha 2b (psma2b), mRNA	NCN_4h_DEGs_FINAL.xlsx	Metabolism
NM_001200600.1	35.8965	-2.26232	0.000409165	8.61441	-1.17781	3.17304e-05	Ictalurus punctatus transaldolase 1 (taldo1), mRNA	NCN_4h_DEGs_FINAL.xlsx	Metabolism
NM_001200608.1	15.5573	-2.13597	0.00684398	9.32111	-1.09489	0.00144317	Ictalurus punctatus glutathione S-transferase, alpha tandem duplicate 1 (gsta.1), mRNA	NCN_4h_DEGs_FINAL.xlsx	Metabolism
NM_001200688.1	41.0025	2.39168	0.000244714	7.32874	1.25802	1.57266e-05	Ictalurus punctatus glutathione peroxidase 4b (gpx4b), mRNA	NCN_4h_DEGs_FINAL.xlsx	Metabolism
NM_001200707.1	14.1147	-2.59395	0.00917475	2.46215	-1.37515	0.00209164	Ictalurus punctatus proteasome (prosome, macropain) assembly chaperone 4 (psmg4), mRNA	NCN_4h_DEGs_FINAL.xlsx	Metabolism
NM_001200944.2	12.3929	-2.31287	0.0131019	5.80832	-1.20968	0.00335074	Ictalurus punctatus sorbitol dehydrogenase (sord), mRNA	NCN_4h_DEGs_FINAL.xlsx	Metabolism
NM_001200964.1	44.595	-4.33469	0.000186111	6.31884	-2.11593	9.97818e-06	Ictalurus punctatus hydroxyacyl-CoA dehydrogenase (hadh), mRNA	NCN_4h_DEGs_FINAL.xlsx	Metabolism
NM_001200982.1	11.5257	-2.47227	0.0158235	2.72543	-1.30584	0.00430432	Ictalurus punctatus proteasome 20S subunit beta 12 (psmb12), mRNA	NCN_4h_DEGs_FINAL.xlsx	Metabolism
NM_001200992.1	18.3927	-2.01721	0.00412973	7.59611	-1.01236	0.000734417	Ictalurus punctatus superoxide dismutase 1, soluble (sod1), mRNA	NCN_4h_DEGs_FINAL.xlsx	Metabolism
NM_001201008.1	11.7679	-2.84259	0.014971	5.94333	-1.50721	0.00400971	Ictalurus punctatus glyceraldehyde-3-phosphate dehydrogenase, spermatogenic (gapdhs), mRNA	NCN_4h_DEGs_FINAL.xlsx	Metabolism
NM_001201084.1	62.9812	-2.46833	5.58086e-05	7.32979	-1.30354	1.4112e-06	Ictalurus punctatus pyruvate dehydrogenase E1 subunit beta (pdhb), mRNA	NCN_4h_DEGs_FINAL.xlsx	Metabolism
NM_001201109.1	48.5118	-3.19509	0.000139134	3.10193	-1.67586	6.27004e-06	Ictalurus punctatus ubiquitin-conjugating enzyme e2 variant 1 (ub2v1), mRNA	NCN_4h_DEGs_FINAL.xlsx	Metabolism
NM_001201121.2	25.8818	-2.40279	0.00128708	5.71519	-1.26471	0.000160654	Ictalurus punctatus esterase D/formylglutathione hydrolase (esd), mRNA	NCN_4h_DEGs_FINAL.xlsx	Metabolism
NM_001201155.1	30.1222	28.2211	0.000767769	5.36293	4.8187	7.71812e-05	Ictalurus punctatus cholesterol 25-hydroxylase (ch25h), mRNA	NCN_4h_DEGs_FINAL.xlsx	Metabolism
NM_001201180.1	32.8678	-2.96899	0.000562371	6.40414	-1.56997	4.98704e-05	Ictalurus punctatus hydroxysteroid dehydrogenase like 2 (hsdl2), mRNA	NCN_4h_DEGs_FINAL.xlsx	Metabolism
NM_001201184.1	22.7777	2.00232	0.00201673	2.95896	1.00167	0.000289863	Ictalurus punctatus ubiquitin conjugating enzyme E2 J2 (LOC100528914), mRNA	NCN_4h_DEGs_FINAL.xlsx	Metabolism
NM_001201185.1	44.9141	5.75257	0.000182568	4.10826	2.52421	9.59636e-06	Ictalurus punctatus interleukin-1 receptor-associated kinase 4 (irak4), mRNA	NCN_4h_DEGs_FINAL.xlsx	Immune Signaling
NM_001201198.2	60.961	-3.82236	6.24223e-05	7.09315	-1.93446	1.70684e-06	Ictalurus punctatus peroxiredoxin 3 (prdx3), mRNA	NCN_4h_DEGs_FINAL.xlsx	Metabolism
NM_001201201.1	42.6627	-2.23865	0.000213843	8.084	-1.16263	1.2698e-05	Ictalurus punctatus malate dehydrogenase 2, NAD (mitochondrial) (mdh2), mRNA; nuclear gene for mitochondrial product	NCN_4h_DEGs_FINAL.xlsx	Metabolism
NM_001201234.1	52.0521	-2.67651	0.0001063	5.75833	-1.42036	4.22352e-06	Ictalurus punctatus proteasome 20S subunit beta 3 (psmb3), mRNA	NCN_4h_DEGs_FINAL.xlsx	Metabolism
NM_001201236.2	35.2876	-2.53025	0.000436664	5.55025	-1.33928	3.467e-05	Ictalurus punctatus proteasome 20S subunit beta 2 (psmb2), mRNA	NCN_4h_DEGs_FINAL.xlsx	Metabolism
NM_001201254.1	30.5755	15.829	0.000734877	5.56056	3.9845	7.16749e-05	Ictalurus punctatus suppressor of cytokine signaling 3a (socs3a), mRNA	NCN_4h_DEGs_FINAL.xlsx	Immune Signaling
NM_001201274.2	8.35079	7.60831	0.0353021	-0.043979	2.92758	0.0117851	Ictalurus punctatus ubiquitin cross-reactive protein (ucrp), mRNA	NCN_4h_DEGs_FINAL.xlsx	Metabolism
NM_001278812.1	10.4318	2.0974	0.0206633	2.20358	1.0686	0.00598683	Ictalurus punctatus interferon induced with helicase C domain 1 (ifih1), mRNA	NCN_4h_DEGs_FINAL.xlsx	Immune Signaling
NM_001329324.1	8.13819	-3.03037	0.0373531	3.06611	-1.59949	0.0126821	Ictalurus punctatus serpin peptidase inhibitor, clade E (nexin, plasminogen activator inhibitor type 1), member 1 (serpine1), mRNA	NCN_4h_DEGs_FINAL.xlsx	Metabolism
NM_001360819.1	46.427	2.38064	0.000162618	5.98278	1.25135	7.99854e-06	Ictalurus punctatus interferon gamma receptor 1-like (ifngr1l), mRNA	NCN_4h_DEGs_FINAL.xlsx	Immune Signaling
XM_017450219.3	30.131	39.1908	0.000767574	4.09928	5.29244	7.70697e-05	PREDICTED: Ictalurus punctatus cytokine-inducible SH2-containing protein (LOC108254847), mRNA	NCN_4h_DEGs_FINAL.xlsx	Immune Signaling
XM_017450491.3	83.5956	-2.42615	2.15274e-05	4.88828	-1.27867	2.59318e-07	PREDICTED: Ictalurus punctatus acyl-CoA dehydrogenase family, member 9 (acad9), mRNA	NCN_4h_DEGs_FINAL.xlsx	Metabolism
XM_017450744.3	30.6047	-3.3936	0.000733193	8.48404	-1.76282	7.13363e-05	PREDICTED: Ictalurus punctatus glycerol-3-phosphate dehydrogenase 1b (gpd1b), mRNA	NCN_4h_DEGs_FINAL.xlsx	Metabolism
XM_017450920.3	58.9843	2.72373	6.90711e-05	4.08068	1.44558	2.06651e-06	PREDICTED: Ictalurus punctatus YOD1 deubiquitinase (yod1), mRNA	NCN_4h_DEGs_FINAL.xlsx	Metabolism
XM_017451517.2	10.5061	13.4796	0.0202279	1.7846	3.7527	0.00585098	PREDICTED: Ictalurus punctatus chemokine (C-C motif) ligand 19a, tandem duplicate 2 (ccl19a.2), mRNA	NCN_4h_DEGs_FINAL.xlsx	Immune Signaling
XM_017451519.3	21.1121	14.9108	0.00263473	5.68967	3.89829	0.00040667	PREDICTED: Ictalurus punctatus chemokine (C-C motif) ligand 19a, tandem duplicate 1 (ccl19a.1), mRNA	NCN_4h_DEGs_FINAL.xlsx	Immune Signaling
XM_017451773.3	79.3528	-17.592	2.54282e-05	7.19857	-4.13685	3.56043e-07	PREDICTED: Ictalurus punctatus glycine dehydrogenase (decarboxylating) (gldc), mRNA	NCN_4h_DEGs_FINAL.xlsx	Metabolism
XM_017452055.3	12.2352	-2.09566	0.0135009	4.66722	-1.06741	0.00350449	PREDICTED: Ictalurus punctatus methylenetetrahydrofolate dehydrogenase (NADP+ dependent) 2, methenyltetrahydrofolate cyclohydrolase (mthfd2), mRNA	NCN_4h_DEGs_FINAL.xlsx	Metabolism
XM_017452702.3	16.6873	15.9949	0.0055966	1.09116	3.99954	0.00109374	PREDICTED: Ictalurus punctatus thiosulfate:glutathione sulfurtransferase (si:ch211-161h7.8), mRNA	NCN_4h_DEGs_FINAL.xlsx	Metabolism
XM_017452841.3	41.0875	-2.61124	0.000242827	6.00217	-1.38474	1.55528e-05	PREDICTED: Ictalurus punctatus thioredoxin domain containing 5 (txndc5), mRNA	NCN_4h_DEGs_FINAL.xlsx	Metabolism
XM_017453295.3	45.4507	-2.02472	0.000175129	6.60375	-1.01773	8.99119e-06	PREDICTED: Ictalurus punctatus pyruvate dehydrogenase E1 subunit alpha 1b (pdha1b), mRNA	NCN_4h_DEGs_FINAL.xlsx	Metabolism
XM_017453856.3	20.5196	3.01665	0.00290257	3.57432	1.59295	0.000460605	PREDICTED: Ictalurus punctatus ubiquitin-conjugating enzyme E2E 2 (ube2e2), mRNA	NCN_4h_DEGs_FINAL.xlsx	Metabolism
XM_017454111.3	13.9941	-5.43399	0.0093798	3.27176	-2.44201	0.00215955	PREDICTED: Ictalurus punctatus interferon-induced protein 44 (LOC108256873), mRNA	NCN_4h_DEGs_FINAL.xlsx	Immune Signaling
XM_017454276.3	9.74467	-2.2091	0.0245201	4.63311	-1.14346	0.00742997	PREDICTED: Ictalurus punctatus dedicator of cytokinesis protein 7 (LOC108256957), mRNA	NCN_4h_DEGs_FINAL.xlsx	Immune Signaling
XM_017454739.3	24.1358	2.14787	0.00165282	2.49445	1.10291	0.000222525	PREDICTED: Ictalurus punctatus ubiquitin family domain containing 1 (ubfd1), transcript variant X1, mRNA	NCN_4h_DEGs_FINAL.xlsx	Metabolism
XM_017455285.3	34.8134	-3.46284	0.000455482	5.25625	-1.79195	3.71755e-05	PREDICTED: Ictalurus punctatus hydroxyacyl-CoA dehydrogenase trifunctional multienzyme complex subunit alpha a (hadhaa), mRNA	NCN_4h_DEGs_FINAL.xlsx	Metabolism
XM_017455297.3	48.8626	-2.55561	0.000135296	5.51101	-1.35367	6.02324e-06	PREDICTED: Ictalurus punctatus interleukin enhancer binding factor 2 (ilf2), mRNA	NCN_4h_DEGs_FINAL.xlsx	Immune Signaling
XM_017455305.3	26.8737	-2.9379	0.00112862	4.67924	-1.55479	0.000134392	PREDICTED: Ictalurus punctatus prolyl endopeptidase (prep), mRNA	NCN_4h_DEGs_FINAL.xlsx	Metabolism
XM_017455591.3	11.449	5.61922	0.0161076	-0.534784	2.49037	0.0044028	PREDICTED: Ictalurus punctatus E3 ubiquitin/ISG15 ligase TRIM25 (LOC108257667), mRNA	NCN_4h_DEGs_FINAL.xlsx	Metabolism
XM_017456076.3	53.2356	-8.16542	9.86475e-05	6.06464	-3.02953	3.71876e-06	PREDICTED: Ictalurus punctatus 24-dehydrocholesterol reductase (dhcr24), mRNA	NCN_4h_DEGs_FINAL.xlsx	Metabolism
XM_017456581.3	60.8195	-2.8956	6.28539e-05	6.06325	-1.53386	1.73006e-06	PREDICTED: Ictalurus punctatus proteasome 20S subunit alpha 8 (psma8), mRNA	NCN_4h_DEGs_FINAL.xlsx	Metabolism
XM_017457174.3	38.8671	-2.05358	0.000299245	4.91788	-1.03814	2.09142e-05	PREDICTED: Ictalurus punctatus caseinolytic mitochondrial matrix peptidase proteolytic subunit (clpp), mRNA	NCN_4h_DEGs_FINAL.xlsx	Metabolism
XM_017457176.3	12.9983	-2.35349	0.0114675	3.33268	-1.2348	0.00282845	PREDICTED: Ictalurus punctatus proteasome 20S subunit beta 13a (psmb13a), mRNA	NCN_4h_DEGs_FINAL.xlsx	Metabolism
XM_017457424.3	8.19917	3.09749	0.0367668	5.25969	1.6311	0.0124169	PREDICTED: Ictalurus punctatus UDP-glucose pyrophosphorylase 2a (ugp2a), transcript variant X1, mRNA	NCN_4h_DEGs_FINAL.xlsx	Metabolism
XM_017457604.2	19.6063	2.76494	0.00336306	4.60138	1.46725	0.000560611	PREDICTED: Ictalurus punctatus thioredoxin domain containing 11 (txndc11), mRNA	NCN_4h_DEGs_FINAL.xlsx	Metabolism
XM_017457817.3	15.9735	12.1398	0.00633009	1.50468	3.60167	0.00130139	PREDICTED: Ictalurus punctatus interferon-induced GTP-binding protein Mx3 (LOC108258862), mRNA	NCN_4h_DEGs_FINAL.xlsx	Immune Signaling
XM_017457889.2	79.4848	-3.28409	2.54282e-05	7.11468	-1.71549	3.52472e-07	PREDICTED: Ictalurus punctatus peroxiredoxin 2 (prdx2), mRNA	NCN_4h_DEGs_FINAL.xlsx	Metabolism
XM_017458042.3	26.0877	2.52714	0.00124698	3.62524	1.3375	0.000154753	PREDICTED: Ictalurus punctatus interleukin-5 receptor subunit alpha (LOC108258973), mRNA	NCN_4h_DEGs_FINAL.xlsx	Immune Signaling
XM_017458194.3	68.328	2.64796	4.03147e-05	4.79363	1.40488	8.73261e-07	PREDICTED: Ictalurus punctatus ubiquitin-conjugating enzyme E2 A (LOC108259060), mRNA	NCN_4h_DEGs_FINAL.xlsx	Metabolism
XM_017459266.3	15.228	-2.76112	0.0073114	4.80299	-1.46526	0.00156798	PREDICTED: Ictalurus punctatus aldehyde dehydrogenase 1 family, member A2 (aldh1a2), mRNA	NCN_4h_DEGs_FINAL.xlsx	Metabolism
XM_017460470.3	10.8214	2.72043	0.0187799	6.43148	1.44383	0.00531302	PREDICTED: Ictalurus punctatus branched chain ketoacid dehydrogenase kinase (bckdk), mRNA	NCN_4h_DEGs_FINAL.xlsx	Metabolism
XM_017460540.3	10.333	-8.88177	0.0211659	0.0632784	-3.15085	0.00617295	PREDICTED: Ictalurus punctatus E3 ubiquitin-protein ligase TRIM17 (LOC108260328), mRNA	NCN_4h_DEGs_FINAL.xlsx	Metabolism
XM_017461274.3	21.7434	2.87971	0.00237692	9.45279	1.52592	0.000356993	PREDICTED: Ictalurus punctatus glyoxylate reductase/hydroxypyruvate reductase b (grhprb), mRNA	NCN_4h_DEGs_FINAL.xlsx	Metabolism
XM_017461390.3	102.306	-24.8748	1.16257e-05	8.05055	-4.63661	7.43288e-08	PREDICTED: Ictalurus punctatus methylsterol monooxygenase 1 (msmo1), mRNA	NCN_4h_DEGs_FINAL.xlsx	Metabolism
XM_017461460.1	10.0341	-21.9485	0.0228558	0.944234	-4.45605	0.00677797	PREDICTED: Ictalurus punctatus ubiquitin carboxyl-terminal esterase L1 (ubiquitin thiolesterase) (uchl1), mRNA	NCN_4h_DEGs_FINAL.xlsx	Metabolism
XM_017462055.3	22.1401	-2.21482	0.00222469	2.50244	-1.14719	0.000329337	PREDICTED: Ictalurus punctatus ubiquitin-conjugating enzyme E2Ka (UBC1 homolog, yeast) (ube2ka), mRNA	NCN_4h_DEGs_FINAL.xlsx	Metabolism
XM_017463385.3	11.708	2.12789	0.0151943	7.18351	1.08942	0.00408041	PREDICTED: Ictalurus punctatus 15-hydroxyprostaglandin dehydrogenase (hpgd), transcript variant X1, mRNA	NCN_4h_DEGs_FINAL.xlsx	Metabolism
XM_017463581.3	17.9157	-2.14544	0.00449682	4.43195	-1.10128	0.000819072	PREDICTED: Ictalurus punctatus glutamate dehydrogenase 1a (glud1a), mRNA	NCN_4h_DEGs_FINAL.xlsx	Metabolism
XM_017463818.2	30.2569	-2.27942	0.000758543	5.94524	-1.18866	7.54962e-05	PREDICTED: Ictalurus punctatus proteasome 20S subunit beta 1 (psmb1), mRNA	NCN_4h_DEGs_FINAL.xlsx	Metabolism
XM_017463863.3	19.9372	-2.35144	0.00319397	4.10871	-1.23355	0.000521754	PREDICTED: Ictalurus punctatus serine protease HTRA2, mitochondrial (LOC108263241), mRNA	NCN_4h_DEGs_FINAL.xlsx	Metabolism
XM_017463951.3	38.418	3.7376	0.000314441	2.44481	1.90211	2.22396e-05	PREDICTED: Ictalurus punctatus prolyl endopeptidase like (prepl), mRNA	NCN_4h_DEGs_FINAL.xlsx	Metabolism
XM_017464014.3	52.7739	-62.3692	0.000101982	4.51254	-5.96276	3.90698e-06	PREDICTED: Ictalurus punctatus retinol dehydrogenase 12 (rdh12), mRNA	NCN_4h_DEGs_FINAL.xlsx	Metabolism
XM_017464079.3	79.9724	-19.6399	2.49304e-05	4.3638	-4.29572	3.39631e-07	PREDICTED: Ictalurus punctatus hexokinase domain containing 1 (hkdc1), mRNA	NCN_4h_DEGs_FINAL.xlsx	Metabolism
XM_017464298.2	15.9869	2.2614	0.00631982	12.4776	1.17722	0.00129709	PREDICTED: Ictalurus punctatus alcohol dehydrogenase 1 (LOC108263479), mRNA	NCN_4h_DEGs_FINAL.xlsx	Metabolism
XM_017464463.3	39.9958	3.54458	0.000268509	4.05495	1.82562	1.79627e-05	PREDICTED: Ictalurus punctatus ubiquitin-conjugating enzyme E2D 3 (ube2d3), transcript variant X3, mRNA	NCN_4h_DEGs_FINAL.xlsx	Metabolism
XM_017464651.3	34.7005	-2.18518	0.00046113	6.46636	-1.12775	3.78021e-05	PREDICTED: Ictalurus punctatus signal peptidase complex subunit 3 (spcs3), mRNA	NCN_4h_DEGs_FINAL.xlsx	Metabolism
XM_017464663.3	83.0243	29.428	2.1937e-05	5.24866	4.87912	2.70406e-07	PREDICTED: Ictalurus punctatus C-X-C motif chemokine 9 (LOC108263637), mRNA	NCN_4h_DEGs_FINAL.xlsx	Immune Signaling
XM_017464777.3	11.7615	-4.71122	0.0149923	0.97156	-2.2361	0.00401722	PREDICTED: Ictalurus punctatus desumoylating isopeptidase 2 (desi2), mRNA	NCN_4h_DEGs_FINAL.xlsx	Metabolism
XM_017464809.3	24.7557	2.46568	0.00150996	3.52236	1.30199	0.00019787	PREDICTED: Ictalurus punctatus ubiquitin specific peptidase 38 (usp38), mRNA	NCN_4h_DEGs_FINAL.xlsx	Metabolism
XM_017464864.2	26.6607	-2.57112	0.001156	2.25747	-1.3624	0.000139589	PREDICTED: Ictalurus punctatus Thioredoxin-like (zgc:56493), transcript variant X1, mRNA	NCN_4h_DEGs_FINAL.xlsx	Metabolism
XM_017465598.2	37.242	-5.63995	0.000355274	5.38816	-2.49568	2.61906e-05	PREDICTED: Ictalurus punctatus isocitrate dehydrogenase (NADP(+)) 2 (idh2), mRNA	NCN_4h_DEGs_FINAL.xlsx	Metabolism
XM_017465604.3	34.9966	-2.44086	0.000447373	7.12153	-1.28739	3.61837e-05	PREDICTED: Ictalurus punctatus SEC11 homolog A, signal peptidase complex subunit (sec11a), mRNA	NCN_4h_DEGs_FINAL.xlsx	Metabolism
XM_017465750.3	11.2071	-4.32073	0.0170896	1.21447	-2.11128	0.00473052	PREDICTED: Ictalurus punctatus glucose-6-phosphate isomerase b (gpib), mRNA	NCN_4h_DEGs_FINAL.xlsx	Metabolism
XM_017465909.3	42.8595	9.412	0.000210777	5.87243	3.2345	1.23853e-05	PREDICTED: Ictalurus punctatus homocysteine-inducible, endoplasmic reticulum stress-inducible, ubiquitin-like domain member 1 (herpud1), mRNA	NCN_4h_DEGs_FINAL.xlsx	Metabolism
XM_017466944.3	9.20741	-5.59537	0.0281881	0.0338696	-2.48423	0.00884168	PREDICTED: Ictalurus punctatus glutathione peroxidase 8 (putative) (gpx8), mRNA	NCN_4h_DEGs_FINAL.xlsx	Metabolism
XM_017467661.1	14.4694	2.8546	0.00852883	3.00606	1.51329	0.00190562	PREDICTED: Ictalurus punctatus N-acetylneuraminate pyruvate lyase (dihydrodipicolinate synthase) (npl), mRNA	NCN_4h_DEGs_FINAL.xlsx	Metabolism
XM_017467775.3	15.2184	4.98739	0.00732508	2.22443	2.31829	0.00157179	PREDICTED: Ictalurus punctatus solute carrier family 2, facilitated glucose transporter member 6 (LOC108265450), mRNA	NCN_4h_DEGs_FINAL.xlsx	Metabolism
XM_017467793.3	50.5267	-4.29909	0.000120228	4.50572	-2.10403	4.99379e-06	PREDICTED: Ictalurus punctatus choline dehydrogenase (chdh), mRNA	NCN_4h_DEGs_FINAL.xlsx	Metabolism
XM_017468119.3	11.1095	-2.27289	0.0175129	8.70606	-1.18453	0.00487074	PREDICTED: Ictalurus punctatus aldehyde dehydrogenase 9 family, member A1a, tandem duplicate 1 (aldh9a1a.1), mRNA	NCN_4h_DEGs_FINAL.xlsx	Metabolism
XM_017468190.3	13.5288	2.03745	0.0103089	12.1192	1.02676	0.00244646	PREDICTED: Ictalurus punctatus serpin peptidase inhibitor, clade G (C1 inhibitor), member 1 (serping1), mRNA	NCN_4h_DEGs_FINAL.xlsx	Metabolism
XM_017468925.3	19.2828	2.0821	0.0035343	6.40063	1.05804	0.000601831	PREDICTED: Ictalurus punctatus interleukin 6 receptor (il6r), mRNA	NCN_4h_DEGs_FINAL.xlsx	Immune Signaling
XM_017469121.3	30.2338	50.2108	0.000760185	3.31275	5.64993	7.5782e-05	PREDICTED: Ictalurus punctatus interleukin-1 receptor type 2 (LOC108266111), mRNA	NCN_4h_DEGs_FINAL.xlsx	Immune Signaling
XM_017469413.3	12.0987	3.12422	0.0139103	2.35106	1.6435	0.00364404	PREDICTED: Ictalurus punctatus signal transducer and activator of transcription 1b (stat1b), mRNA	NCN_4h_DEGs_FINAL.xlsx	Immune Signaling
XM_017469455.3	24.9977	-2.27349	0.00145772	3.68945	-1.18491	0.000189106	PREDICTED: Ictalurus punctatus pyruvate dehydrogenase kinase, isozyme 1 (pdk1), mRNA	NCN_4h_DEGs_FINAL.xlsx	Metabolism
XM_017469761.3	14.1488	9.31235	0.00912114	0.720263	3.21915	0.00207289	PREDICTED: Ictalurus punctatus C-X-C chemokine receptor type 1 (LOC108266440), mRNA	NCN_4h_DEGs_FINAL.xlsx	Immune Signaling
XM_017469878.3	21.4429	-3.5761	0.00249442	4.60892	-1.83839	0.000379716	PREDICTED: Ictalurus punctatus sterol 26-hydroxylase, mitochondrial (LOC108266489), mRNA	NCN_4h_DEGs_FINAL.xlsx	Metabolism
XM_017469942.3	24.0529	36.1783	0.00167325	-0.0395525	5.17705	0.000226077	PREDICTED: Ictalurus punctatus chemokine (C-X-C motif) receptor 3, tandem duplicate 2 (cxcr3.2), mRNA	NCN_4h_DEGs_FINAL.xlsx	Immune Signaling
XM_017470293.3	27.3265	4.72374	0.00106869	5.39131	2.23993	0.000124058	PREDICTED: Ictalurus punctatus plasma membrane ascorbate-dependent reductase CYBRD1 (LOC108266665), mRNA	NCN_4h_DEGs_FINAL.xlsx	Metabolism
XM_017470355.3	34.1954	-2.07633	0.000486789	4.50303	-1.05404	4.07575e-05	PREDICTED: Ictalurus punctatus matrix AAA peptidase interacting protein 1 (maip1), mRNA	NCN_4h_DEGs_FINAL.xlsx	Metabolism
XM_017470366.3	38.0111	-7.31685	0.000329812	2.09361	-2.87122	2.35241e-05	PREDICTED: Ictalurus punctatus O-sialoglycoprotein endopeptidase-like 1 (osgepl1), mRNA	NCN_4h_DEGs_FINAL.xlsx	Metabolism
XM_017470457.3	46.7838	4.04385	0.000157852	6.95478	2.01573	7.66753e-06	PREDICTED: Ictalurus punctatus interleukin-1 receptor-like 2 (zmp:0000000936), mRNA	NCN_4h_DEGs_FINAL.xlsx	Immune Signaling
XM_017470626.3	29.8473	2.72612	0.000789221	4.52537	1.44685	8.07544e-05	PREDICTED: Ictalurus punctatus interleukin-10 receptor subunit beta (LOC108266840), mRNA	NCN_4h_DEGs_FINAL.xlsx	Immune Signaling
XM_017470910.2	23.7518	-2.72906	0.00175125	2.74055	-1.4484	0.00023955	PREDICTED: Ictalurus punctatus protein kinase, interferon-inducible double stranded RNA dependent activator (prkra), mRNA	NCN_4h_DEGs_FINAL.xlsx	Immune Signaling
XM_017471106.3	11.1164	7.71818	0.0174838	-0.00550937	2.94826	0.00486057	PREDICTED: Ictalurus punctatus C-C motif chemokine 3 (LOC108267131), mRNA	NCN_4h_DEGs_FINAL.xlsx	Immune Signaling
XM_017471869.3	53.5406	-3.00237	9.67273e-05	8.59734	-1.5861	3.60007e-06	PREDICTED: Ictalurus punctatus peroxiredoxin 1 (prdx1), mRNA	NCN_4h_DEGs_FINAL.xlsx	Metabolism
XM_017471940.3	15.6545	-3.3858	0.00671019	2.15432	-1.7595	0.00140853	PREDICTED: Ictalurus punctatus SUMO specific peptidase 3b (senp3b), mRNA	NCN_4h_DEGs_FINAL.xlsx	Metabolism
XM_017472514.3	8.19939	2.09673	0.0367668	3.90201	1.06814	0.012416	PREDICTED: Ictalurus punctatus matrix metallopeptidase 14a (membrane-inserted) (mmp14a), mRNA	NCN_4h_DEGs_FINAL.xlsx	Metabolism
XM_017473209.3	14.4737	4.94873	0.00852834	4.60714	2.30706	0.00190346	PREDICTED: Ictalurus punctatus procollagen C-endopeptidase enhancer b (pcolceb), mRNA	NCN_4h_DEGs_FINAL.xlsx	Metabolism
XM_017473267.3	28.2317	-4.52239	0.000952495	3.04667	-2.17709	0.00010601	PREDICTED: Ictalurus punctatus E3 ubiquitin-protein ligase-like (si:ch73-335l21.4), mRNA	NCN_4h_DEGs_FINAL.xlsx	Metabolism
XM_017473810.3	57.5582	-6.68844	7.50465e-05	1.72346	-2.74167	2.38001e-06	PREDICTED: Ictalurus punctatus inner mitochondrial membrane peptidase subunit 2 (immp2l), transcript variant X1, mRNA	NCN_4h_DEGs_FINAL.xlsx	Metabolism
XM_017473985.3	8.76371	2.79563	0.031681	2.08067	1.48317	0.0102444	PREDICTED: Ictalurus punctatus tripartite motif containing 71, E3 ubiquitin protein ligase (trim71), mRNA	NCN_4h_DEGs_FINAL.xlsx	Metabolism
XM_017474030.3	16.8728	-3.5868	0.00540932	2.71782	-1.8427	0.00104619	PREDICTED: Ictalurus punctatus lactate dehydrogenase D (ldhd), mRNA	NCN_4h_DEGs_FINAL.xlsx	Metabolism
XM_017474267.3	28.4065	2.45941	0.000935448	5.64319	1.29831	0.000102881	PREDICTED: Ictalurus punctatus ubiquitin-like modifier activating enzyme 2 (uba2), mRNA	NCN_4h_DEGs_FINAL.xlsx	Metabolism
XM_017474531.3	23.6714	2.04072	0.00177248	4.38816	1.02908	0.000243303	PREDICTED: Ictalurus punctatus macrophage erythroblast attacher, E3 ubiquitin ligase (maea), mRNA	NCN_4h_DEGs_FINAL.xlsx	Metabolism
XM_017475567.3	28.6957	-3.88726	0.000904242	7.58204	-1.95875	9.79343e-05	PREDICTED: Ictalurus punctatus methylenetetrahydrofolate dehydrogenase (NADP+ dependent) 1b (mthfd1b), mRNA	NCN_4h_DEGs_FINAL.xlsx	Metabolism
XM_017475702.3	64.4061	-2.89965	5.09161e-05	6.96461	-1.53588	1.23776e-06	PREDICTED: Ictalurus punctatus hydroxyacyl-CoA dehydrogenase trifunctional multienzyme complex subunit alpha b (hadhab), mRNA	NCN_4h_DEGs_FINAL.xlsx	Metabolism
XM_017475739.3	42.3857	-2.44969	0.000219823	5.21949	-1.2926	1.31535e-05	PREDICTED: Ictalurus punctatus ADP-dependent glucokinase 2 (adpgk2), mRNA	NCN_4h_DEGs_FINAL.xlsx	Metabolism
XM_017475792.3	9.12603	3.35484	0.0288755	0.797922	1.74624	0.00908149	PREDICTED: Ictalurus punctatus UDP-glucose pyrophosphorylase 2b (ugp2b), transcript variant X1, mRNA	NCN_4h_DEGs_FINAL.xlsx	Metabolism
XM_017476103.3	26.499	-2.49717	0.00118285	7.81257	-1.32029	0.00014369	PREDICTED: Ictalurus punctatus aldehyde dehydrogenase 6 family, member A1 (aldh6a1), mRNA	NCN_4h_DEGs_FINAL.xlsx	Metabolism
XM_017476232.3	77.0065	3.27072	2.83141e-05	3.99866	1.70961	4.26948e-07	PREDICTED: Ictalurus punctatus ubiquitin thioesterase OTUB2 (LOC108270004), mRNA	NCN_4h_DEGs_FINAL.xlsx	Metabolism
XM_017476391.2	43.6948	-3.1466	0.000197022	5.50784	-1.65379	1.11526e-05	PREDICTED: Ictalurus punctatus isovaleryl-CoA dehydrogenase (ivd), mRNA	NCN_4h_DEGs_FINAL.xlsx	Metabolism
XM_017476494.3	85.1007	-73.8349	2.04513e-05	4.19076	-6.20623	2.32512e-07	PREDICTED: Ictalurus punctatus ergosterol biosynthesis 28 homolog (erg28), mRNA	NCN_4h_DEGs_FINAL.xlsx	Metabolism
XM_017476799.3	20.0017	-3.43097	0.00316372	5.06106	-1.77862	0.00051454	PREDICTED: Ictalurus punctatus zinc metallopeptidase, STE24 homolog (zmpste24), mRNA	NCN_4h_DEGs_FINAL.xlsx	Metabolism
XM_017476808.3	24.1902	-4.53837	0.00163916	2.13057	-2.18217	0.000220224	PREDICTED: Ictalurus punctatus glycerol-3-phosphate dehydrogenase 1 like (gpd1l), mRNA	NCN_4h_DEGs_FINAL.xlsx	Metabolism
XM_017476943.3	27.7269	3.62253	0.00101211	3.63027	1.857	0.000115673	PREDICTED: Ictalurus punctatus pellino E3 ubiquitin protein ligase family member 2 (peli2), mRNA	NCN_4h_DEGs_FINAL.xlsx	Metabolism
XM_017477008.3	28.3319	-2.58915	0.000942341	7.47524	-1.37248	0.000104203	PREDICTED: Ictalurus punctatus saccharopine dehydrogenase a, tandem duplicate 1 (sccpdha.1), mRNA	NCN_4h_DEGs_FINAL.xlsx	Metabolism
XM_017477274.3	9.02636	-2.82049	0.0296485	0.429865	-1.49594	0.00938546	PREDICTED: Ictalurus punctatus SUMO peptidase family member, NEDD8 specific (senp8), transcript variant X1, mRNA	NCN_4h_DEGs_FINAL.xlsx	Metabolism
XM_017477539.3	7.73667	3.11232	0.0417955	1.96099	1.63799	0.0146004	PREDICTED: Ictalurus punctatus furin (paired basic amino acid cleaving enzyme) a (furina), transcript variant X2, mRNA	NCN_4h_DEGs_FINAL.xlsx	Metabolism
XM_017478560.3	25.8929	3.91659	0.00128572	1.61393	1.9696	0.00016033	PREDICTED: Ictalurus punctatus interleukin 16 (il16), mRNA	NCN_4h_DEGs_FINAL.xlsx	Immune Signaling
XM_017478616.3	14.0602	2.55895	0.00926249	6.15008	1.35555	0.002122	PREDICTED: Ictalurus punctatus interferon regulatory factor 2 binding protein 2b (irf2bp2b), mRNA	NCN_4h_DEGs_FINAL.xlsx	Immune Signaling
XM_017478674.3	70.4887	-3.21647	3.67186e-05	4.7544	-1.68548	7.25726e-07	PREDICTED: Ictalurus punctatus 3-hydroxyisobutyrate dehydrogenase b (hibadhb), mRNA	NCN_4h_DEGs_FINAL.xlsx	Metabolism
XM_017478774.3	66.6494	-2.6067	4.52088e-05	7.01374	-1.38223	1.01173e-06	PREDICTED: Ictalurus punctatus thimet oligopeptidase 1 (thop1), mRNA	NCN_4h_DEGs_FINAL.xlsx	Metabolism
XM_017478833.3	123.689	-11.18	6.44419e-06	7.41437	-3.48284	2.23723e-08	PREDICTED: Ictalurus punctatus 7-dehydrocholesterol reductase (dhcr7), mRNA	NCN_4h_DEGs_FINAL.xlsx	Metabolism
XM_017478946.2	35.4587	-6.54306	0.000429399	3.87609	-2.70996	3.38133e-05	PREDICTED: Ictalurus punctatus phosphofructokinase, liver b (pfklb), mRNA	NCN_4h_DEGs_FINAL.xlsx	Metabolism
XM_017479810.2	23.9562	-6.02213	0.00169406	4.95841	-2.59027	0.000230308	PREDICTED: Ictalurus punctatus hydroxysteroid (17-beta) dehydrogenase 7 (hsd17b7), mRNA	NCN_4h_DEGs_FINAL.xlsx	Metabolism
XM_017480048.3	55.6982	36.4428	8.29793e-05	6.92309	5.18756	2.87394e-06	PREDICTED: Ictalurus punctatus cytokine inducible SH2-containing protein (cish), mRNA	NCN_4h_DEGs_FINAL.xlsx	Immune Signaling
XM_017480676.3	11.7726	3.74401	0.0149576	2.22705	1.90459	0.00400432	PREDICTED: Ictalurus punctatus transmembrane serine protease 6 (LOC108272331), transcript variant X1, mRNA	NCN_4h_DEGs_FINAL.xlsx	Metabolism
XM_017480677.3	11.3609	-2.25275	0.016482	4.90617	-1.17169	0.00451895	PREDICTED: Ictalurus punctatus steroid-5-alpha-reductase, alpha polypeptide 1 (3-oxo-5 alpha-steroid delta 4-dehydrogenase alpha 1) (srd5a1), mRNA	NCN_4h_DEGs_FINAL.xlsx	Metabolism
XM_017481614.3	16.5261	-7.81732	0.00573761	-0.38752	-2.96667	0.00113708	PREDICTED: Ictalurus punctatus cysteine protease atg4da (LOC108272831), transcript variant X1, mRNA	NCN_4h_DEGs_FINAL.xlsx	Metabolism
XM_017481851.3	30.6691	2.78484	0.000727361	3.20235	1.47759	7.05948e-05	PREDICTED: Ictalurus punctatus ubiquitin-conjugating enzyme E2 E2 (LOC108272957), mRNA	NCN_4h_DEGs_FINAL.xlsx	Metabolism
XM_017481912.3	28.8313	-2.00787	0.000889588	4.26339	-1.00567	9.57085e-05	PREDICTED: Ictalurus punctatus X-prolyl aminopeptidase 3, mitochondrial (xpnpep3), mRNA	NCN_4h_DEGs_FINAL.xlsx	Metabolism
XM_017481964.3	40.3589	-2.48561	0.000259108	4.61571	-1.3136	1.71168e-05	PREDICTED: Ictalurus punctatus mercaptopyruvate sulfurtransferase (mpst), transcript variant X1, mRNA	NCN_4h_DEGs_FINAL.xlsx	Metabolism
XM_017482022.3	28.9963	-2.26359	0.000873885	5.40956	-1.17861	9.30777e-05	PREDICTED: Ictalurus punctatus small ubiquitin like modifier 3a (sumo3a), mRNA	NCN_4h_DEGs_FINAL.xlsx	Metabolism
XM_017482057.2	11.7837	2.7319	0.0149227	7.67351	1.4499	0.00399141	PREDICTED: Ictalurus punctatus thioredoxin interacting protein a (txnipa), mRNA	NCN_4h_DEGs_FINAL.xlsx	Metabolism
XM_017482949.3	17.4019	-5.43215	0.00492201	1.40698	-2.44152	0.000923024	PREDICTED: Ictalurus punctatus 4-hydroxyphenylpyruvate dioxygenase-like (hpdl), mRNA	NCN_4h_DEGs_FINAL.xlsx	Metabolism
XM_017483184.3	22.7571	4.86613	0.00202163	4.65495	2.28277	0.000291051	PREDICTED: Ictalurus punctatus E3 ubiquitin-protein ligase TRIM39 (si:dkey-219e21.2), mRNA	NCN_4h_DEGs_FINAL.xlsx	Metabolism
XM_017483518.3	57.1507	3.59056	7.67308e-05	4.77127	1.84421	2.47934e-06	PREDICTED: Ictalurus punctatus interferon regulatory factor 9 (irf9), mRNA	NCN_4h_DEGs_FINAL.xlsx	Immune Signaling
XM_017483519.3	34.9489	-2.1154	0.00044909	5.60585	-1.08093	3.64389e-05	PREDICTED: Ictalurus punctatus proteasome activator subunit 2 (psme2), mRNA	NCN_4h_DEGs_FINAL.xlsx	Metabolism
XM_017483560.3	29.4562	2.1801	0.000822491	3.17492	1.1244	8.61701e-05	PREDICTED: Ictalurus punctatus interferon regulatory factor 3 (irf3), mRNA	NCN_4h_DEGs_FINAL.xlsx	Immune Signaling
XM_017483655.3	33.66	2.59507	0.000512045	4.69573	1.37577	4.41819e-05	PREDICTED: Ictalurus punctatus E3 ubiquitin-protein ligase rnf213-alpha (LOC108273946), mRNA	NCN_4h_DEGs_FINAL.xlsx	Metabolism
XM_017483664.3	18.5333	-3.30202	0.00403835	9.34795	-1.72335	0.000711399	PREDICTED: Ictalurus punctatus glutamate dehydrogenase 1b (glud1b), mRNA	NCN_4h_DEGs_FINAL.xlsx	Metabolism
XM_017483973.3	20.9244	12.3936	0.00271018	6.09246	3.63153	0.000422938	PREDICTED: Ictalurus punctatus suppressor of cytokine signaling 3b (socs3b), mRNA	NCN_4h_DEGs_FINAL.xlsx	Immune Signaling
XM_017484195.3	9.65017	3.17712	0.0250951	4.53893	1.66772	0.00765827	PREDICTED: Ictalurus punctatus threonine aldolase 1 (tha1), mRNA	NCN_4h_DEGs_FINAL.xlsx	Metabolism
XM_017484464.3	27.2532	5.91587	0.00107701	10.0916	2.56459	0.000125669	PREDICTED: Ictalurus punctatus glucose-6-phosphatase catalytic subunit 1a, tandem duplicate 1 (g6pc1a.1), mRNA	NCN_4h_DEGs_FINAL.xlsx	Metabolism
XM_017485006.3	10.5094	-2.2115	0.0202242	1.91265	-1.14502	0.00584507	PREDICTED: Ictalurus punctatus furin (paired basic amino acid cleaving enzyme) b (furinb), mRNA	NCN_4h_DEGs_FINAL.xlsx	Metabolism
XM_017485272.3	20.8987	-2.09151	0.00271788	4.35149	-1.06455	0.000425214	PREDICTED: Ictalurus punctatus proteasome 20S subunit beta 10 (psmb10), mRNA	NCN_4h_DEGs_FINAL.xlsx	Metabolism
XM_017485296.3	25.1515	-2.33978	0.00143376	6.66421	-1.22637	0.000183767	PREDICTED: Ictalurus punctatus glutathione S-transferase rho (gstr), mRNA	NCN_4h_DEGs_FINAL.xlsx	Metabolism
XM_017485439.2	29.0939	-2.17819	0.000863517	7.50699	-1.12313	9.15601e-05	PREDICTED: Ictalurus punctatus glucose-6-phosphate isomerase a (gpia), mRNA	NCN_4h_DEGs_FINAL.xlsx	Metabolism
XM_017485781.3	47.143	44.461	0.00015509	2.48093	5.47447	7.34986e-06	PREDICTED: Ictalurus punctatus interferon regulatory factor 7 (irf7), mRNA	NCN_4h_DEGs_FINAL.xlsx	Immune Signaling
XM_017485825.3	71.4498	3.42568	3.48932e-05	4.85538	1.77639	6.69411e-07	PREDICTED: Ictalurus punctatus caseinolytic mitochondrial matrix peptidase chaperone subunit Xb (clpxb), mRNA	NCN_4h_DEGs_FINAL.xlsx	Metabolism
XM_017487205.3	11.8294	4.3406	0.0147588	1.4285	2.1179	0.00393873	PREDICTED: Ictalurus punctatus peptidase inhibitor 16 (LOC108275981), mRNA	NCN_4h_DEGs_FINAL.xlsx	Metabolism
XM_017487208.3	13.9631	-2.91173	0.00943216	2.43218	-1.54188	0.00217743	PREDICTED: Ictalurus punctatus isocitrate dehydrogenase [NAD] subunit gamma, mitochondrial (LOC108275983), mRNA	NCN_4h_DEGs_FINAL.xlsx	Metabolism
XM_017487251.3	31.9764	-23.6561	0.00062064	1.56726	-4.56414	5.72973e-05	PREDICTED: Ictalurus punctatus glutathione peroxidase 7 (gpx7), mRNA	NCN_4h_DEGs_FINAL.xlsx	Metabolism
XM_017487406.3	7.48179	11.5362	0.0448425	2.41066	3.5281	0.0159924	PREDICTED: Ictalurus punctatus suppressor of cytokine signaling 2 (LOC128628654), mRNA	NCN_4h_DEGs_FINAL.xlsx	Immune Signaling
XM_017487725.3	36.323	-2.00185	0.000391449	5.63591	-1.00133	2.98412e-05	PREDICTED: Ictalurus punctatus oxysterol binding protein-like 2b (osbpl2b), mRNA	NCN_4h_DEGs_FINAL.xlsx	Metabolism
XM_017487758.3	41.9785	-2.78321	0.000227044	8.72043	-1.47675	1.38574e-05	PREDICTED: Ictalurus punctatus phosphogluconate dehydrogenase (pgd), mRNA	NCN_4h_DEGs_FINAL.xlsx	Metabolism
XM_017487760.3	13.0522	-16.2431	0.0113532	0.68583	-4.02176	0.00278666	PREDICTED: Ictalurus punctatus ubiquitin-conjugating enzyme E2T (putative) (ube2t), mRNA	NCN_4h_DEGs_FINAL.xlsx	Metabolism
XM_017487983.3	7.69586	4.70363	0.0422176	-0.390733	2.23377	0.0148135	PREDICTED: Ictalurus punctatus deltex E3 ubiquitin ligase 3 (dtx3), transcript variant X1, mRNA	NCN_4h_DEGs_FINAL.xlsx	Metabolism
XM_017488873.3	24.5125	8.57518	0.00156808	4.00521	3.10017	0.000207151	PREDICTED: Ictalurus punctatus suppressor of cytokine signaling 1a (socs1a), mRNA	NCN_4h_DEGs_FINAL.xlsx	Immune Signaling
XM_017489163.3	15.9639	2.60621	0.00634092	0.819068	1.38195	0.00130446	PREDICTED: Ictalurus punctatus endoplasmic reticulum aminopeptidase 1a (erap1a), transcript variant X1, mRNA	NCN_4h_DEGs_FINAL.xlsx	Metabolism
XM_017489233.3	65.2402	6.36984	4.91396e-05	8.03137	2.67126	1.14759e-06	PREDICTED: Ictalurus punctatus interleukin 6 cytokine family signal transduce (il6st), mRNA	NCN_4h_DEGs_FINAL.xlsx	Immune Signaling
XM_017489270.2	86.3796	3.06419	1.96065e-05	6.30584	1.61551	2.12201e-07	PREDICTED: Ictalurus punctatus transmembrane and ubiquitin-like domain containing 2 (tmub2), mRNA	NCN_4h_DEGs_FINAL.xlsx	Metabolism
XM_017489912.3	21.3967	4.78101	0.00251634	6.1923	2.25731	0.000383354	PREDICTED: Ictalurus punctatus nuclear factor, interleukin 3 regulated (nfil3), mRNA	NCN_4h_DEGs_FINAL.xlsx	Immune Signaling
XM_017489954.3	63.3161	-3.30412	5.46967e-05	7.47708	-1.72427	1.36807e-06	PREDICTED: Ictalurus punctatus aldehyde dehydrogenase 7 family, member A1 (aldh7a1), mRNA	NCN_4h_DEGs_FINAL.xlsx	Metabolism
XM_017490300.3	11.3819	-2.86149	0.0163946	1.56869	-1.51677	0.00449105	PREDICTED: Ictalurus punctatus aldehyde dehydrogenase 3 family, member A2a (aldh3a2a), mRNA	NCN_4h_DEGs_FINAL.xlsx	Metabolism
XM_017490491.3	17.5484	-2.26896	0.00478672	4.22128	-1.18203	0.000891925	PREDICTED: Ictalurus punctatus mitochondrial intermediate peptidase a (mipepa), transcript variant X1, mRNA	NCN_4h_DEGs_FINAL.xlsx	Metabolism
XM_017490824.3	19.6085	-2.51788	0.00336306	4.71904	-1.33221	0.000560341	PREDICTED: Ictalurus punctatus acyl-CoA dehydrogenase family, member 8 (acad8), mRNA	NCN_4h_DEGs_FINAL.xlsx	Metabolism
XM_017492247.3	27.3191	2.331	0.00106899	3.64277	1.22095	0.000124221	PREDICTED: Ictalurus punctatus cytokine receptor-like factor 3 (crlf3), mRNA	NCN_4h_DEGs_FINAL.xlsx	Immune Signaling
XM_017492563.3	22.3702	-3.39044	0.00214473	5.19828	-1.76147	0.00031442	PREDICTED: Ictalurus punctatus pyruvate carboxylase a (pcxa), mRNA	NCN_4h_DEGs_FINAL.xlsx	Metabolism
XM_017492792.3	19.4129	3.18933	0.00346596	0.638051	1.67325	0.000584849	PREDICTED: Ictalurus punctatus ubiquitin-conjugating enzyme E2R 2 (ube2r2), transcript variant X1, mRNA	NCN_4h_DEGs_FINAL.xlsx	Metabolism
XM_017492925.3	20.9117	4.08322	0.00271377	4.72297	2.02971	0.000424058	PREDICTED: Ictalurus punctatus dimethylglycine dehydrogenase (dmgdh), transcript variant X1, mRNA	NCN_4h_DEGs_FINAL.xlsx	Metabolism
XM_017493053.3	7.94312	2.10147	0.0393591	7.51146	1.0714	0.013575	PREDICTED: Ictalurus punctatus aldehyde dehydrogenase 3 family, member A2b (aldh3a2b), mRNA	NCN_4h_DEGs_FINAL.xlsx	Metabolism
XM_017493054.3	39.9753	-2.0153	0.000268766	7.23028	-1.011	1.80121e-05	PREDICTED: Ictalurus punctatus dihydrolipoamide S-acetyltransferase (E2 component of pyruvate dehydrogenase complex) (dlat), mRNA	NCN_4h_DEGs_FINAL.xlsx	Metabolism
XM_017493118.3	15.0692	3.80659	0.00752434	2.31914	1.9285	0.00163255	PREDICTED: Ictalurus punctatus matrix metallopeptidase 11b (mmp11b), mRNA	NCN_4h_DEGs_FINAL.xlsx	Metabolism
XM_017493144.3	23.7809	-3.33492	0.00174299	4.23744	-1.73765	0.000238212	PREDICTED: Ictalurus punctatus isocitrate dehydrogenase (NAD(+)) 3 non-catalytic subunit beta (idh3b), transcript variant X1, mRNA	NCN_4h_DEGs_FINAL.xlsx	Metabolism
XM_017493576.3	21.2779	3.14981	0.00257492	4.70483	1.65527	0.000392893	PREDICTED: Ictalurus punctatus E3 ubiquitin-protein ligase UHRF2 (LOC108279364), mRNA	NCN_4h_DEGs_FINAL.xlsx	Metabolism
XM_017493717.3	16.6506	3.66358	0.00563244	6.83095	1.87325	0.00110343	PREDICTED: Ictalurus punctatus nuclear factor, interleukin 3 regulated, member 6 (nfil3-6), mRNA	NCN_4h_DEGs_FINAL.xlsx	Immune Signaling
XM_017493952.2	21.8114	3.32186	0.00235349	9.71448	1.73199	0.000352066	PREDICTED: Ictalurus punctatus lactate dehydrogenase Ba (ldhba), mRNA	NCN_4h_DEGs_FINAL.xlsx	Metabolism
XM_017494200.2	62.7405	8.25369	5.61066e-05	5.35328	3.04504	1.44316e-06	PREDICTED: Ictalurus punctatus interleukin-1 receptor-associated kinase 3 (irak3), mRNA	NCN_4h_DEGs_FINAL.xlsx	Immune Signaling
XM_017494376.3	10.0652	5.99282	0.022661	-0.304411	2.58324	0.00671205	PREDICTED: Ictalurus punctatus branched chain amino-acid transaminase 1, cytosolic (bcat1), transcript variant X2, mRNA	NCN_4h_DEGs_FINAL.xlsx	Metabolism
XM_017494377.3	10.6606	2.31528	0.0194845	8.15821	1.21119	0.00557999	PREDICTED: Ictalurus punctatus branched chain amino-acid transaminase 1, cytosolic (bcat1), transcript variant X3, mRNA	NCN_4h_DEGs_FINAL.xlsx	Metabolism
XM_017494708.3	8.31858	-2.81695	0.0356123	2.61326	-1.49413	0.0119162	PREDICTED: Ictalurus punctatus E3 ubiquitin-protein ligase TRIM69 (si:ch211-120g10.1), mRNA	NCN_4h_DEGs_FINAL.xlsx	Metabolism
XM_017494765.3	57.6947	-2.15988	7.4877e-05	6.20086	-1.11095	2.34775e-06	PREDICTED: Ictalurus punctatus interferon-related developmental regulator 1 (ifrd1), mRNA	NCN_4h_DEGs_FINAL.xlsx	Immune Signaling
XM_017494880.3	87.297	-34.5126	1.96065e-05	3.3763	-5.10905	1.98877e-07	PREDICTED: Ictalurus punctatus aldehyde dehydrogenase 1 family, member L2 (aldh1l2), transcript variant X1, mRNA	NCN_4h_DEGs_FINAL.xlsx	Metabolism
XM_017495101.3	32.4768	-3.02018	0.000588741	3.82509	-1.59463	5.29839e-05	PREDICTED: Ictalurus punctatus aldehyde dehydrogenase 16 family, member A1 (aldh16a1), transcript variant X1, mRNA	NCN_4h_DEGs_FINAL.xlsx	Metabolism
XM_017496066.3	18.1141	2.10393	0.00432479	4.26028	1.07309	0.000782561	PREDICTED: Ictalurus punctatus short chain dehydrogenase/reductase family 16C, member 5a (sdr16c5a), mRNA	NCN_4h_DEGs_FINAL.xlsx	Metabolism
XM_017496447.3	12.136	12.4627	0.0138129	0.429178	3.63955	0.00360531	PREDICTED: Ictalurus punctatus chemokine (C motif) receptor 1b, duplicate 2 (xcr1b.2), mRNA	NCN_4h_DEGs_FINAL.xlsx	Immune Signaling
XM_047151965.2	26.1827	13.047	0.00123046	0.485076	3.70564	0.000152114	PREDICTED: Ictalurus punctatus E3 ubiquitin-protein ligase lubel (LOC108260463), mRNA	NCN_4h_DEGs_FINAL.xlsx	Metabolism
XM_047154470.2	37.279	-2.06977	0.000355156	5.17201	-1.04947	2.60544e-05	PREDICTED: Ictalurus punctatus ubiquitin-conjugating enzyme E2Na (ube2na), transcript variant X1, mRNA	NCN_4h_DEGs_FINAL.xlsx	Metabolism
XM_047156552.2	29.8523	-2.1888	0.000789221	6.12057	-1.13014	8.06879e-05	PREDICTED: Ictalurus punctatus ubiquitin specific peptidase 14 (tRNA-guanine transglycosylase) (usp14), mRNA	NCN_4h_DEGs_FINAL.xlsx	Metabolism
XM_047158578.2	67.5617	-9.34973	4.19418e-05	7.1214	-3.22492	9.336e-07	PREDICTED: Ictalurus punctatus aldehyde dehydrogenase 1 family, member L1 (aldh1l1), transcript variant X1, mRNA	NCN_4h_DEGs_FINAL.xlsx	Metabolism
XM_047158770.2	33.6358	-2.45339	0.000513213	3.98313	-1.29478	4.43441e-05	PREDICTED: Ictalurus punctatus napsin A aspartic peptidase (napsa), transcript variant X1, mRNA	NCN_4h_DEGs_FINAL.xlsx	Metabolism
XM_047160688.2	13.9668	2.47028	0.00942782	1.11676	1.30468	0.0021753	PREDICTED: Ictalurus punctatus E3 ubiquitin/ISG15 ligase TRIM25 (LOC108275265), mRNA	NCN_4h_DEGs_FINAL.xlsx	Metabolism
XM_053674243.1	40.6395	-4.56925	0.000251966	3.89225	-2.19196	1.64942e-05	PREDICTED: Ictalurus punctatus phosphoserine aminotransferase 1 (psat1), mRNA	NCN_4h_DEGs_FINAL.xlsx	Metabolism
XM_053674775.1	18.3342	-2.38471	0.00416808	2.49288	-1.25381	0.000744229	PREDICTED: Ictalurus punctatus pyruvate dehydrogenase kinase, isozyme 3a (pdk3a), mRNA	NCN_4h_DEGs_FINAL.xlsx	Metabolism
XM_053676035.1	63.0237	-2.81113	5.58086e-05	3.82033	-1.49115	1.40564e-06	PREDICTED: Ictalurus punctatus ubiquitin like 5 (ubl5), mRNA	NCN_4h_DEGs_FINAL.xlsx	Metabolism
XM_053676037.1	15.5306	26.0307	0.00687426	1.77193	4.70214	0.00145284	PREDICTED: Ictalurus punctatus interferon-induced GTP-binding protein Mx3 (LOC108261765), mRNA	NCN_4h_DEGs_FINAL.xlsx	Immune Signaling
XM_053676166.1	11.6657	9.90795	0.015349	-0.227218	3.30859	0.00413115	PREDICTED: Ictalurus punctatus interferon-induced protein 44-like (LOC108261261), transcript variant X3, mRNA	NCN_4h_DEGs_FINAL.xlsx	Immune Signaling
XM_053676178.1	7.57944	6.91778	0.0435327	-0.64204	2.79031	0.0154417	PREDICTED: Ictalurus punctatus interferon-induced protein 44-like (LOC108262343), transcript variant X3, mRNA	NCN_4h_DEGs_FINAL.xlsx	Immune Signaling
XM_053677094.1	10.1147	2.0824	0.0223743	6.10652	1.05825	0.00660839	PREDICTED: Ictalurus punctatus ubiquitin B (ubb), mRNA	NCN_4h_DEGs_FINAL.xlsx	Metabolism
XM_053677183.1	74.6814	-4.34755	3.10966e-05	6.64252	-2.1202	5.13563e-07	PREDICTED: Ictalurus punctatus peroxiredoxin 4 (prdx4), mRNA	NCN_4h_DEGs_FINAL.xlsx	Metabolism
XM_053677720.1	32.7186	-2.1653	0.00057316	5.98142	-1.11457	5.10329e-05	PREDICTED: Ictalurus punctatus UDP-glucose 6-dehydrogenase (ugdh), mRNA	NCN_4h_DEGs_FINAL.xlsx	Metabolism
XM_053677791.1	13.3295	11.9839	0.0107737	0.69488	3.58302	0.00258254	PREDICTED: Ictalurus punctatus interleukin-12 subunit beta (si:dkey-88e18.2), mRNA	NCN_4h_DEGs_FINAL.xlsx	Immune Signaling
XM_053680739.1	10.6868	9.81505	0.0193693	-0.111051	3.295	0.00553541	PREDICTED: Ictalurus punctatus C-X-C chemokine receptor type 3 (LOC108266504), transcript variant X3, mRNA	NCN_4h_DEGs_FINAL.xlsx	Immune Signaling
XM_053681083.1	12.6732	-3.01425	0.012356	5.56027	-1.5918	0.00309627	PREDICTED: Ictalurus punctatus sterol 26-hydroxylase, mitochondrial (LOC108261972), mRNA	NCN_4h_DEGs_FINAL.xlsx	Metabolism
XM_053681084.1	7.35183	-2.41209	0.0465837	5.79277	-1.27028	0.0167611	PREDICTED: Ictalurus punctatus sterol 26-hydroxylase, mitochondrial (LOC124627672), mRNA	NCN_4h_DEGs_FINAL.xlsx	Metabolism
XM_053681477.1	23.4919	-2.22962	0.00182573	6.43728	-1.1568	0.000251922	PREDICTED: Ictalurus punctatus aldehyde dehydrogenase 9 family, member A1b (aldh9a1b), mRNA	NCN_4h_DEGs_FINAL.xlsx	Metabolism
XM_053683181.1	18.3291	-2.93193	0.00417018	2.75957	-1.55185	0.000745102	PREDICTED: Ictalurus punctatus ubiquitin protein ligase E3D (ube3d), mRNA	NCN_4h_DEGs_FINAL.xlsx	Metabolism
XM_053685015.1	7.42761	-2.36022	0.0455647	0.877878	-1.23892	0.0163078	PREDICTED: Ictalurus punctatus serine protease (zgc:92313), mRNA	NCN_4h_DEGs_FINAL.xlsx	Metabolism
XM_053687071.1	21.7752	12.064	0.00236527	8.95099	3.59264	0.000354678	PREDICTED: Ictalurus punctatus chemokine (C-C motif) ligand 19b (ccl19b), mRNA	NCN_4h_DEGs_FINAL.xlsx	Immune Signaling
XM_053687265.1	24.0932	-2.37594	0.00166336	6.27852	-1.2485	0.000224343	PREDICTED: Ictalurus punctatus signal peptidase complex subunit 2 (spcs2), mRNA	NCN_4h_DEGs_FINAL.xlsx	Metabolism
XM_053687326.1	20.4444	-2.20554	0.00293825	3.83746	-1.14113	0.000468021	PREDICTED: Ictalurus punctatus caseinolytic peptidase B protein homolog (LOC108261209), mRNA	NCN_4h_DEGs_FINAL.xlsx	Metabolism
XM_053687423.1	18.1068	6.55039	0.00432924	4.45185	2.71158	0.000783885	PREDICTED: Ictalurus punctatus interleukin-1 receptor accessory protein (LOC108277591), mRNA	NCN_4h_DEGs_FINAL.xlsx	Immune Signaling
XM_053687426.1	13.2944	-2.20442	0.0108503	3.43263	-1.1404	0.0026074	PREDICTED: Ictalurus punctatus aminoadipate-semialdehyde dehydrogenase-phosphopantetheinyl transferase (aasdhppt), mRNA	NCN_4h_DEGs_FINAL.xlsx	Metabolism
NM_001200069.1	19.8848	14.4152	0.00768226	4.20898	3.84951	0.000645227	Ictalurus punctatus ADAM metallopeptidase domain 8a (adam8a), mRNA	NCN_8h_DEGs_FINAL.xlsx	Metabolism
NM_001200202.1	40.8897	51.8719	0.00132881	7.49392	5.69688	2.37536e-05	Ictalurus punctatus chemokine (C-X-C motif) ligand 18b (cxcl18b), mRNA	NCN_8h_DEGs_FINAL.xlsx	Immune Signaling
NM_001200219.1	19.3706	14.7417	0.00808529	2.69562	3.88183	0.000704133	Ictalurus punctatus interleukin 1, beta (LOC100304696), mRNA	NCN_8h_DEGs_FINAL.xlsx	Immune Signaling
NM_001200220.1	36.8977	26.4252	0.00160982	4.69435	4.72384	3.95825e-05	Ictalurus punctatus interleukin 1, beta (LOC100304697), mRNA	NCN_8h_DEGs_FINAL.xlsx	Immune Signaling
NM_001200255.1	22.2357	-2.17746	0.00493971	5.3197	-1.12264	0.000318928	Ictalurus punctatus ubiquitin carboxyl-terminal hydrolase L5 (uchl5), mRNA	NCN_8h_DEGs_FINAL.xlsx	Metabolism
NM_001200340.1	19.546	-2.82164	0.00706432	2.89655	-1.49653	0.000561721	Ictalurus punctatus proteasome 26S subunit, non-ATPase 10 (psmd10), mRNA	NCN_8h_DEGs_FINAL.xlsx	Metabolism
NM_001200383.1	55.6313	-5.79331	0.000564879	2.63132	-2.53439	2.81047e-06	Ictalurus punctatus retinol dehydrogenase 13 (rdh13), mRNA	NCN_8h_DEGs_FINAL.xlsx	Metabolism
NM_001200421.1	25.878	-2.81298	0.00331711	2.98279	-1.4921	0.000158379	Ictalurus punctatus short chain dehydrogenase/reductase family 39U, member 1 (sdr39u1), mRNA	NCN_8h_DEGs_FINAL.xlsx	Metabolism
NM_001200455.1	32.1422	-2.33715	0.00190116	5.28067	-1.22475	5.48056e-05	Ictalurus punctatus glyoxylate reductase/hydroxypyruvate reductase a (grhpra), mRNA	NCN_8h_DEGs_FINAL.xlsx	Metabolism
NM_001200521.1	20.7493	-2.21321	0.00594625	7.23377	-1.14614	0.000433581	Ictalurus punctatus hydroxysteroid (17-beta) dehydrogenase 12b (hsd17b12b), mRNA	NCN_8h_DEGs_FINAL.xlsx	Metabolism
NM_001200608.1	13.4922	-2.19	0.0180482	9.33033	-1.13093	0.00245277	Ictalurus punctatus glutathione S-transferase, alpha tandem duplicate 1 (gsta.1), mRNA	NCN_8h_DEGs_FINAL.xlsx	Metabolism
NM_001200688.1	34.0248	2.20091	0.00165162	7.26429	1.1381	4.10105e-05	Ictalurus punctatus glutathione peroxidase 4b (gpx4b), mRNA	NCN_8h_DEGs_FINAL.xlsx	Metabolism
NM_001200944.2	17.8565	-2.3362	0.00894461	5.82443	-1.22416	0.000821973	Ictalurus punctatus sorbitol dehydrogenase (sord), mRNA	NCN_8h_DEGs_FINAL.xlsx	Metabolism
NM_001200964.1	45.6562	-3.28213	0.000834465	6.42197	-1.71463	8.55454e-06	Ictalurus punctatus hydroxyacyl-CoA dehydrogenase (hadh), mRNA	NCN_8h_DEGs_FINAL.xlsx	Metabolism
NM_001201121.2	22.1405	-2.15958	0.00497621	5.78144	-1.11075	0.000325133	Ictalurus punctatus esterase D/formylglutathione hydrolase (esd), mRNA	NCN_8h_DEGs_FINAL.xlsx	Metabolism
NM_001201155.1	23.8753	59.1233	0.00478089	6.41426	5.88565	0.000298193	Ictalurus punctatus cholesterol 25-hydroxylase (ch25h), mRNA	NCN_8h_DEGs_FINAL.xlsx	Metabolism
NM_001201180.1	40.7733	-2.70317	0.00115544	6.45812	-1.43465	1.58417e-05	Ictalurus punctatus hydroxysteroid dehydrogenase like 2 (hsdl2), mRNA	NCN_8h_DEGs_FINAL.xlsx	Metabolism
NM_001201185.1	38.4434	10.52	0.00147156	4.89251	3.39507	3.11577e-05	Ictalurus punctatus interleukin-1 receptor-associated kinase 4 (irak4), mRNA	NCN_8h_DEGs_FINAL.xlsx	Immune Signaling
NM_001201198.2	58.9306	-2.8394	0.000516279	7.21251	-1.50559	2.01501e-06	Ictalurus punctatus peroxiredoxin 3 (prdx3), mRNA	NCN_8h_DEGs_FINAL.xlsx	Metabolism
NM_001201254.1	24.4935	11.7004	0.00446612	5.17091	3.54849	0.000266691	Ictalurus punctatus suppressor of cytokine signaling 3a (socs3a), mRNA	NCN_8h_DEGs_FINAL.xlsx	Immune Signaling
NM_001201274.2	12.8021	7.90284	0.0202909	0.0292302	2.98237	0.00296618	Ictalurus punctatus ubiquitin cross-reactive protein (ucrp), mRNA	NCN_8h_DEGs_FINAL.xlsx	Metabolism
NM_001329324.1	18.6752	-5.00299	0.00812432	2.9304	-2.32279	0.000710027	Ictalurus punctatus serpin peptidase inhibitor, clade E (nexin, plasminogen activator inhibitor type 1), member 1 (serpine1), mRNA	NCN_8h_DEGs_FINAL.xlsx	Metabolism
NM_001360819.1	34.9452	2.31984	0.00156	5.97713	1.21402	3.5741e-05	Ictalurus punctatus interferon gamma receptor 1-like (ifngr1l), mRNA	NCN_8h_DEGs_FINAL.xlsx	Immune Signaling
XM_017450744.3	22.5771	-2.37524	0.00478089	8.63879	-1.24807	0.000297759	PREDICTED: Ictalurus punctatus glycerol-3-phosphate dehydrogenase 1b (gpd1b), mRNA	NCN_8h_DEGs_FINAL.xlsx	Metabolism
XM_017450920.3	22.7346	2.00526	0.00469382	3.78977	1.00379	0.000288541	PREDICTED: Ictalurus punctatus YOD1 deubiquitinase (yod1), mRNA	NCN_8h_DEGs_FINAL.xlsx	Metabolism
XM_017451517.2	13.8728	13.288	0.0180038	1.78009	3.73206	0.00244238	PREDICTED: Ictalurus punctatus chemokine (C-C motif) ligand 19a, tandem duplicate 2 (ccl19a.2), mRNA	NCN_8h_DEGs_FINAL.xlsx	Immune Signaling
XM_017451519.3	25.7529	46.4751	0.00398219	7.28543	5.53839	0.000213676	PREDICTED: Ictalurus punctatus chemokine (C-C motif) ligand 19a, tandem duplicate 1 (ccl19a.1), mRNA	NCN_8h_DEGs_FINAL.xlsx	Immune Signaling
XM_017451773.3	10.7016	-6.37585	0.03256	7.35057	-2.67262	0.00608133	PREDICTED: Ictalurus punctatus glycine dehydrogenase (decarboxylating) (gldc), mRNA	NCN_8h_DEGs_FINAL.xlsx	Metabolism
XM_017452841.3	21.9543	-2.44537	0.00506876	6.05024	-1.29005	0.000337672	PREDICTED: Ictalurus punctatus thioredoxin domain containing 5 (txndc5), mRNA	NCN_8h_DEGs_FINAL.xlsx	Metabolism
XM_017453856.3	31.3437	3.49583	0.00204455	3.75244	1.80563	6.22078e-05	PREDICTED: Ictalurus punctatus ubiquitin-conjugating enzyme E2E 2 (ube2e2), mRNA	NCN_8h_DEGs_FINAL.xlsx	Metabolism
XM_017456076.3	12.3016	-4.24355	0.0242459	6.22246	-2.08527	0.00386488	PREDICTED: Ictalurus punctatus 24-dehydrocholesterol reductase (dhcr24), mRNA	NCN_8h_DEGs_FINAL.xlsx	Metabolism
XM_017456135.3	11.4255	-2.01097	0.0261944	2.43642	-1.00789	0.00440697	PREDICTED: Ictalurus punctatus OMA1 zinc metallopeptidase (oma1), mRNA	NCN_8h_DEGs_FINAL.xlsx	Metabolism
XM_017457604.2	18.3737	2.29023	0.00820997	4.42463	1.1955	0.000729907	PREDICTED: Ictalurus punctatus thioredoxin domain containing 11 (txndc11), mRNA	NCN_8h_DEGs_FINAL.xlsx	Metabolism
XM_017457817.3	14.0644	16.0669	0.0178345	1.90204	4.00602	0.00239781	PREDICTED: Ictalurus punctatus interferon-induced GTP-binding protein Mx3 (LOC108258862), mRNA	NCN_8h_DEGs_FINAL.xlsx	Immune Signaling
XM_017457889.2	15.4224	-2.05761	0.0132047	7.32226	-1.04097	0.00148012	PREDICTED: Ictalurus punctatus peroxiredoxin 2 (prdx2), mRNA	NCN_8h_DEGs_FINAL.xlsx	Metabolism
XM_017458194.3	32.1544	2.00301	0.00190116	4.53219	1.00217	5.47008e-05	PREDICTED: Ictalurus punctatus ubiquitin-conjugating enzyme E2 A (LOC108259060), mRNA	NCN_8h_DEGs_FINAL.xlsx	Metabolism
XM_017459266.3	12.7028	-2.45965	0.0210171	4.86452	-1.29845	0.00312342	PREDICTED: Ictalurus punctatus aldehyde dehydrogenase 1 family, member A2 (aldh1a2), mRNA	NCN_8h_DEGs_FINAL.xlsx	Metabolism
XM_017459416.3	13.7626	3.94953	0.0174131	1.88638	1.98168	0.00227998	PREDICTED: Ictalurus punctatus ADAM metallopeptidase with thrombospondin type 1 motif, 8a (adamts8a), mRNA	NCN_8h_DEGs_FINAL.xlsx	Metabolism
XM_017460470.3	14.0277	3.08233	0.0175253	6.58889	1.62402	0.00231215	PREDICTED: Ictalurus punctatus branched chain ketoacid dehydrogenase kinase (bckdk), mRNA	NCN_8h_DEGs_FINAL.xlsx	Metabolism
XM_017461274.3	30.228	2.57157	0.00217635	9.35273	1.36265	7.45458e-05	PREDICTED: Ictalurus punctatus glyoxylate reductase/hydroxypyruvate reductase b (grhprb), mRNA	NCN_8h_DEGs_FINAL.xlsx	Metabolism
XM_017461389.3	9.04693	-62.5602	0.045926	3.90727	-5.96717	0.0100964	PREDICTED: Ictalurus punctatus carboxypeptidase E (cpe), mRNA	NCN_8h_DEGs_FINAL.xlsx	Metabolism
XM_017461460.1	9.87218	-13.7867	0.0374511	0.989972	-3.7852	0.00755283	PREDICTED: Ictalurus punctatus ubiquitin carboxyl-terminal esterase L1 (ubiquitin thiolesterase) (uchl1), mRNA	NCN_8h_DEGs_FINAL.xlsx	Metabolism
XM_017463385.3	22.3162	2.19533	0.00489715	7.23579	1.13444	0.000313783	PREDICTED: Ictalurus punctatus 15-hydroxyprostaglandin dehydrogenase (hpgd), transcript variant X1, mRNA	NCN_8h_DEGs_FINAL.xlsx	Metabolism
XM_017463863.3	18.4303	-2.09107	0.00817557	4.18199	-1.06424	0.00072058	PREDICTED: Ictalurus punctatus serine protease HTRA2, mitochondrial (LOC108263241), mRNA	NCN_8h_DEGs_FINAL.xlsx	Metabolism
XM_017464014.3	8.758	-7.88145	0.0488438	4.67846	-2.97846	0.011081	PREDICTED: Ictalurus punctatus retinol dehydrogenase 12 (rdh12), mRNA	NCN_8h_DEGs_FINAL.xlsx	Metabolism
XM_017464079.3	9.61274	-7.44637	0.040696	4.48899	-2.89654	0.00844877	PREDICTED: Ictalurus punctatus hexokinase domain containing 1 (hkdc1), mRNA	NCN_8h_DEGs_FINAL.xlsx	Metabolism
XM_017464463.3	22.6894	2.68163	0.00472254	3.77001	1.42311	0.000291155	PREDICTED: Ictalurus punctatus ubiquitin-conjugating enzyme E2D 3 (ube2d3), transcript variant X3, mRNA	NCN_8h_DEGs_FINAL.xlsx	Metabolism
XM_017464663.3	40.732	25.0091	0.00132881	5.03946	4.64438	2.42195e-05	PREDICTED: Ictalurus punctatus C-X-C motif chemokine 9 (LOC108263637), mRNA	NCN_8h_DEGs_FINAL.xlsx	Immune Signaling
XM_017464679.3	19.8499	2.30746	0.00678131	7.91317	1.2063	0.000525683	PREDICTED: Ictalurus punctatus glutathione S-transferase omega 1 (gsto1), mRNA	NCN_8h_DEGs_FINAL.xlsx	Metabolism
XM_017464777.3	18.6096	-4.71993	0.0080035	0.990681	-2.23877	0.000691888	PREDICTED: Ictalurus punctatus desumoylating isopeptidase 2 (desi2), mRNA	NCN_8h_DEGs_FINAL.xlsx	Metabolism
XM_017465598.2	16.0912	-3.25637	0.0127692	5.55437	-1.70327	0.00139213	PREDICTED: Ictalurus punctatus isocitrate dehydrogenase (NADP(+)) 2 (idh2), mRNA	NCN_8h_DEGs_FINAL.xlsx	Metabolism
XM_017465604.3	47.7955	-2.15632	0.000750528	7.19496	-1.10857	6.63621e-06	PREDICTED: Ictalurus punctatus SEC11 homolog A, signal peptidase complex subunit (sec11a), mRNA	NCN_8h_DEGs_FINAL.xlsx	Metabolism
XM_017465909.3	22.4931	8.33771	0.00556176	5.73525	3.05965	0.00038555	PREDICTED: Ictalurus punctatus homocysteine-inducible, endoplasmic reticulum stress-inducible, ubiquitin-like domain member 1 (herpud1), mRNA	NCN_8h_DEGs_FINAL.xlsx	Metabolism
XM_017467661.1	10.8282	2.42677	0.0295713	2.85439	1.27904	0.00527241	PREDICTED: Ictalurus punctatus N-acetylneuraminate pyruvate lyase (dihydrodipicolinate synthase) (npl), mRNA	NCN_8h_DEGs_FINAL.xlsx	Metabolism
XM_017467775.3	11.9202	3.53006	0.0240648	1.84031	1.81969	0.00381229	PREDICTED: Ictalurus punctatus solute carrier family 2, facilitated glucose transporter member 6 (LOC108265450), mRNA	NCN_8h_DEGs_FINAL.xlsx	Metabolism
XM_017467793.3	77.0697	-4.6096	0.000390567	4.50873	-2.20464	4.0946e-07	PREDICTED: Ictalurus punctatus choline dehydrogenase (chdh), mRNA	NCN_8h_DEGs_FINAL.xlsx	Metabolism
XM_017469121.3	27.4213	47.3529	0.00332155	3.24906	5.56538	0.000161123	PREDICTED: Ictalurus punctatus interleukin-1 receptor type 2 (LOC108266111), mRNA	NCN_8h_DEGs_FINAL.xlsx	Immune Signaling
XM_017469761.3	8.67094	8.17091	0.0474261	0.573932	3.0305	0.0105755	PREDICTED: Ictalurus punctatus C-X-C chemokine receptor type 1 (LOC108266440), mRNA	NCN_8h_DEGs_FINAL.xlsx	Immune Signaling
XM_017469878.3	43.8131	-4.61437	0.000952291	4.55678	-2.20613	1.07271e-05	PREDICTED: Ictalurus punctatus sterol 26-hydroxylase, mitochondrial (LOC108266489), mRNA	NCN_8h_DEGs_FINAL.xlsx	Metabolism
XM_017470293.3	9.57798	4.35043	0.0408991	5.31105	2.12116	0.00854046	PREDICTED: Ictalurus punctatus plasma membrane ascorbate-dependent reductase CYBRD1 (LOC108266665), mRNA	NCN_8h_DEGs_FINAL.xlsx	Metabolism
XM_017470366.3	37.4604	-3.91706	0.00133059	2.25229	-1.96977	2.48681e-05	PREDICTED: Ictalurus punctatus O-sialoglycoprotein endopeptidase-like 1 (osgepl1), mRNA	NCN_8h_DEGs_FINAL.xlsx	Metabolism
XM_017470457.3	17.9788	2.60073	0.00881941	6.49288	1.37891	0.000799045	PREDICTED: Ictalurus punctatus interleukin-1 receptor-like 2 (zmp:0000000936), mRNA	NCN_8h_DEGs_FINAL.xlsx	Immune Signaling
XM_017470510.3	15.4015	19.8238	0.0137658	1.07653	4.30916	0.00159567	PREDICTED: Ictalurus punctatus interleukin 11a (il11a), mRNA	NCN_8h_DEGs_FINAL.xlsx	Immune Signaling
XM_017470626.3	23.1394	2.57012	0.00446612	4.48276	1.36184	0.000266305	PREDICTED: Ictalurus punctatus interleukin-10 receptor subunit beta (LOC108266840), mRNA	NCN_8h_DEGs_FINAL.xlsx	Immune Signaling
XM_017470910.2	23.0951	-2.79127	0.00448054	2.75077	-1.48092	0.000268637	PREDICTED: Ictalurus punctatus protein kinase, interferon-inducible double stranded RNA dependent activator (prkra), mRNA	NCN_8h_DEGs_FINAL.xlsx	Immune Signaling
XM_017471940.3	8.56713	-2.7363	0.0482903	2.2451	-1.45223	0.0109014	PREDICTED: Ictalurus punctatus SUMO specific peptidase 3b (senp3b), mRNA	NCN_8h_DEGs_FINAL.xlsx	Metabolism
XM_017473810.3	8.70677	-2.69754	0.046962	1.99175	-1.43164	0.0103981	PREDICTED: Ictalurus punctatus inner mitochondrial membrane peptidase subunit 2 (immp2l), transcript variant X1, mRNA	NCN_8h_DEGs_FINAL.xlsx	Metabolism
XM_017474030.3	17.849	-3.32336	0.00894461	2.76299	-1.73264	0.000823389	PREDICTED: Ictalurus punctatus lactate dehydrogenase D (ldhd), mRNA	NCN_8h_DEGs_FINAL.xlsx	Metabolism
XM_017475567.3	13.3037	-3.13574	0.0193428	7.67327	-1.64881	0.0027482	PREDICTED: Ictalurus punctatus methylenetetrahydrofolate dehydrogenase (NADP+ dependent) 1b (mthfd1b), mRNA	NCN_8h_DEGs_FINAL.xlsx	Metabolism
XM_017476103.3	19.6372	-2.19415	0.00700453	7.88923	-1.13366	0.000550622	PREDICTED: Ictalurus punctatus aldehyde dehydrogenase 6 family, member A1 (aldh6a1), mRNA	NCN_8h_DEGs_FINAL.xlsx	Metabolism
XM_017476232.3	44.4831	2.64397	0.000926135	3.78793	1.40271	9.8716e-06	PREDICTED: Ictalurus punctatus ubiquitin thioesterase OTUB2 (LOC108270004), mRNA	NCN_8h_DEGs_FINAL.xlsx	Metabolism
XM_017476391.2	19.8728	-2.49602	0.00676883	5.61671	-1.31963	0.000523075	PREDICTED: Ictalurus punctatus isovaleryl-CoA dehydrogenase (ivd), mRNA	NCN_8h_DEGs_FINAL.xlsx	Metabolism
XM_017476531.3	9.75503	4.15976	0.0367608	0.0499888	2.0565	0.00736907	PREDICTED: Ictalurus punctatus serine protease HTRA1A (LOC108270147), transcript variant X1, mRNA	NCN_8h_DEGs_FINAL.xlsx	Metabolism
XM_017476799.3	27.9034	-2.07857	0.00268846	5.27894	-1.05559	0.000110391	PREDICTED: Ictalurus punctatus zinc metallopeptidase, STE24 homolog (zmpste24), mRNA	NCN_8h_DEGs_FINAL.xlsx	Metabolism
XM_017476943.3	16.1774	2.54708	0.0116705	3.26568	1.34884	0.00122662	PREDICTED: Ictalurus punctatus pellino E3 ubiquitin protein ligase family member 2 (peli2), mRNA	NCN_8h_DEGs_FINAL.xlsx	Metabolism
XM_017477008.3	33.4859	-2.53636	0.00171802	7.50304	-1.34276	4.45061e-05	PREDICTED: Ictalurus punctatus saccharopine dehydrogenase a, tandem duplicate 1 (sccpdha.1), mRNA	NCN_8h_DEGs_FINAL.xlsx	Metabolism
XM_017478560.3	15.1965	3.77821	0.0136464	1.5908	1.9177	0.0015673	PREDICTED: Ictalurus punctatus interleukin 16 (il16), mRNA	NCN_8h_DEGs_FINAL.xlsx	Immune Signaling
XM_017478833.3	19.4802	-5.09469	0.00776256	7.56743	-2.349	0.000658163	PREDICTED: Ictalurus punctatus 7-dehydrocholesterol reductase (dhcr7), mRNA	NCN_8h_DEGs_FINAL.xlsx	Metabolism
XM_017478946.2	10.8166	-4.68829	0.0317065	3.97099	-2.22906	0.00587968	PREDICTED: Ictalurus punctatus phosphofructokinase, liver b (pfklb), mRNA	NCN_8h_DEGs_FINAL.xlsx	Metabolism
XM_017480048.3	12.4295	9.85929	0.0237409	5.15967	3.30148	0.00373252	PREDICTED: Ictalurus punctatus cytokine inducible SH2-containing protein (cish), mRNA	NCN_8h_DEGs_FINAL.xlsx	Immune Signaling
XM_017482949.3	8.75656	-2.78873	0.046333	1.61808	-1.47961	0.0102251	PREDICTED: Ictalurus punctatus 4-hydroxyphenylpyruvate dioxygenase-like (hpdl), mRNA	NCN_8h_DEGs_FINAL.xlsx	Metabolism
XM_017483184.3	41.24	10.66	0.00132881	5.66486	3.41413	2.1885e-05	PREDICTED: Ictalurus punctatus E3 ubiquitin-protein ligase TRIM39 (si:dkey-219e21.2), mRNA	NCN_8h_DEGs_FINAL.xlsx	Metabolism
XM_017483518.3	15.7853	2.1773	0.0124717	4.26093	1.12254	0.00135146	PREDICTED: Ictalurus punctatus interferon regulatory factor 9 (irf9), mRNA	NCN_8h_DEGs_FINAL.xlsx	Immune Signaling
XM_017483655.3	22.4489	2.93483	0.00482002	4.84518	1.55328	0.000305514	PREDICTED: Ictalurus punctatus E3 ubiquitin-protein ligase rnf213-alpha (LOC108273946), mRNA	NCN_8h_DEGs_FINAL.xlsx	Metabolism
XM_017483973.3	33.54	12.6346	0.00204455	6.14088	3.65931	6.29016e-05	PREDICTED: Ictalurus punctatus suppressor of cytokine signaling 3b (socs3b), mRNA	NCN_8h_DEGs_FINAL.xlsx	Immune Signaling
XM_017484464.3	65.1282	5.47021	0.000498136	10.0189	2.4516	1.12183e-06	PREDICTED: Ictalurus punctatus glucose-6-phosphatase catalytic subunit 1a, tandem duplicate 1 (g6pc1a.1), mRNA	NCN_8h_DEGs_FINAL.xlsx	Metabolism
XM_017485296.3	24.6059	-2.17039	0.00386153	6.7186	-1.11796	0.000200654	PREDICTED: Ictalurus punctatus glutathione S-transferase rho (gstr), mRNA	NCN_8h_DEGs_FINAL.xlsx	Metabolism
XM_017485781.3	57.8142	34.4223	0.000516279	2.14283	5.10527	2.25122e-06	PREDICTED: Ictalurus punctatus interferon regulatory factor 7 (irf7), mRNA	NCN_8h_DEGs_FINAL.xlsx	Immune Signaling
XM_017487208.3	8.98708	-2.7434	0.0438335	2.47522	-1.45596	0.00946647	PREDICTED: Ictalurus punctatus isocitrate dehydrogenase [NAD] subunit gamma, mitochondrial (LOC108275983), mRNA	NCN_8h_DEGs_FINAL.xlsx	Metabolism
XM_017487251.3	19.4214	-11.3153	0.00736224	1.64789	-3.50021	0.000600143	PREDICTED: Ictalurus punctatus glutathione peroxidase 7 (gpx7), mRNA	NCN_8h_DEGs_FINAL.xlsx	Metabolism
XM_017487406.3	11.506	18.6107	0.0278584	3.07194	4.21806	0.00482191	PREDICTED: Ictalurus punctatus suppressor of cytokine signaling 2 (LOC128628654), mRNA	NCN_8h_DEGs_FINAL.xlsx	Immune Signaling
XM_017487760.3	15.0774	-15.9831	0.0139169	0.700469	-3.99847	0.00162667	PREDICTED: Ictalurus punctatus ubiquitin-conjugating enzyme E2T (putative) (ube2t), mRNA	NCN_8h_DEGs_FINAL.xlsx	Metabolism
XM_017488812.2	11.5958	3.01796	0.0268231	5.22042	1.59357	0.00455174	PREDICTED: Ictalurus punctatus dehydrogenase/reductase SDR family member 13 (LOC108276818), mRNA	NCN_8h_DEGs_FINAL.xlsx	Metabolism
XM_017489163.3	10.7264	2.93645	0.0300339	0.962847	1.55407	0.00543856	PREDICTED: Ictalurus punctatus endoplasmic reticulum aminopeptidase 1a (erap1a), transcript variant X1, mRNA	NCN_8h_DEGs_FINAL.xlsx	Metabolism
XM_017489233.3	48.8471	5.79898	0.000744209	7.93524	2.5358	5.87667e-06	PREDICTED: Ictalurus punctatus interleukin 6 cytokine family signal transduce (il6st), mRNA	NCN_8h_DEGs_FINAL.xlsx	Immune Signaling
XM_017489270.2	43.252	2.37129	0.000967416	6.05669	1.24567	1.15092e-05	PREDICTED: Ictalurus punctatus transmembrane and ubiquitin-like domain containing 2 (tmub2), mRNA	NCN_8h_DEGs_FINAL.xlsx	Metabolism
XM_017489954.3	47.9701	-2.92359	0.000745646	7.53928	-1.54774	6.50272e-06	PREDICTED: Ictalurus punctatus aldehyde dehydrogenase 7 family, member A1 (aldh7a1), mRNA	NCN_8h_DEGs_FINAL.xlsx	Metabolism
XM_017490300.3	11.033	-2.69905	0.0284101	1.60929	-1.43245	0.00495524	PREDICTED: Ictalurus punctatus aldehyde dehydrogenase 3 family, member A2a (aldh3a2a), mRNA	NCN_8h_DEGs_FINAL.xlsx	Metabolism
XM_017490824.3	10.2558	-2.124	0.0333529	4.81351	-1.08679	0.00629003	PREDICTED: Ictalurus punctatus acyl-CoA dehydrogenase family, member 8 (acad8), mRNA	NCN_8h_DEGs_FINAL.xlsx	Metabolism
XM_017492563.3	16.9985	-3.61539	0.0110658	5.19867	-1.85415	0.00113527	PREDICTED: Ictalurus punctatus pyruvate carboxylase a (pcxa), mRNA	NCN_8h_DEGs_FINAL.xlsx	Metabolism
XM_017492792.3	18.9519	3.17398	0.00766735	0.654174	1.66629	0.00064066	PREDICTED: Ictalurus punctatus ubiquitin-conjugating enzyme E2R 2 (ube2r2), transcript variant X1, mRNA	NCN_8h_DEGs_FINAL.xlsx	Metabolism
XM_017492925.3	14.5165	3.20311	0.0158625	4.46996	1.67947	0.00200203	PREDICTED: Ictalurus punctatus dimethylglycine dehydrogenase (dmgdh), transcript variant X1, mRNA	NCN_8h_DEGs_FINAL.xlsx	Metabolism
XM_017493952.2	21.0869	2.4281	0.00570653	9.39836	1.27983	0.000403884	PREDICTED: Ictalurus punctatus lactate dehydrogenase Ba (ldhba), mRNA	NCN_8h_DEGs_FINAL.xlsx	Metabolism
XM_017494200.2	38.1854	10.7369	0.00152418	5.71237	3.42451	3.26194e-05	PREDICTED: Ictalurus punctatus interleukin-1 receptor-associated kinase 3 (irak3), mRNA	NCN_8h_DEGs_FINAL.xlsx	Immune Signaling
XM_017494377.3	11.6873	2.19363	0.025121	8.12681	1.13332	0.00407986	PREDICTED: Ictalurus punctatus branched chain amino-acid transaminase 1, cytosolic (bcat1), transcript variant X3, mRNA	NCN_8h_DEGs_FINAL.xlsx	Metabolism
XM_017494708.3	9.78051	-2.48548	0.0365156	2.67818	-1.31353	0.00730928	PREDICTED: Ictalurus punctatus E3 ubiquitin-protein ligase TRIM69 (si:ch211-120g10.1), mRNA	NCN_8h_DEGs_FINAL.xlsx	Metabolism
XM_017494880.3	11.7126	-8.07721	0.0268231	3.52088	-3.01386	0.0045492	PREDICTED: Ictalurus punctatus aldehyde dehydrogenase 1 family, member L2 (aldh1l2), transcript variant X1, mRNA	NCN_8h_DEGs_FINAL.xlsx	Metabolism
XM_017495101.3	16.1627	-2.48282	0.0116821	3.92189	-1.31198	0.00123103	PREDICTED: Ictalurus punctatus aldehyde dehydrogenase 16 family, member A1 (aldh16a1), transcript variant X1, mRNA	NCN_8h_DEGs_FINAL.xlsx	Metabolism
XM_017496066.3	14.7697	2.17328	0.0145231	4.31276	1.11987	0.00174854	PREDICTED: Ictalurus punctatus short chain dehydrogenase/reductase family 16C, member 5a (sdr16c5a), mRNA	NCN_8h_DEGs_FINAL.xlsx	Metabolism
XM_017496447.3	9.1462	9.97	0.0423195	0.173318	3.31759	0.00898059	PREDICTED: Ictalurus punctatus chemokine (C motif) receptor 1b, duplicate 2 (xcr1b.2), mRNA	NCN_8h_DEGs_FINAL.xlsx	Immune Signaling
XM_047151965.2	21.6017	12.3203	0.00534153	0.443815	3.62297	0.00036296	PREDICTED: Ictalurus punctatus E3 ubiquitin-protein ligase lubel (LOC108260463), mRNA	NCN_8h_DEGs_FINAL.xlsx	Metabolism
XM_047158770.2	31.0995	-2.43234	0.00206803	4.00433	-1.28234	6.46949e-05	PREDICTED: Ictalurus punctatus napsin A aspartic peptidase (napsa), transcript variant X1, mRNA	NCN_8h_DEGs_FINAL.xlsx	Metabolism
XM_053674243.1	39.4642	-5.71307	0.00126638	3.85677	-2.51427	1.88669e-05	PREDICTED: Ictalurus punctatus phosphoserine aminotransferase 1 (psat1), mRNA	NCN_8h_DEGs_FINAL.xlsx	Metabolism
XM_053676037.1	32.5331	23.9667	0.00187428	1.68231	4.58296	5.28957e-05	PREDICTED: Ictalurus punctatus interferon-induced GTP-binding protein Mx3 (LOC108261765), mRNA	NCN_8h_DEGs_FINAL.xlsx	Immune Signaling
XM_053676077.1	13.3969	-2.17055	0.0183747	2.90621	-1.11806	0.00251717	PREDICTED: Ictalurus punctatus proteasome subunit beta type-8 (LOC108258501), mRNA	NCN_8h_DEGs_FINAL.xlsx	Metabolism
XM_053677183.1	20.0115	-3.12816	0.00676883	6.7637	-1.64531	0.000521549	PREDICTED: Ictalurus punctatus peroxiredoxin 4 (prdx4), mRNA	NCN_8h_DEGs_FINAL.xlsx	Metabolism
XM_053681083.1	10.4431	-3.04253	0.0339557	5.57678	-1.60527	0.00650243	PREDICTED: Ictalurus punctatus sterol 26-hydroxylase, mitochondrial (LOC108261972), mRNA	NCN_8h_DEGs_FINAL.xlsx	Metabolism
XM_053681084.1	20.4564	-5.15173	0.00706432	5.56972	-2.36506	0.000562725	PREDICTED: Ictalurus punctatus sterol 26-hydroxylase, mitochondrial (LOC124627672), mRNA	NCN_8h_DEGs_FINAL.xlsx	Metabolism
XM_053681477.1	16.0474	-2.04996	0.0119087	6.49739	-1.03559	0.00126645	PREDICTED: Ictalurus punctatus aldehyde dehydrogenase 9 family, member A1b (aldh9a1b), mRNA	NCN_8h_DEGs_FINAL.xlsx	Metabolism
XM_053683181.1	39.0942	-3.54129	0.00128334	2.7118	-1.82427	1.98381e-05	PREDICTED: Ictalurus punctatus ubiquitin protein ligase E3D (ube3d), mRNA	NCN_8h_DEGs_FINAL.xlsx	Metabolism
XM_053687071.1	45.7613	18.3555	0.000967416	9.53574	4.19814	1.15564e-05	PREDICTED: Ictalurus punctatus chemokine (C-C motif) ligand 19b (ccl19b), mRNA	NCN_8h_DEGs_FINAL.xlsx	Immune Signaling
XM_053687423.1	27.3493	7.74877	0.00331711	4.68037	2.95397	0.000158688	PREDICTED: Ictalurus punctatus interleukin-1 receptor accessory protein (LOC108277591), mRNA	NCN_8h_DEGs_FINAL.xlsx	Immune Signaling

## Sheet: Met_keywords
glycolysis
gluconeogenesis
glucose
glucose-6-phosphate
fructose-1,6-bisphosphate
pyruvate
lactate
hexokinase
glucokinase
phosphofructokinase
aldolase
glyceraldehyde-3-phosphate dehydrogenase
pyruvate kinase
lactate dehydrogenase
glucose-6-phosphatase
fatty acid synthase
acetyl-CoA carboxylase
stearoyl-CoA desaturase
acyl-CoA dehydrogenase
carnitine palmitoyltransferase
beta-oxidation
lipogenesis
triglyceride
cholesterol
HMG-CoA reductase
SREBP
LPL
lipoprotein lipase
sterol
proteasome
ubiquitin
peptidase
protease
amino acid
transaminase
dehydrogenase
aminotransferase
glutamate dehydrogenase
peptidyl peptidase
carboxypeptidase
serine protease
cysteine protease
antioxidant
antioxidants
glutathione
superoxide dismutase
SOD
catalase
peroxidase
peroxiredoxin
thioredoxin
ascorbate
vitamin C
vitamin E
tocopherol
uric acid
flavonoid
polyphenol

## Sheet: Immunsurv_keywords
cytokine
chemokine
interleukin
TNF
NF-kB
TLR
NOD
CD40
IL1R
IL6R
IL10R
IRF
MYD88
TRAF
JAK
STAT
SOCS
interferon
TLR4
IKB
IKK
IRAK
cytokine receptor
signal transducer
pro-inflammatory
anti-inflammatory
inflammation
immune response
