# Supplementary material for: Hepatic transcriptomics reveals immuno-metabolic interactions in juvenile channel catfish (Ictalurus punctatus) after Aeromonas hydrophila infection
Source: BMC Genomics. 2026 May 28;27:639. doi: 10.1186/s12864-026-12988-1 (PMC13403400; doi:10.1186/s12864-026-12988-1)
Supplement: Supplementary file 4 — Supplementary Material 4: Supplementary Table 3: The list of differentially expressed genes (DEGs, FDR < 0.05) in at least one pairwise comparison of channel catfish challenged with virulent Aeromonas hydrophila. The liver was sampled at 2, 4 and 8 hours post challenge. FCF: These fish had their adipose fin-clipped and were fed 2 hours before the challenge. FCN: These fish had their adipose fin-clipped and were fasted 2 hours before the challenge. NCF: These fish had intact adipose fins and were fed 2 hours before the challenge. NCN: These fish had intact adipose fins and were fasted 2 hours before the challenge. Control 1: These fish had their adipose fin clipped and were exposed to sterile TSB. Control 2: These fish had intact adipose fins and were exposed to sterile TSB. [file 12864_2026_12988_MOESM4_ESM.xlsx]

## Sheet: Legend
Supplementary Table 2: The list of differentially expressed genes (DEGs, FDR < 0.05) in at least one pairwise comparison of channel catfish challenged with virulent Aeromonas hydrophila. The liver was sampled at 2, 4 and 8 hours post challenge. FCF: These fish had their adipose fin-clipped and were fed 2 hours before the challenge. FCN: These fish had their adipose fin-clipped and were not fed 2 …

## Sheet: FCF2h
Feature	F	FC	FDR	logCPM	logFC	PValue	Description
NM_001200076.1	11.6236	2.39144	0.0490316	4.62443	1.25788	0.00400462	Ictalurus punctatus tumor protein p53 (tp53), mRNA
NM_001200100.1	23.3382	2.20216	0.0132794	6.08645	1.13892	0.00023583	Ictalurus punctatus solute carrier family 11 member 2 (slc11a2), mRNA
NM_001200182.1	14.9011	-2.55859	0.0305287	8.61758	-1.35535	0.00160735	Ictalurus punctatus calreticulin 3a (calr3a), mRNA
NM_001200201.1	15.5243	4.6284	0.0282347	10.3775	2.21051	0.00137229	Ictalurus punctatus hepcidin antimicrobial peptide (hamp), mRNA
NM_001200202.1	16.2022	10.4283	0.0279204	5.22432	3.38244	0.00133516	Ictalurus punctatus chemokine (C-X-C motif) ligand 18b (cxcl18b), mRNA
NM_001200212.1	17.8413	2.73944	0.0215519	6.43798	1.45388	0.000775435	Ictalurus punctatus hypoxia inducible factor 1 subunit alpha, like (hif1al), mRNA
NM_001200214.1	27.0111	3.08568	0.00933706	8.06527	1.62559	0.000117351	Ictalurus punctatus growth hormone receptor b (ghrb), mRNA
NM_001200220.1	46.838	9.81173	0.00307219	2.86695	3.29451	6.34879e-06	Ictalurus punctatus interleukin 1, beta (LOC100304697), mRNA
NM_001200229.1	19.7538	37.3809	0.0197227	7.71204	5.22423	0.000601033	Ictalurus punctatus toll-like receptor 5 (tlr-5), mRNA
NM_001200239.1	20.1453	-2.2325	0.0171823	9.22081	-1.15866	0.000459541	Ictalurus punctatus peptidylprolyl isomerase B (cyclophilin B) (ppib), mRNA
NM_001200253.1	13.363	3.69769	0.0386697	8.41176	1.88662	0.00245338	Ictalurus punctatus cathepsin La (ctsla), mRNA
NM_001200304.1	60.514	-3.89459	0.00271148	6.26594	-1.96147	1.42617e-06	Ictalurus punctatus macrophage migration inhibitory factor (mif), mRNA
NM_001200340.1	15.9319	-2.67515	0.0267289	2.34272	-1.41962	0.00123418	Ictalurus punctatus proteasome 26S subunit, non-ATPase 10 (psmd10), mRNA
NM_001200371.1	52.8124	-2.65914	0.00271148	4.70904	-1.41096	3.18366e-06	Ictalurus punctatus NEDD8 ubiquitin like modifier (nedd8), mRNA
NM_001200383.1	13.0132	-3.28411	0.0405948	2.19484	-1.7155	0.00267986	Ictalurus punctatus retinol dehydrogenase 13 (rdh13), mRNA
NM_001200390.2	15.1562	-2.02625	0.0298554	8.09157	-1.01881	0.00150425	Ictalurus punctatus signal sequence receptor, gamma (ssr3), mRNA
NM_001200421.1	18.8841	-2.19776	0.0197589	2.9216	-1.13603	0.000609024	Ictalurus punctatus short chain dehydrogenase/reductase family 39U, member 1 (sdr39u1), mRNA
NM_001200438.1	42.6655	-7.08376	0.00348333	1.50632	-2.82452	1.07223e-05	Ictalurus punctatus Q-nucleotide N-glycosylase 1 (c5h9orf64), mRNA
NM_001200442.1	34.0353	-2.60608	0.00569649	4.98405	-1.38188	3.63507e-05	Ictalurus punctatus WD repeat domain 77 (wdr77), mRNA
NM_001200452.1	30.4879	-7.38443	0.00764246	2.42168	-2.88449	6.41607e-05	Ictalurus punctatus inhibitor of growth family, member 5b (ing5b), mRNA
NM_001200455.1	20.4756	-2.08775	0.0166616	4.99085	-1.06195	0.000427632	Ictalurus punctatus glyoxylate reductase/hydroxypyruvate reductase a (grhpra), mRNA
NM_001200517.1	12.867	2.35846	0.0411757	5.95863	1.23784	0.00279255	Ictalurus punctatus cell death inducing DFFA like effector b (cideb), mRNA
NM_001200522.1	15.6885	4.34736	0.0279204	3.19245	2.12014	0.00132936	Ictalurus punctatus yippee-like 5 (ypel5), mRNA
NM_001200542.1	23.523	-2.06459	0.0131724	4.96179	-1.04585	0.000227312	Ictalurus punctatus ring-box 1, E3 ubiquitin protein ligase (rbx1), mRNA
NM_001200562.1	15.0412	2.75247	0.030225	1.54066	1.46073	0.00154978	Ictalurus punctatus cyclin-dependent kinase inhibitor 1Bb (cdkn1bb), mRNA
NM_001200616.1	12.9216	-2.00754	0.0410891	5.73553	-1.00543	0.00274978	Ictalurus punctatus NADH:ubiquinone oxidoreductase subunit B (ndufb6), mRNA
NM_001200620.1	56.2146	5.05815	0.00271148	5.26676	2.33861	2.20855e-06	Ictalurus punctatus B-cell translocation gene 1, anti-proliferative (btg1), mRNA
NM_001200688.1	14.445	2.06565	0.0331426	7.24065	1.0466	0.00181255	Ictalurus punctatus glutathione peroxidase 4b (gpx4b), mRNA
NM_001200714.1	36.1133	3.62398	0.00507002	4.37896	1.85757	2.65744e-05	Ictalurus punctatus BCL2 interacting protein 3 (bnip3), mRNA
NM_001200752.1	12.3964	3.24993	0.0439834	1.36305	1.70041	0.00319375	Ictalurus punctatus ceramide synthase 1 (cers1), mRNA
NM_001200754.2	17.7441	-2.11336	0.0219059	5.60829	-1.07954	0.000793427	Ictalurus punctatus ribosomal protein L22-like 1 (rpl22l1), mRNA
NM_001200758.1	18.0308	-2.21972	0.0213804	5.09938	-1.15038	0.000741672	Ictalurus punctatus vitamin K epoxide reductase complex, subunit 1 (vkorc1), mRNA
NM_001200775.1	29.3245	-2.87021	0.0083297	7.27926	-1.52116	7.809e-05	Ictalurus punctatus defender against cell death 1 (dad1), mRNA
NM_001200825.1	22.8156	-2.06162	0.0138626	5.59923	-1.04378	0.000261946	Ictalurus punctatus NADH:ubiquinone oxidoreductase subunit C2 (ndufc2), mRNA
NM_001200857.1	25.5824	2.51811	0.0109782	7.89198	1.33234	0.000152731	Ictalurus punctatus ribosomal L24 domain containing 1 (rsl24d1), mRNA
NM_001200905.1	19.4353	-4.14566	0.0186051	2.39084	-2.0516	0.000537758	Ictalurus punctatus inosine triphosphatase (nucleoside triphosphate pyrophosphatase) (itpa), mRNA
NM_001200917.1	14.9108	-2.3991	0.030521	4.36961	-1.26249	0.00160328	Ictalurus punctatus small nuclear ribonucleoprotein polypeptide E (snrpe), mRNA
NM_001200939.1	14.6254	-2.16506	0.0320176	5.86372	-1.11441	0.00172798	Ictalurus punctatus NADH:ubiquinone oxidoreductase subunit B8 (ndufb8), mRNA
NM_001200948.1	16.0979	2.22926	0.0264206	4.48258	1.15656	0.00118387	Ictalurus punctatus cellular repressor of E1A-stimulated genes 1 (creg1), mRNA
NM_001200966.1	21.7977	-2.29955	0.0152396	5.24235	-1.20135	0.000322866	Ictalurus punctatus FKBP prolyl isomerase 3 (fkbp3), mRNA
NM_001201005.1	12.057	-2.11201	0.0458426	2.07854	-1.07862	0.00352424	Ictalurus punctatus bola-like protein 2 (zgc:112271), mRNA
NM_001201011.1	29.0773	-2.23501	0.00838701	6.41629	-1.16028	8.14761e-05	Ictalurus punctatus ATP synthase, H+ transporting, mitochondrial F0 complex, subunit g (atp5l), mRNA
NM_001201070.2	33.8375	-2.58337	0.00569649	6.20574	-1.36925	3.74774e-05	Ictalurus punctatus ATP synthase membrane subunit f (atp5mf), mRNA
NM_001201117.1	27.5446	-2.55058	0.00902925	5.87471	-1.35083	0.000106611	Ictalurus punctatus enoyl CoA hydratase, short chain, 1, mitochondrial (echs1), mRNA
NM_001201118.1	17.5459	2.26717	0.0222953	4.92454	1.18089	0.000831595	Ictalurus punctatus charged multivesicular body protein 1B (chm1b), mRNA
NM_001201121.2	20.2071	-2.1617	0.017105	5.75132	-1.11217	0.00045337	Ictalurus punctatus esterase D/formylglutathione hydrolase (esd), mRNA
NM_001201131.1	17.4641	-2.11927	0.0225171	2.69176	-1.08356	0.000847968	Ictalurus punctatus chromosome 16 C17orf49 homolog (c16h17orf49), mRNA
NM_001201141.1	15.7839	-2.03731	0.0272504	6.00525	-1.02667	0.00128114	Ictalurus punctatus FKBP prolyl isomerase 2 (fkbp2), mRNA
NM_001201155.1	18.3529	7.85528	0.0213804	3.50507	2.97366	0.000739323	Ictalurus punctatus cholesterol 25-hydroxylase (ch25h), mRNA
NM_001201166.1	46.2115	-3.32182	0.00307219	3.79909	-1.73197	6.85236e-06	Ictalurus punctatus mitochondrial contact site and cristae organizing system subunit 10 (micos10), mRNA
NM_001201197.1	52.1416	12.9523	0.00271148	7.06798	3.69514	3.55508e-06	Ictalurus punctatus growth arrest and DNA-damage-inducible, beta a (gadd45ba), mRNA
NM_001201198.2	21.3159	-2.21008	0.0156769	6.90552	-1.1441	0.000357234	Ictalurus punctatus peroxiredoxin 3 (prdx3), mRNA
NM_001201202.1	15.3751	2.93394	0.0287734	1.78691	1.55284	0.00142176	Ictalurus punctatus Rho family GTPase 3a (rnd3a), mRNA
NM_001201236.2	20.0032	-2.02111	0.0174761	5.47782	-1.01515	0.000474095	Ictalurus punctatus proteasome 20S subunit beta 2 (psmb2), mRNA
NM_001201254.1	18.0989	13.425	0.0225388	4.68115	3.74685	0.00086143	Ictalurus punctatus suppressor of cytokine signaling 3a (socs3a), mRNA
NM_001201301.1	19.6684	-2.22301	0.0180471	5.97651	-1.15251	0.000510513	Ictalurus punctatus histidine triad nucleotide binding protein 1 (hint1), mRNA
NM_001201304.2	29.3376	4.24089	0.0083297	4.61233	2.08437	7.79147e-05	Ictalurus punctatus microtubule-associated protein 1 light chain 3 alpha (map1lc3a), mRNA
NM_001329309.1	23.2583	2.01159	0.0132794	6.99279	1.00833	0.000239622	Ictalurus punctatus cathepsin Ba (ctsba), mRNA
NM_001329328.1	12.5891	-3.3496	0.0432797	2.489	-1.74399	0.00302196	Ictalurus punctatus tetratricopeptide repeat domain 9C (ttc9c), mRNA
XM_017450167.3	13.1591	3.03285	0.0400914	5.54389	1.60067	0.0026109	PREDICTED: Ictalurus punctatus coenzyme Q8A, genome duplicate a (coq8aa), mRNA
XM_017450178.3	33.8397	4.47732	0.00569649	6.3901	2.16264	3.74651e-05	PREDICTED: Ictalurus punctatus tribbles pseudokinase 3 (trib3), mRNA
XM_017450219.3	14.4691	11.6356	0.0335282	1.65577	3.54047	0.00184972	PREDICTED: Ictalurus punctatus cytokine-inducible SH2-containing protein (LOC108254847), mRNA
XM_017450340.3	15.3609	2.19999	0.0288083	4.95897	1.1375	0.00142694	PREDICTED: Ictalurus punctatus calcium/calmodulin-dependent protein kinase Ib (camk1b), mRNA
XM_017450504.3	18.7531	3.10082	0.0200465	3.97282	1.63265	0.000627505	PREDICTED: Ictalurus punctatus stabilin 1 (stab1), mRNA
XM_017450563.3	18.8508	2.09835	0.019832	5.04421	1.06925	0.000613656	PREDICTED: Ictalurus punctatus nuclear receptor coactivator 3 (ncoa3), mRNA
XM_017450574.3	53.5671	17.9643	0.00271148	7.17179	4.16706	3.14206e-06	PREDICTED: Ictalurus punctatus B-cell translocation gene 2 (btg2), mRNA
XM_017450711.2	16.6408	-3.5424	0.0250948	6.50041	-1.82473	0.00104737	PREDICTED: Ictalurus punctatus tubulin alpha-1B chain (LOC108255063), mRNA
XM_017450714.3	14.0602	2.66552	0.0346562	4.84596	1.41442	0.00200912	PREDICTED: Ictalurus punctatus endothelin converting enzyme 1 (ece1), mRNA
XM_017450766.3	18.2978	4.58558	0.0213804	5.04596	2.1971	0.000744704	PREDICTED: Ictalurus punctatus PX domain containing serine/threonine kinase (pxk), transcript variant X1, mRNA
XM_017450866.3	48.596	-2.37769	0.00307219	5.30828	-1.24956	5.14636e-06	PREDICTED: Ictalurus punctatus translation machinery associated 7 homolog (tma7), mRNA
XM_017450873.2	33.7459	6.10721	0.00569649	7.57195	2.61051	3.80131e-05	PREDICTED: Ictalurus punctatus cytidine deaminase b (cdab), mRNA
XM_017450892.3	13.5964	9.37633	0.0373365	-0.133819	3.22902	0.00227924	PREDICTED: Ictalurus punctatus nuclear receptor subfamily 1 group D member 2 (LOC108255161), transcript variant X1, mRNA
XM_017450898.3	14.4691	3.7895	0.033645	4.7776	1.92201	0.00188939	PREDICTED: Ictalurus punctatus RAB43, member RAS oncogene family (rab43), mRNA
XM_017450951.3	19.9297	7.14434	0.0181847	3.74155	2.8368	0.000521246	PREDICTED: Ictalurus punctatus glutaminase 2b (liver, mitochondrial) (gls2b), transcript variant X2, mRNA
XM_017450957.2	11.7587	3.39939	0.0478959	2.74532	1.76528	0.00384726	PREDICTED: Ictalurus punctatus angiotensin II receptor-associated protein (agtrap), transcript variant X1, mRNA
XM_017451049.3	25.2273	-3.80458	0.0113479	3.87094	-1.92774	0.000163318	PREDICTED: Ictalurus punctatus tubulin alpha-1A chain (LOC108255233), mRNA
XM_017451095.3	15.8087	-3.28884	0.0271492	2.84476	-1.71758	0.00127313	PREDICTED: Ictalurus punctatus cyclin-dependent kinase 2 (cdk2), mRNA
XM_017451119.3	29.938	30.7237	0.00821678	1.5816	4.94128	7.19387e-05	PREDICTED: Ictalurus punctatus calcium binding and coiled-coil domain 1b (calcoco1b), mRNA
XM_017451202.3	15.1904	-2.51529	0.0298131	4.49163	-1.33072	0.00149101	PREDICTED: Ictalurus punctatus methionine adenosyltransferase II, alpha b (mat2ab), mRNA
XM_017451210.3	20.6944	-2.60801	0.0166601	4.20489	-1.38295	0.000407882	PREDICTED: Ictalurus punctatus histidine triad nucleotide binding protein 2 (hint2), mRNA
XM_017451365.3	13.335	2.16239	0.0386697	3.70776	1.11263	0.00244967	PREDICTED: Ictalurus punctatus zinc finger protein 292b (znf292b), mRNA
XM_017451519.3	16.4639	22.7405	0.0269483	5.83712	4.50719	0.00125463	PREDICTED: Ictalurus punctatus chemokine (C-C motif) ligand 19a, tandem duplicate 1 (ccl19a.1), mRNA
XM_017451686.3	27.7322	-11.769	0.00902925	2.78851	-3.55692	0.000107207	PREDICTED: Ictalurus punctatus dihydrofolate reductase (dhfr), mRNA
XM_017451690.3	14.957	12.0302	0.0313801	1.95645	3.58859	0.00166986	PREDICTED: Ictalurus punctatus uncharacterized LOC108255603 (LOC108255603), mRNA
XM_017451721.3	24.8013	2.35552	0.0118994	6.72643	1.23604	0.000177137	PREDICTED: Ictalurus punctatus LIF receptor subunit alpha a (lifra), mRNA
XM_017451772.3	16.1961	9.13861	0.0279204	4.51623	3.19197	0.00133712	PREDICTED: Ictalurus punctatus arrestin domain-containing protein 3 (LOC108255660), mRNA
XM_017451811.3	13.4494	6.67537	0.0398281	7.82932	2.73885	0.00257098	PREDICTED: Ictalurus punctatus histone H1 (LOC108255681), mRNA
XM_017451812.3	12.2895	3.07997	0.0445127	2.29898	1.62292	0.00329388	PREDICTED: Ictalurus punctatus histone H2B 1/2 (LOC108255682), mRNA
XM_017451813.3	21.6042	2.95344	0.0154076	4.72219	1.5624	0.000336195	PREDICTED: Ictalurus punctatus PLN00035 family protein (zgc:153409), mRNA
XM_017451996.3	38.4954	-3.81138	0.00478021	3.99554	-1.93031	1.88538e-05	PREDICTED: Ictalurus punctatus selenoprotein M (selenom), mRNA
XM_017452106.3	14.2883	2.79195	0.033645	3.88113	1.48127	0.00188981	PREDICTED: Ictalurus punctatus FIC domain protein adenylyltransferase (ficd), mRNA
XM_017452309.3	19.2692	4.03654	0.0190638	8.02976	2.01312	0.00055818	PREDICTED: Ictalurus punctatus Kruppel-like factor 9 (klf9), mRNA
XM_017452343.2	17.5801	2.17797	0.022258	8.08691	1.12299	0.000824866	PREDICTED: Ictalurus punctatus X-box binding protein 1 (xbp1), mRNA
XM_017452393.3	14.9646	2.9914	0.030521	10.7974	1.58082	0.00158097	PREDICTED: Ictalurus punctatus fructose-1,6-bisphosphatase 1 (LOC108255972), mRNA
XM_017452407.3	14.7443	2.81225	0.0313801	4.58945	1.49173	0.00167476	PREDICTED: Ictalurus punctatus myogenesis-regulating glycosidase (si:ch211-117c19.1), mRNA
XM_017452856.3	17.8835	5.54216	0.022258	5.28709	2.47045	0.000823282	PREDICTED: Ictalurus punctatus sodium channel, voltage-gated, type I, beta a (scn1ba), mRNA
XM_017453216.2	13.3017	4.49761	0.0400269	6.3643	2.16916	0.00259797	PREDICTED: Ictalurus punctatus cysteine-serine-rich nuclear protein 1b (csrnp1b), mRNA
XM_017453238.1	21.189	-2.06204	0.0158244	4.28893	-1.04407	0.00036696	PREDICTED: Ictalurus punctatus cystatin-B (LOC108256407), mRNA
XM_017453478.3	34.2676	6.72098	0.00569649	7.07969	2.74867	3.5076e-05	PREDICTED: Ictalurus punctatus proline-rich nuclear receptor coactivator 1 (pnrc1), mRNA
XM_017453489.3	16.2303	2.51783	0.0260225	5.85802	1.33218	0.00114539	PREDICTED: Ictalurus punctatus carnitine O-octanoyltransferase (crot), mRNA
XM_017453734.3	45.6207	-3.9636	0.00307219	6.85745	-1.98681	7.36913e-06	PREDICTED: Ictalurus punctatus ATP synthase membrane subunit c locus 1 (atp5mc1), mRNA
XM_017453739.3	27.4201	2.47493	0.00908951	5.53392	1.30739	0.000109013	PREDICTED: Ictalurus punctatus IgLON family member 5 (iglon5), mRNA
XM_017453905.3	17.601	-2.18396	0.022258	5.17633	-1.12695	0.000820787	PREDICTED: Ictalurus punctatus abhydrolase domain containing 10, depalmitoylase b (abhd10b), mRNA
XM_017454223.3	18.9531	2.10223	0.0197227	3.64898	1.07192	0.000599538	PREDICTED: Ictalurus punctatus solute carrier family 52 member 2 (slc52a2), transcript variant X3, mRNA
XM_017454317.2	23.7719	2.8221	0.0128876	4.95292	1.49677	0.000216391	PREDICTED: Ictalurus punctatus elongation factor 1-alpha (LOC108256978), mRNA
XM_017454344.3	14.2481	3.07148	0.0338687	6.30317	1.61893	0.00192944	PREDICTED: Ictalurus punctatus tubulointerstitial nephritis antigen-like 1 (tinagl1), mRNA
XM_017454413.2	16.4744	-2.20909	0.0251975	5.49469	-1.14345	0.00107813	PREDICTED: Ictalurus punctatus CAP, adenylate cyclase-associated protein 1 (yeast) (cap1), mRNA
XM_017454474.2	19.2181	-2.85672	0.0191381	1.32892	-1.51436	0.000564641	PREDICTED: Ictalurus punctatus 3-oxoacyl-ACP synthase, mitochondrial (oxsm), mRNA
XM_017454491.3	15.4822	2.59102	0.0283387	3.90326	1.37352	0.00138329	PREDICTED: Ictalurus punctatus digestive cysteine proteinase 2 (LOC108257078), mRNA
XM_017454532.3	18.181	3.89633	0.0213804	6.34329	1.96212	0.000731689	PREDICTED: Ictalurus punctatus nuclear receptor subfamily 5, group A, member 5 (nr5a5), mRNA
XM_017454607.3	18.0894	5.06166	0.0214766	7.09974	2.33961	0.00075727	PREDICTED: Ictalurus punctatus pyruvate dehydrogenase kinase, isozyme 4 (pdk4), mRNA
XM_017454608.3	19.2268	4.59886	0.0195805	4.32158	2.20128	0.000584738	PREDICTED: Ictalurus punctatus ring finger protein 19B (rnf19b), mRNA
XM_017454831.3	21.1733	-2.15419	0.0158244	5.50689	-1.10714	0.000368186	PREDICTED: Ictalurus punctatus cytochrome b-c1 complex subunit 7 (LOC108257237), mRNA
XM_017455060.3	13.0547	-17.9267	0.0411757	1.61497	-4.16404	0.00278025	PREDICTED: Ictalurus punctatus syncoilin, intermediate filament protein (sync), mRNA
XM_017455130.3	19.6981	-6.72886	0.0180471	1.10208	-2.75036	0.000507158	PREDICTED: Ictalurus punctatus tubulin, beta 4B class IVb-like (tubb4bl), mRNA
XM_017455188.3	28.0114	5.27585	0.00902925	5.53853	2.3994	0.000101504	PREDICTED: Ictalurus punctatus ADP-ribosylation factor-like 4ab (arl4ab), mRNA
XM_017455352.3	12.2438	2.75045	0.044687	5.29135	1.45967	0.00336572	PREDICTED: Ictalurus punctatus gap junction protein alpha 13.1 (gja13.1), transcript variant X1, mRNA
XM_017455376.2	23.92	-2.83458	0.0128768	3.33153	-1.50313	0.000210176	PREDICTED: Ictalurus punctatus Ocnus domain-containing protein (si:dkey-51e6.1), mRNA
XM_017455395.3	24.8091	42.5339	0.013083	7.68626	5.41054	0.00022281	PREDICTED: Ictalurus punctatus iodothyronine deiodinase 3b (dio3b), mRNA
XM_017455485.3	21.7589	2.54098	0.0152396	5.16879	1.34539	0.000325489	PREDICTED: Ictalurus punctatus sushi domain containing 6 (susd6), mRNA
XM_017455739.2	23.519	-2.96505	0.0131724	4.24045	-1.56806	0.000227491	PREDICTED: Ictalurus punctatus cytochrome c oxidase subunit 7A2, mitochondrial (LOC108257747), mRNA
XM_017455777.3	14.9638	4.09101	0.030521	1.79657	2.03246	0.00158128	PREDICTED: Ictalurus punctatus cytochrome P450 2J2 (LOC108257764), transcript variant X1, mRNA
XM_017455790.3	13.8866	2.25942	0.0355164	3.82928	1.17595	0.0021057	PREDICTED: Ictalurus punctatus kinesin family member 13Bb (kif13bb), mRNA
XM_017455939.3	25.4557	-2.12835	0.0111471	5.54194	-1.08973	0.000156417	PREDICTED: Ictalurus punctatus ATP synthase membrane subunit j (atp5mj), mRNA
XM_017456057.3	18.2897	4.78196	0.0211635	2.73915	2.2576	0.00069822	PREDICTED: Ictalurus punctatus SERTA domain-containing protein (si:dkey-177p2.6), mRNA
XM_017456076.3	13.4741	-6.10327	0.040217	6.42428	-2.60958	0.0026239	PREDICTED: Ictalurus punctatus 24-dehydrocholesterol reductase (dhcr24), mRNA
XM_017456146.3	13.8338	2.19886	0.0357591	2.42925	1.13675	0.00213608	PREDICTED: Ictalurus punctatus heat shock transcription factor 2 (hsf2), mRNA
XM_017456147.2	18.2444	2.49906	0.0211635	6.54793	1.32139	0.000705618	PREDICTED: Ictalurus punctatus serine incorporator 1 (serinc1), mRNA
XM_017456255.3	12.4841	-2.00395	0.0433494	4.21563	-1.00284	0.00311421	PREDICTED: Ictalurus punctatus NADH:ubiquinone oxidoreductase subunit AB1b (ndufab1b), mRNA
XM_017456321.3	17.3678	2.16697	0.0225388	3.96771	1.11568	0.000867709	PREDICTED: Ictalurus punctatus galectin 8a (lgals8a), transcript variant X1, mRNA
XM_017456581.3	22.8016	-2.12132	0.0138626	5.9592	-1.08496	0.000262688	PREDICTED: Ictalurus punctatus proteasome 20S subunit alpha 8 (psma8), mRNA
XM_017456660.3	12.4524	-7.74944	0.0445127	2.38135	-2.95409	0.00328983	PREDICTED: Ictalurus punctatus minichromosome maintenance complex component 3 (mcm3), mRNA
XM_017456678.3	45.7802	4.04211	0.00307219	5.40532	2.01511	7.22537e-06	PREDICTED: Ictalurus punctatus fibroblast growth factor 2 (fgf2), transcript variant X1, mRNA
XM_017456746.3	25.229	8.77881	0.0118994	7.06529	3.13402	0.000180544	PREDICTED: Ictalurus punctatus nuclear factor of kappa light polypeptide gene enhancer in B-cells inhibitor, alpha a (nfkbiaa), mRNA
XM_017456759.3	38.3917	-2.91974	0.00478021	5.36187	-1.54584	1.91312e-05	PREDICTED: Ictalurus punctatus calmodulin 1b (calm1b), mRNA
XM_017456853.3	12.8586	3.77326	0.0411757	1.87092	1.91581	0.00279913	PREDICTED: Ictalurus punctatus calcyon neuron-specific vesicular protein (caly), mRNA
XM_017457211.3	12.5484	-4.16158	0.0433333	8.92108	-2.05713	0.0031075	PREDICTED: Ictalurus punctatus ATP citrate lyase a (aclya), mRNA
XM_017457270.2	21.8353	-2.52906	0.0152396	8.65987	-1.3386	0.000320351	PREDICTED: Ictalurus punctatus tubulin, alpha 8 like 2 (tuba8l2), mRNA
XM_017457458.3	12.024	8.0259	0.0461426	0.235482	3.00466	0.00355837	PREDICTED: Ictalurus punctatus endoplasmic reticulum to nucleus signaling 2 (ern2), transcript variant X1, mRNA
XM_017457599.3	13.017	3.42082	0.0405948	1.24583	1.77434	0.00267697	PREDICTED: Ictalurus punctatus proto-oncogene vav (LOC108258736), mRNA
XM_017457743.3	12.3739	32.0854	0.0462671	8.93307	5.00385	0.00357612	PREDICTED: Ictalurus punctatus microfibril-associated glycoprotein 4 (LOC108258806), mRNA
XM_017457748.3	20.5083	2.10322	0.0166616	5.96145	1.0726	0.000424609	PREDICTED: Ictalurus punctatus EH-domain containing 3 (ehd3), mRNA
XM_017457764.3	12.3602	-2.06902	0.0441133	3.71401	-1.04895	0.00322729	PREDICTED: Ictalurus punctatus peptidylprolyl cis/trans isomerase, NIMA-interacting 1 (pin1), mRNA
XM_017457918.3	14.6554	3.35755	0.0318359	13.7101	1.74741	0.00171436	PREDICTED: Ictalurus punctatus fibrinogen alpha chain (fga), mRNA
XM_017457986.3	53.4093	7.20305	0.00271148	4.19586	2.84861	2.98182e-06	PREDICTED: Ictalurus punctatus nuclear factor of kappa light polypeptide gene enhancer in B-cells inhibitor, zeta (nfkbiz), mRNA
XM_017458025.3	44.6691	23.4251	0.00348333	4.80307	4.54998	1.08619e-05	PREDICTED: Ictalurus punctatus insulin receptor substrate 2a (irs2a), mRNA
XM_017458041.3	30.3451	3.74183	0.00771655	2.98117	1.90374	6.57082e-05	PREDICTED: Ictalurus punctatus uncharacterized protein LOC393330 homolog (zgc:64002), mRNA
XM_017458119.3	12.2969	2.4406	0.0445127	7.53901	1.28724	0.00328685	PREDICTED: Ictalurus punctatus cystathionine beta-synthase a (cbsa), mRNA
XM_017458136.3	16.0898	2.49896	0.0264206	3.73154	1.32133	0.00118625	PREDICTED: Ictalurus punctatus Kruppel-like factor 12a (klf12a), mRNA
XM_017458155.3	16.0738	6.2942	0.0264206	2.32263	2.65402	0.00120482	PREDICTED: Ictalurus punctatus ring finger protein 11a (rnf11a), mRNA
XM_017458253.3	20.2323	26.9745	0.0176197	1.61293	4.75352	0.000483917	PREDICTED: Ictalurus punctatus JunB proto-oncogene, AP-1 transcription factor subunit a (junba), mRNA
XM_017458843.3	16.2425	2.47232	0.0260147	9.75107	1.30587	0.00114193	PREDICTED: Ictalurus punctatus complement C3 (LOC108259385), mRNA
XM_017459086.3	17.5904	2.64929	0.022258	7.26311	1.40561	0.000822856	PREDICTED: Ictalurus punctatus phosphate cytidylyltransferase 2, ethanolamine (pcyt2), mRNA
XM_017459206.2	12.7121	-5.21698	0.0425337	0.626117	-2.38321	0.00291788	PREDICTED: Ictalurus punctatus kinesin family member 18A (kif18a), mRNA
XM_017459222.3	20.2709	2.26873	0.0170224	5.5078	1.18189	0.000447098	PREDICTED: Ictalurus punctatus CCAAT enhancer binding protein gamma (cebpg), mRNA
XM_017459315.3	14.2368	-8.60662	0.0338466	0.463301	-3.10545	0.001916	PREDICTED: Ictalurus punctatus NKD inhibitor of WNT signaling pathway 1 (nkd1), mRNA
XM_017459560.2	20.2398	-2.03126	0.0170602	5.22477	-1.02237	0.000450138	PREDICTED: Ictalurus punctatus adenylosuccinate lyase (adsl), mRNA
XM_017459598.3	21.1093	3.28967	0.0158683	6.58927	1.71794	0.000373232	PREDICTED: Ictalurus punctatus nuclear factor of kappa light polypeptide gene enhancer in B-cells inhibitor, beta (nfkbib), mRNA
XM_017459660.3	12.2452	2.78977	0.0445746	3.88092	1.48015	0.00333638	PREDICTED: Ictalurus punctatus adenosine A2b receptor (adora2b), mRNA
XM_017459840.3	18.9986	3.32295	0.0196394	1.79706	1.73247	0.000593373	PREDICTED: Ictalurus punctatus grass carp reovirus (GCRV)-induced gene 2p (gig2p), mRNA
XM_017459961.3	15.9056	-2.05147	0.0268371	5.6091	-1.03666	0.0012424	PREDICTED: Ictalurus punctatus high mobility group nucleosomal binding domain 7 (hmgn7), mRNA
XM_017460083.3	16.1283	-2.49148	0.0264052	4.16191	-1.317	0.0011749	PREDICTED: Ictalurus punctatus histone H2AX (LOC108260105), mRNA
XM_017460184.3	12.0623	2.30301	0.0458426	5.47406	1.20352	0.00351881	PREDICTED: Ictalurus punctatus DAP3 binding cell death enhancer 1 (dele1), mRNA
XM_017460215.3	12.6558	2.78388	0.0429954	3.78758	1.4771	0.00296502	PREDICTED: Ictalurus punctatus ring finger protein 167 (rnf167), mRNA
XM_017460420.3	13.7082	2.88024	0.0365701	3.29466	1.52619	0.00221052	PREDICTED: Ictalurus punctatus multiple epidermal growth factor-like domains protein 9 (si:dkey-220k22.1), mRNA
XM_017460430.1	16.0016	-2.15116	0.0264206	3.30839	-1.10511	0.00121277	PREDICTED: Ictalurus punctatus Rho GTPase activating protein 35b (arhgap35b), mRNA
XM_017460470.3	21.977	4.26648	0.0150749	7.09141	2.09305	0.000311054	PREDICTED: Ictalurus punctatus branched chain ketoacid dehydrogenase kinase (bckdk), mRNA
XM_017460518.3	18.2877	2.59475	0.0211635	4.2572	1.3756	0.000698555	PREDICTED: Ictalurus punctatus methyl-CpG binding domain protein 2 (mbd2), mRNA
XM_017460586.3	18.9265	3.27666	0.0197227	3.45766	1.71223	0.000603176	PREDICTED: Ictalurus punctatus aspartoacylase (aspa), mRNA
XM_017460916.2	47.7863	10.3531	0.00307219	2.76789	3.37199	5.66469e-06	PREDICTED: Ictalurus punctatus ADP-ribosylation factor-like 5C (arl5c), mRNA
XM_017461177.2	15.8686	2.96573	0.0269483	4.9797	1.56839	0.00125403	PREDICTED: Ictalurus punctatus heparan sulfate (glucosamine) 3-O-sulfotransferase 3B1a (hs3st3b1a), mRNA
XM_017461274.3	13.6611	2.73411	0.0368977	9.40477	1.45107	0.00223917	PREDICTED: Ictalurus punctatus glyoxylate reductase/hydroxypyruvate reductase b (grhprb), mRNA
XM_017461278.3	15.4097	6.52289	0.030225	3.75093	2.70551	0.00154783	PREDICTED: Ictalurus punctatus alpha-kinase 1 (alpk1), mRNA
XM_017461403.3	18.322	5.30364	0.0213804	4.5968	2.40698	0.000744546	PREDICTED: Ictalurus punctatus KH and NYN domain containing (khnyn), mRNA
XM_017461426.3	16.0257	3.21758	0.0264206	13.6876	1.68598	0.00120546	PREDICTED: Ictalurus punctatus fibrinogen gamma chain (fgg), mRNA
XM_017461585.3	13.0471	-8.6598	0.0405948	1.42914	-3.11433	0.00267849	PREDICTED: Ictalurus punctatus non-SMC condensin II complex, subunit D3 (ncapd3), mRNA
XM_017461605.3	27.2703	-48.5271	0.00924505	0.758753	-5.60072	0.000111987	PREDICTED: Ictalurus punctatus uncharacterized LOC108260899 (LOC108260899), mRNA
XM_017461639.3	20.5356	2.65441	0.0166616	4.21035	1.40839	0.000422113	PREDICTED: Ictalurus punctatus LMBR1 domain containing 1 (lmbrd1), mRNA
XM_017461696.3	37.4956	4.55162	0.00478021	5.54674	2.18638	2.17325e-05	PREDICTED: Ictalurus punctatus uncharacterized LOC108260950 (LOC108260950), mRNA
XM_017461755.3	11.8943	2.00724	0.0469824	2.8196	1.00521	0.00369638	PREDICTED: Ictalurus punctatus transmembrane protein 144a (tmem144a), mRNA
XM_017461789.3	40.8211	48.9676	0.00478021	6.39817	5.61375	1.97376e-05	PREDICTED: Ictalurus punctatus v-fos FBJ murine osteosarcoma viral oncogene homolog Ab (fosab), mRNA
XM_017463014.3	16.1439	-2.17866	0.0263737	2.89387	-1.12344	0.00117034	PREDICTED: Ictalurus punctatus LSM6 homolog, U6 small nuclear RNA and mRNA degradation associated (lsm6), mRNA
XM_017463317.3	32.6173	4.69645	0.00620253	4.00289	2.23157	4.53771e-05	PREDICTED: Ictalurus punctatus cytochrome P450 2U1 (LOC108262960), mRNA
XM_017463365.3	12.639	-2.01525	0.0430515	4.10134	-1.01096	0.00297922	PREDICTED: Ictalurus punctatus cornichon family AMPA receptor auxiliary protein 1 (cnih1), mRNA
XM_017463370.3	32.3873	5.09257	0.00633012	2.80279	2.34839	4.70698e-05	PREDICTED: Ictalurus punctatus glycine receptor, alpha 3 (glra3), transcript variant X1, mRNA
XM_017463447.3	24.7907	2.77326	0.0118994	5.7032	1.47158	0.000177498	PREDICTED: Ictalurus punctatus mitochondrial calcium uniporter (mcu), mRNA
XM_017463693.3	11.9071	-2.59578	0.0468778	2.46492	-1.37617	0.00368253	PREDICTED: Ictalurus punctatus solute carrier family 66 member 3 (slc66a3), mRNA
XM_017463715.3	18.3828	3.26439	0.02102	5.47175	1.70682	0.00068331	PREDICTED: Ictalurus punctatus prominin 2 (prom2), mRNA
XM_017463792.3	16.0605	2.17803	0.0264206	2.90937	1.12302	0.00119499	PREDICTED: Ictalurus punctatus arginine/serine-rich protein 1 (rsrp1), transcript variant X1, mRNA
XM_017463930.3	18.2485	-2.25189	0.0211635	5.96734	-1.17114	0.000704935	PREDICTED: Ictalurus punctatus calmodulin 2a (phosphorylase kinase, delta) (calm2a), mRNA
XM_017463951.3	13.0095	2.55968	0.0405948	1.98899	1.35596	0.00268263	PREDICTED: Ictalurus punctatus prolyl endopeptidase like (prepl), mRNA
XM_017464079.3	12.8065	-5.12629	0.0433849	4.3909	-2.35792	0.00312717	PREDICTED: Ictalurus punctatus hexokinase domain containing 1 (hkdc1), mRNA
XM_017464262.3	17.4682	-9.04399	0.0225171	-0.03366	-3.17696	0.000847145	PREDICTED: Ictalurus punctatus creatine kinase B-type-like (LOC108263462), mRNA
XM_017464304.3	16.5198	7.75345	0.0251824	0.687342	2.95484	0.00106613	PREDICTED: Ictalurus punctatus nuclear factor of kappa light polypeptide gene enhancer in B-cells 2 (p49/p100) (nfkb2), transcript variant X1, mRNA
XM_017464418.2	16.6417	14.0641	0.0264206	9.18645	3.81395	0.00120309	PREDICTED: Ictalurus punctatus uncharacterized LOC108263525 (LOC108263525), mRNA
XM_017464438.3	12.8575	2.02277	0.0411757	3.46925	1.01633	0.00280002	PREDICTED: Ictalurus punctatus Ras and Rab interactor 2a (rin2a), mRNA
XM_017464468.3	23.8253	3.44687	0.0128768	10.7446	1.78529	0.000214125	PREDICTED: Ictalurus punctatus angiotensinogen (agt), mRNA
XM_017464532.3	59.1936	4.18949	0.00271148	5.55677	2.06677	1.62668e-06	PREDICTED: Ictalurus punctatus ras homolog family member Ua (rhoua), mRNA
XM_017464651.3	18.5124	-2.11873	0.0207096	6.41837	-1.0832	0.000663165	PREDICTED: Ictalurus punctatus signal peptidase complex subunit 3 (spcs3), mRNA
XM_017464653.2	15.5752	2.03046	0.0279485	3.92236	1.02181	0.00135083	PREDICTED: Ictalurus punctatus tapasin (LOC108263630), mRNA
XM_017464663.3	12.4921	5.71525	0.0442482	3.10291	2.51482	0.00325308	PREDICTED: Ictalurus punctatus C-X-C motif chemokine 9 (LOC108263637), mRNA
XM_017464703.2	28.0346	2.12843	0.00902925	3.82299	1.08979	9.77227e-05	PREDICTED: Ictalurus punctatus family with sequence similarity 241 member A (fam241a), mRNA
XM_017464718.3	38.1784	8.34259	0.00478021	4.21452	3.06049	2.07804e-05	PREDICTED: Ictalurus punctatus tumor necrosis factor, alpha-induced protein 3 (tnfaip3), mRNA
XM_017464777.3	11.5548	-4.2189	0.049608	0.639576	-2.07687	0.00408757	PREDICTED: Ictalurus punctatus desumoylating isopeptidase 2 (desi2), mRNA
XM_017464781.3	18.1254	-3.52257	0.0213736	2.52758	-1.81663	0.00072544	PREDICTED: Ictalurus punctatus dCMP deaminase (dctd), mRNA
XM_017464942.3	16.7498	2.28415	0.0246383	3.78608	1.19166	0.00100763	PREDICTED: Ictalurus punctatus DnaJ heat shock protein family (Hsp40) member B14 (dnajb14), mRNA
XM_017465040.3	21.7344	-15.9774	0.0152396	0.635738	-3.99796	0.000327163	PREDICTED: Ictalurus punctatus helicase, lymphoid specific (hells), mRNA
XM_017465051.3	26.0321	7.40435	0.0105489	2.59527	2.88837	0.000140428	PREDICTED: Ictalurus punctatus TNFAIP3 interacting protein 2 (tnip2), transcript variant X1, mRNA
XM_017465190.3	12.1444	30.0054	0.047663	2.66027	4.90715	0.00381281	PREDICTED: Ictalurus punctatus leptin a (lepa), mRNA
XM_017465598.2	13.0865	-4.01842	0.0411087	5.50105	-2.00663	0.00275603	PREDICTED: Ictalurus punctatus isocitrate dehydrogenase (NADP(+)) 2 (idh2), mRNA
XM_017465604.3	26.896	-2.54997	0.00942564	7.05718	-1.35048	0.000119827	PREDICTED: Ictalurus punctatus SEC11 homolog A, signal peptidase complex subunit (sec11a), mRNA
XM_017465763.3	18.0669	4.56548	0.0215519	6.19442	2.19077	0.00076643	PREDICTED: Ictalurus punctatus inositol-trisphosphate 3-kinase Cb (itpkcb), mRNA
XM_017465908.3	20.6368	2.43211	0.0166616	7.33787	1.28221	0.000412977	PREDICTED: Ictalurus punctatus cholesteryl ester transfer protein, plasma (cetp), mRNA
XM_017465909.3	18.4025	11.0993	0.0221573	5.63442	3.4724	0.000805187	PREDICTED: Ictalurus punctatus homocysteine-inducible, endoplasmic reticulum stress-inducible, ubiquitin-like domain member 1 (herpud1), mRNA
XM_017466183.3	14.9602	3.56888	0.030521	2.24597	1.83547	0.00158277	PREDICTED: Ictalurus punctatus chromosome 4 C15orf39 homolog (c4h15orf39), mRNA
XM_017466234.3	12.9849	2.02873	0.040655	3.55548	1.02058	0.00270123	PREDICTED: Ictalurus punctatus cytochrome b-245 light chain (LOC108264585), mRNA
XM_017466501.3	16.8836	2.00577	0.0241005	5.6568	1.00416	0.00097528	PREDICTED: Ictalurus punctatus phosphate cytidylyltransferase 1A, choline b (pcyt1ab), mRNA
XM_017466617.3	11.9861	3.55245	0.0462977	2.45779	1.82881	0.00359809	PREDICTED: Ictalurus punctatus ras-related protein Rap-2b (LOC108264766), mRNA
XM_017466687.2	19.8652	2.47272	0.0176409	4.89524	1.3061	0.000488731	PREDICTED: Ictalurus punctatus TBC1 domain family, member 15 (tbc1d15), mRNA
XM_017466781.3	11.7574	4.00747	0.0491039	4.57027	2.00269	0.00401641	PREDICTED: Ictalurus punctatus solute carrier family 23 member 4 (slc23a4), mRNA
XM_017466927.3	30.7335	3.32833	0.00755262	12.0708	1.7348	6.15949e-05	PREDICTED: Ictalurus punctatus selenoprotein P (selenop), mRNA
XM_017466950.3	36.7862	-2.58206	0.00478021	6.5704	-1.36852	2.40788e-05	PREDICTED: Ictalurus punctatus cytochrome c oxidase subunit 6A, mitochondrial (LOC108264941), mRNA
XM_017467357.3	12.3654	-5.81368	0.0441133	0.750545	-2.53945	0.00322242	PREDICTED: Ictalurus punctatus actin related protein 5 (actr5), mRNA
XM_017467417.2	16.4989	2.21167	0.0251975	4.82989	1.14514	0.00107164	PREDICTED: Ictalurus punctatus leucine rich repeat containing 47 (lrrc47), mRNA
XM_017467480.3	26.0523	-4.27009	0.0105489	2.25514	-2.09427	0.000139903	PREDICTED: Ictalurus punctatus GINS complex subunit 4 (Sld5 homolog) (gins4), mRNA
XM_017467661.1	11.7093	2.72066	0.0481534	2.80485	1.44396	0.00390401	PREDICTED: Ictalurus punctatus N-acetylneuraminate pyruvate lyase (dihydrodipicolinate synthase) (npl), mRNA
XM_017467669.3	13.6755	2.82087	0.0368254	2.95616	1.49614	0.00223037	PREDICTED: Ictalurus punctatus solute carrier family 25 member 37 (slc25a37), mRNA
XM_017467681.2	25.7824	-2.24655	0.01076	7.10435	-1.16771	0.000147115	PREDICTED: Ictalurus punctatus cytochrome c1, heme protein, mitochondrial (LOC108265406), mRNA
XM_017467709.3	36.8628	4.54739	0.00478021	8.57615	2.18504	2.3812e-05	PREDICTED: Ictalurus punctatus CCAAT enhancer binding protein beta (cebpb), mRNA
XM_017467724.3	16.4266	2.2498	0.0251975	4.59053	1.1698	0.00109094	PREDICTED: Ictalurus punctatus refilin A (rflna), mRNA
XM_017467772.3	48.3961	4.46309	0.00307219	5.50348	2.15804	5.26913e-06	PREDICTED: Ictalurus punctatus immunoglobulin domain-containing protein (si:ch211-79k12.1), mRNA
XM_017467914.3	13.9932	2.12821	0.0350254	4.62924	1.08964	0.00204574	PREDICTED: Ictalurus punctatus LON peptidase N-terminal domain and ring finger 1, like (lonrf1l), mRNA
XM_017468062.3	24.6052	-3.28301	0.0119116	2.14518	-1.71502	0.000183947	PREDICTED: Ictalurus punctatus polymerase (DNA directed), delta 2, regulatory subunit (pold2), mRNA
XM_017468101.3	18.0309	15.4735	0.0213804	0.420492	3.95173	0.000741653	PREDICTED: Ictalurus punctatus solute carrier family 66 member 1 (slc66a1), transcript variant X1, mRNA
XM_017468103.3	14.2719	-12.8004	0.0359168	6.85978	-3.67811	0.0021538	PREDICTED: Ictalurus punctatus lipase, endothelial (lipg), mRNA
XM_017468167.3	29.5644	2.7333	0.0083297	5.69817	1.45064	7.49564e-05	PREDICTED: Ictalurus punctatus riboflavin kinase (rfk), mRNA
XM_017468416.3	12.2424	-3.45684	0.0445746	2.37815	-1.78945	0.00333914	PREDICTED: Ictalurus punctatus clustered mitochondria protein homolog (si:ch211-166a6.5), mRNA
XM_017468580.3	13.5101	-2.72168	0.0376482	3.50569	-1.4445	0.00233395	PREDICTED: Ictalurus punctatus tubulin alpha 5 (tuba5), transcript variant X2, mRNA
XM_017468585.3	12.1248	3.08638	0.0453689	1.17853	1.62591	0.00345517	PREDICTED: Ictalurus punctatus solute carrier family 35 member 2 (slc35a2), mRNA
XM_017468721.3	35.277	-4.39191	0.00545523	9.0306	-2.13485	3.0096e-05	PREDICTED: Ictalurus punctatus tubulin, beta 2b (tubb2b), mRNA
XM_017468780.3	31.0129	11.5824	0.00748989	2.55814	3.53387	6.0185e-05	PREDICTED: Ictalurus punctatus dual specificity phosphatase 2 (dusp2), mRNA
XM_017468874.2	15.1405	2.81698	0.0298554	3.64704	1.49415	0.00151037	PREDICTED: Ictalurus punctatus Pim-2 proto-oncogene, serine/threonine kinase (pim2), mRNA
XM_017468925.3	20.8499	2.47532	0.0163153	6.07029	1.30762	0.00039448	PREDICTED: Ictalurus punctatus interleukin 6 receptor (il6r), mRNA
XM_017468972.3	16.1774	-3.49395	0.0262959	1.52134	-1.80486	0.00116058	PREDICTED: Ictalurus punctatus DNA cross-link repair 1B (dclre1b), mRNA
XM_017469091.3	14.7136	-2.95897	0.0314924	3.99582	-1.5651	0.00168831	PREDICTED: Ictalurus punctatus glutamine amidotransferase class 1 domain containing 3 (gatd3), mRNA
XM_017469126.3	15.5932	-5.92064	0.0279204	-0.0241662	-2.56575	0.00134463	PREDICTED: Ictalurus punctatus cell division cycle associated 7a (cdca7a), mRNA
XM_017469166.3	18.5972	-7.32683	0.0204624	1.54726	-2.87319	0.00065034	PREDICTED: Ictalurus punctatus FKBP prolyl isomerase 7 (fkbp7), mRNA
XM_017469189.2	33.3874	12.9397	0.00588201	10.5367	3.69373	4.13406e-05	PREDICTED: Ictalurus punctatus C-type lectin domain containing 1 (cldc1), mRNA
XM_017469340.3	12.278	-2.5123	0.0445226	1.75905	-1.32901	0.00330487	PREDICTED: Ictalurus punctatus putative methyltransferase DDB_G0268948 (LOC108266250), mRNA
XM_017469513.3	14.2567	8.82062	0.0359523	4.16886	3.14088	0.00216221	PREDICTED: Ictalurus punctatus solute carrier family 49 member 4 (slc49a4), mRNA
XM_017469514.3	14.5897	2.48096	0.0322497	1.44648	1.3109	0.00174438	PREDICTED: Ictalurus punctatus death effector domain-containing 1 (dedd1), mRNA
XM_017469530.3	13.1185	-6.55981	0.0400269	0.373188	-2.71365	0.00260189	PREDICTED: Ictalurus punctatus MID1 interacting protein 1a (mid1ip1a), mRNA
XM_017469868.3	14.0703	3.09267	0.0346562	3.11167	1.62885	0.00200366	PREDICTED: Ictalurus punctatus corepressor interacting with RBPJ, CIR1 (cir1), mRNA
XM_017470240.3	16.4372	2.18941	0.0251975	4.51321	1.13054	0.0010881	PREDICTED: Ictalurus punctatus leukocyte receptor cluster (LRC) member 8 (leng8), mRNA
XM_017470293.3	12.5091	2.21821	0.0433333	4.19292	1.14939	0.00309198	PREDICTED: Ictalurus punctatus plasma membrane ascorbate-dependent reductase CYBRD1 (LOC108266665), mRNA
XM_017470305.3	22.3307	3.23888	0.0144177	3.06932	1.6955	0.000289164	PREDICTED: Ictalurus punctatus cytohesin 1 interacting protein (cytip), mRNA
XM_017470354.3	18.8181	-2.94298	0.0199034	1.72295	-1.55728	0.000618253	PREDICTED: Ictalurus punctatus tRNA-yW synthesizing protein 5 (tyw5), mRNA
XM_017470378.3	14.3119	-2.33795	0.033645	6.08108	-1.22524	0.00187793	PREDICTED: Ictalurus punctatus alkylglycerone phosphate synthase (agps), mRNA
XM_017470405.3	23.162	4.76943	0.0137487	5.28225	2.25382	0.000252371	PREDICTED: Ictalurus punctatus insulin receptor substrate 2b (irs2b), mRNA
XM_017470457.3	18.2018	2.98216	0.0212298	6.64574	1.57636	0.000712638	PREDICTED: Ictalurus punctatus interleukin-1 receptor-like 2 (zmp:0000000936), mRNA
XM_017470566.3	24.3669	-2.29201	0.0123543	3.72466	-1.19662	0.00019262	PREDICTED: Ictalurus punctatus 3-hydroxyisobutyryl-CoA hydrolase (hibch), mRNA
XM_017470594.3	35.2442	33.8157	0.00569649	11.5482	5.07962	3.44075e-05	PREDICTED: Ictalurus punctatus uridine phosphorylase 2 (upp2), mRNA
XM_017470662.3	15.4395	2.21703	0.0284759	5.15878	1.14863	0.00139845	PREDICTED: Ictalurus punctatus immunoglobulin-like domain containing receptor 1b (ildr1b), mRNA
XM_017470697.3	12.7762	-3.65533	0.0419132	2.57143	-1.87	0.00286526	PREDICTED: Ictalurus punctatus malic enzyme 3, NADP(+)-dependent, mitochondrial (me3), mRNA
XM_017470736.2	13.9966	2.82592	0.0350254	2.38776	1.49872	0.0020439	PREDICTED: Ictalurus punctatus folliculin (flcn), mRNA
XM_017470820.3	25.6811	-2.57952	0.0108707	3.42684	-1.3671	0.000149932	PREDICTED: Ictalurus punctatus X-ray repair complementing defective repair in Chinese hamster cells 5 (xrcc5), mRNA
XM_017470897.3	16.467	-5.084	0.0253725	8.46295	-2.34596	0.00110461	PREDICTED: Ictalurus punctatus farnesyl diphosphate synthase (farnesyl pyrophosphate synthetase, dimethylallyltranstransferase, geranyltranstransferase) (fdps), mRNA
XM_017471217.3	17.3829	2.91268	0.0225388	11.6356	1.54235	0.00086458	PREDICTED: Ictalurus punctatus complement 4B (Chido blood group) (c4b), mRNA
XM_017471294.1	20.5286	6.9915	0.0171179	7.46261	2.8056	0.000455767	PREDICTED: Ictalurus punctatus purine nucleoside phosphorylase 5a (pnp5a), mRNA
XM_017471470.3	15.293	4.27932	0.030225	4.85448	2.09738	0.00153942	PREDICTED: Ictalurus punctatus insulin receptor substrate 2-B (LOC108267420), mRNA
XM_017471536.1	29.4309	6.03904	0.0083297	4.82084	2.59432	7.99203e-05	PREDICTED: Ictalurus punctatus TRAF interacting protein with forkhead associated domain (tifa), mRNA
XM_017471569.3	12.0872	2.05355	0.0455821	10.1354	1.03812	0.00349328	PREDICTED: Ictalurus punctatus complement factor H (LOC108267476), mRNA
XM_017471576.2	23.8356	9.13067	0.0128768	2.18023	3.19072	0.000213691	PREDICTED: Ictalurus punctatus KN motif and ankyrin repeat domain-containing protein 2 (LOC108267484), mRNA
XM_017471869.3	20.6748	-2.40473	0.0166601	8.28476	-1.26587	0.000409609	PREDICTED: Ictalurus punctatus peroxiredoxin 1 (prdx1), mRNA
XM_017471978.3	13.7852	-2.21866	0.0359523	3.15964	-1.14969	0.00216456	PREDICTED: Ictalurus punctatus methyltransferase like 3 (mettl3), mRNA
XM_017472285.3	25.7964	-3.1446	0.01076	4.42964	-1.65288	0.00014673	PREDICTED: Ictalurus punctatus histone H2A.Z (LOC108267834), mRNA
XM_017472390.3	11.8734	3.30398	0.0472006	1.17039	1.72421	0.00371921	PREDICTED: Ictalurus punctatus synaptosome associated protein 47 (snap47), mRNA
XM_017472454.3	23.686	2.76949	0.013015	5.37085	1.46962	0.00022009	PREDICTED: Ictalurus punctatus low density lipoprotein receptor-related protein 10 (lrp10), mRNA
XM_017472614.3	39.2843	7.34648	0.00478021	4.24801	2.87705	1.73748e-05	PREDICTED: Ictalurus punctatus protein phosphatase 1, regulatory subunit 15A (ppp1r15a), mRNA
XM_017472673.3	13.6648	3.24791	0.0373365	5.3488	1.69951	0.00227761	PREDICTED: Ictalurus punctatus docking protein 1b (dok1b), mRNA
XM_017472750.3	22.5379	2.551	0.0141776	4.44667	1.35106	0.000277159	PREDICTED: Ictalurus punctatus calcium/calmodulin-dependent protein kinase II inhibitor 2 (si:dkey-112a7.4), mRNA
XM_017472812.3	14.0217	-4.4674	0.0357591	4.98371	-2.15943	0.00214005	PREDICTED: Ictalurus punctatus insulin induced gene 1 (insig1), mRNA
XM_017472988.3	12.3337	3.70395	0.0442482	2.22374	1.88906	0.003252	PREDICTED: Ictalurus punctatus collectin-12 (LOC108268179), mRNA
XM_017473056.2	24.2448	3.05588	0.0125297	3.34878	1.61159	0.000197245	PREDICTED: Ictalurus punctatus sharpin and rbck1 related (shrprbck1r), mRNA
XM_017473160.3	15.0425	3.81415	0.030521	5.6936	1.93136	0.00160201	PREDICTED: Ictalurus punctatus MYC proto-oncogene, bHLH transcription factor b (mycb), mRNA
XM_017473331.3	19.4986	4.43925	0.0184197	1.728	2.15032	0.000530191	PREDICTED: Ictalurus punctatus myotubularin related protein 7a (mtmr7a), transcript variant X1, mRNA
XM_017473359.3	15.5808	13.6874	0.030225	3.40405	3.77477	0.00155149	PREDICTED: Ictalurus punctatus FOS like 1, AP-1 transcription factor subunit a (fosl1a), mRNA
XM_017473530.3	12.4448	2.67201	0.0436238	2.1638	1.41792	0.00314962	PREDICTED: Ictalurus punctatus TAP binding protein like (tapbpl), mRNA
XM_017473636.3	13.3894	2.35759	0.0383234	3.62415	1.23731	0.00241302	PREDICTED: Ictalurus punctatus GABA(A) receptor-associated protein like 2 (gabarapl2), mRNA
XM_017473723.3	44.3127	6.26675	0.00328932	4.86012	2.64772	8.67894e-06	PREDICTED: Ictalurus punctatus solute carrier family 10 member 3 (slc10a3), mRNA
XM_017474069.3	34.3472	-2.46925	0.00569649	5.5054	-1.30408	3.46505e-05	PREDICTED: Ictalurus punctatus cytochrome b-c1 complex subunit 8 (LOC108268827), mRNA
XM_017474246.3	37.9643	-3.50221	0.00478021	2.41374	-1.80826	2.03248e-05	PREDICTED: Ictalurus punctatus centrin, EF-hand protein, 2 (cetn2), mRNA
XM_017474545.3	13.2737	2.95834	0.039492	5.26492	1.56479	0.00252923	PREDICTED: Ictalurus punctatus microtubule-associated protein 1 light chain 3 beta (map1lc3b), mRNA
XM_017474759.3	12.1111	7.16213	0.0478959	5.24316	2.84039	0.00384868	PREDICTED: Ictalurus punctatus early growth response 1 (egr1), mRNA
XM_017474816.2	17.7255	5.00791	0.0222691	3.69791	2.32421	0.000827946	PREDICTED: Ictalurus punctatus ring finger protein 103 (rnf103), mRNA
XM_017474979.2	18.3738	-2.07925	0.02102	5.30135	-1.05606	0.000684739	PREDICTED: Ictalurus punctatus NADH:ubiquinone oxidoreductase subunit A1 (ndufa1), mRNA
XM_017474980.3	15.1388	-2.14689	0.0298554	7.72172	-1.10225	0.00151103	PREDICTED: Ictalurus punctatus cofilin 1 (cfl1), mRNA
XM_017475092.2	14.4993	-5.74542	0.0346562	5.39827	-2.52241	0.00200806	PREDICTED: Ictalurus punctatus transforming growth factor, beta-induced (tgfbi), mRNA
XM_017475149.2	12.9204	-6.90546	0.0433333	4.80821	-2.78774	0.00307764	PREDICTED: Ictalurus punctatus transmembrane emp24 domain-containing protein 6 (LOC108269330), mRNA
XM_017475185.3	16.9246	2.75151	0.0240977	2.5524	1.46022	0.000965592	PREDICTED: Ictalurus punctatus N-acylsphingosine amidohydrolase (acid ceramidase) 1a (asah1a), mRNA
XM_017475229.3	15.7547	2.20556	0.0273125	4.86325	1.14114	0.00129061	PREDICTED: Ictalurus punctatus DnaJ heat shock protein family (Hsp40) member B9a (dnajb9a), mRNA
XM_017475269.3	11.7207	-2.67344	0.0481534	4.28616	-1.41869	0.00389579	PREDICTED: Ictalurus punctatus replication protein A2 (rpa2), mRNA
XM_017475348.3	12.6703	2.91922	0.0428926	1.12677	1.54558	0.00295279	PREDICTED: Ictalurus punctatus radical S-adenosyl methionine domain containing 2 (rsad2), mRNA
XM_017475670.3	72.085	3.77329	0.00271148	5.47248	1.91582	4.93412e-07	PREDICTED: Ictalurus punctatus dishevelled associated activator of morphogenesis 1a (daam1a), mRNA
XM_017475752.3	27.864	4.14744	0.00902925	5.48607	2.05222	0.000100718	PREDICTED: Ictalurus punctatus uncharacterized si:ch211-248a14.8 (si:ch211-248a14.8), mRNA
XM_017475822.3	25.5219	7.71422	0.0117855	5.0709	2.94752	0.000171029	PREDICTED: Ictalurus punctatus nuclear factor of kappa light polypeptide gene enhancer in B-cells inhibitor, alpha b (nfkbiab), mRNA
XM_017475916.2	11.8481	3.05201	0.0472597	2.72737	1.60976	0.00374704	PREDICTED: Ictalurus punctatus DnaJ (Hsp40) homolog, subfamily C, member 27 (dnajc27), transcript variant X1, mRNA
XM_017476265.3	16.0788	-7.69004	0.0264206	0.533267	-2.94299	0.00118953	PREDICTED: Ictalurus punctatus polymerase (DNA directed), epsilon 2 (pole2), mRNA
XM_017476357.3	22.38	-2.96379	0.0144177	2.23361	-1.56744	0.000286256	PREDICTED: Ictalurus punctatus isoamyl acetate hydrolyzing esterase 1 (putative) (iah1), mRNA
XM_017476396.3	20.7621	3.72754	0.0165111	3.85807	1.89822	0.000401985	PREDICTED: Ictalurus punctatus forkhead box A1 (foxa1), mRNA
XM_017476457.3	14.2671	-2.84666	0.033645	1.46893	-1.50927	0.00190055	PREDICTED: Ictalurus punctatus lipid droplet associated hydrolase (ldah), transcript variant X1, mRNA
XM_017476484.3	24.2158	2.30589	0.0125297	3.41254	1.20532	0.00019836	PREDICTED: Ictalurus punctatus zinc finger, RAN-binding domain containing 1b (zranb1b), mRNA
XM_017476494.3	20.4908	-13.5169	0.0180471	4.51637	-3.75669	0.000515135	PREDICTED: Ictalurus punctatus ergosterol biosynthesis 28 homolog (erg28), mRNA
XM_017476580.3	11.9964	2.78094	0.0462849	3.12143	1.47557	0.00358723	PREDICTED: Ictalurus punctatus shootin 1 (shtn1), mRNA
XM_017476585.3	16.4608	-3.30313	0.0251975	3.4129	-1.72383	0.00108176	PREDICTED: Ictalurus punctatus peroxidasin (LOC108270173), transcript variant X1, mRNA
XM_017476618.3	20.0848	9.72047	0.0180471	8.3388	3.28103	0.000504101	PREDICTED: Ictalurus punctatus apolipoprotein Ba (apoba), mRNA
XM_017476799.3	12.0989	-2.01364	0.045569	5.06014	-1.00981	0.00348135	PREDICTED: Ictalurus punctatus zinc metallopeptidase, STE24 homolog (zmpste24), mRNA
XM_017476912.3	18.2001	3.07387	0.0212298	5.10718	1.62006	0.000712924	PREDICTED: Ictalurus punctatus progesterone receptor membrane component 2 (pgrmc2), mRNA
XM_017476981.3	21.1368	3.76471	0.015866	3.93431	1.91254	0.000371056	PREDICTED: Ictalurus punctatus F-box protein 30a (fbxo30a), mRNA
XM_017477008.3	14.9204	-2.13572	0.030521	7.44254	-1.09472	0.00159928	PREDICTED: Ictalurus punctatus saccharopine dehydrogenase a, tandem duplicate 1 (sccpdha.1), mRNA
XM_017477520.3	21.981	3.0406	0.0150749	3.9437	1.60436	0.000310797	PREDICTED: Ictalurus punctatus immediate early response 5 (ier5), mRNA
XM_017477560.3	21.772	2.01744	0.0152396	4.70834	1.01252	0.000324605	PREDICTED: Ictalurus punctatus adhesion G protein-coupled receptor L4 (adgrl4), mRNA
XM_017477605.3	12.4097	4.65459	0.0440754	2.43435	2.21865	0.00320866	PREDICTED: Ictalurus punctatus glycogen synthase kinase binding protein (gbp), mRNA
XM_017477645.3	48.0111	46.5603	0.00320298	4.3243	5.54103	8.06698e-06	PREDICTED: Ictalurus punctatus tumor protein p53 inducible nuclear protein 1 (tp53inp1), mRNA
XM_017477811.2	13.3279	5.1564	0.0388275	2.20544	2.36636	0.00246805	PREDICTED: Ictalurus punctatus CD83 molecule (cd83), mRNA
XM_017477935.3	12.2402	2.20828	0.0445746	11.0492	1.14292	0.00334122	PREDICTED: Ictalurus punctatus complement factor H (LOC108270916), mRNA
XM_017477965.2	13.3764	3.33259	0.0388535	4.57705	1.73664	0.00247875	PREDICTED: Ictalurus punctatus calpain 7 (capn7), mRNA
XM_017477987.3	12.6798	-4.75889	0.0433333	3.96149	-2.25062	0.00308593	PREDICTED: Ictalurus punctatus cytochrome c oxidase subunit 6B1 (LOC108270924), mRNA
XM_017478020.2	18.5508	2.00989	0.0206044	4.3181	1.00712	0.000657325	PREDICTED: Ictalurus punctatus family with sequence similarity 32 member A (fam32a), mRNA
XM_017478163.3	23.126	6.26607	0.0138853	5.3467	2.64756	0.000269779	PREDICTED: Ictalurus punctatus maternal B9.15 protein (si:dkey-79d12.5), mRNA
XM_017478179.3	34.6447	-2.34734	0.00569649	6.64645	-1.23103	3.31133e-05	PREDICTED: Ictalurus punctatus ATP synthase F1 subunit delta (atp5f1d), mRNA
XM_017478379.3	24.7215	3.04073	0.0118994	4.17389	1.60442	0.000179873	PREDICTED: Ictalurus punctatus sulfotransferase family, cytosolic, 6b, member 1 (sult6b1), transcript variant X1, mRNA
XM_017478616.3	13.6098	2.93859	0.0373365	6.58528	1.55513	0.00227086	PREDICTED: Ictalurus punctatus interferon regulatory factor 2 binding protein 2b (irf2bp2b), mRNA
XM_017478833.3	28.6831	-7.2263	0.00876745	7.66062	-2.85326	8.93779e-05	PREDICTED: Ictalurus punctatus 7-dehydrocholesterol reductase (dhcr7), mRNA
XM_017478938.3	11.74	-3.09998	0.0480725	0.899775	-1.63226	0.00386863	PREDICTED: Ictalurus punctatus heat shock factor binding protein 1a (hsbp1a), transcript variant X1, mRNA
XM_017478974.2	20.3011	-5.71913	0.0170033	2.06543	-2.5158	0.000444159	PREDICTED: Ictalurus punctatus transmembrane protein 161A (tmem161a), mRNA
XM_017479028.3	28.1586	14.3257	0.00902925	8.16217	3.84054	0.000106955	PREDICTED: Ictalurus punctatus tryptophan 2,3-dioxygenase b (tdo2b), mRNA
XM_017479663.3	23.2417	2.58544	0.0132794	6.27187	1.37041	0.000240419	PREDICTED: Ictalurus punctatus solute carrier family 48 member 1b (slc48a1b), mRNA
XM_017479879.3	14.2884	2.683	0.033645	4.10295	1.42385	0.00188973	PREDICTED: Ictalurus punctatus testis expressed 264, ER-phagy receptor a (tex264a), mRNA
XM_017479928.3	24.682	-3.94604	0.0118994	6.25492	-1.9804	0.000181245	PREDICTED: Ictalurus punctatus FKBP prolyl isomerase 11 (fkbp11), mRNA
XM_017480048.3	22.6198	17.6262	0.0154076	4.89718	4.13965	0.000336313	PREDICTED: Ictalurus punctatus cytokine inducible SH2-containing protein (cish), mRNA
XM_017480079.3	26.8294	3.22564	0.00945131	6.46147	1.68958	0.000121287	PREDICTED: Ictalurus punctatus syndecan 4 (sdc4), mRNA
XM_017480083.3	48.5065	-16.6224	0.00307219	4.60767	-4.05506	6.23659e-06	PREDICTED: Ictalurus punctatus tubulin, beta 6 class V (tubb6), mRNA
XM_017480109.3	17.3625	-6.0275	0.0227159	2.47093	-2.59156	0.000879825	PREDICTED: Ictalurus punctatus deoxythymidylate kinase (thymidylate kinase) (dtymk), mRNA
XM_017480111.3	12.2349	3.39377	0.0455821	5.25362	1.76289	0.00348802	PREDICTED: Ictalurus punctatus inhibin beta B chain (LOC108272031), mRNA
XM_017480132.2	11.8434	2.50081	0.0472597	6.06208	1.32239	0.00375221	PREDICTED: Ictalurus punctatus inositol hexakisphosphate kinase 2b (ip6k2b), mRNA
XM_017480168.3	32.0952	-2.24048	0.00642607	4.86173	-1.16381	4.93246e-05	PREDICTED: Ictalurus punctatus translocase of outer mitochondrial membrane 6 homolog (yeast) (tomm6), mRNA
XM_017480322.3	16.2938	-4.95894	0.0264206	6.7963	-2.31003	0.00119502	PREDICTED: Ictalurus punctatus Krueppel-like factor 15 (LOC108272123), mRNA
XM_017481016.3	21.0643	-5.56589	0.0158683	0.424378	-2.47661	0.000376819	PREDICTED: Ictalurus punctatus centrosomal protein 20 (cep20), mRNA
XM_017481132.3	12.3244	-2.07266	0.0442808	2.88436	-1.05148	0.00326078	PREDICTED: Ictalurus punctatus dynactin 3 (p22) (dctn3), mRNA
XM_017481197.3	16.8292	5.69273	0.0243075	0.960863	2.50912	0.000988276	PREDICTED: Ictalurus punctatus aquaporin 10b (aqp10b), transcript variant X2, mRNA
XM_017481600.2	43.7409	8.19264	0.00338357	8.53567	3.03433	9.33343e-06	PREDICTED: Ictalurus punctatus JunB proto-oncogene, AP-1 transcription factor subunit b (junbb), mRNA
XM_017481646.2	18.4055	2.83119	0.02102	6.83515	1.50141	0.000679742	PREDICTED: Ictalurus punctatus phosphomannomutase 1 (LOC108272846), mRNA
XM_017481660.3	12.0205	19.8328	0.048482	2.23375	4.30982	0.0039481	PREDICTED: Ictalurus punctatus cytoglobin 1 (cygb1), transcript variant X1, mRNA
XM_017481768.3	15.9874	2.08088	0.0264271	3.83524	1.05719	0.00121708	PREDICTED: Ictalurus punctatus low density lipoprotein receptor-related protein 12 (lrp12), mRNA
XM_017481825.3	21.3646	4.49448	0.0156769	1.92323	2.16815	0.000353572	PREDICTED: Ictalurus punctatus XK-related protein 8 (LOC108272940), mRNA
XM_017481851.3	13.5094	2.5325	0.0376482	2.76088	1.34056	0.00233439	PREDICTED: Ictalurus punctatus ubiquitin-conjugating enzyme E2 E2 (LOC108272957), mRNA
XM_017481901.3	17.3979	2.94157	0.0225388	3.65732	1.55659	0.000861486	PREDICTED: Ictalurus punctatus forkhead box protein K2 (LOC108272985), mRNA
XM_017482021.3	11.996	4.15052	0.0472597	3.44731	2.05329	0.00373583	PREDICTED: Ictalurus punctatus ATP-binding cassette, sub-family C (CFTR/MRP), member 6a (abcc6a), mRNA
XM_017482049.3	35.7296	2.5575	0.00521189	5.21514	1.35473	2.81284e-05	PREDICTED: Ictalurus punctatus KH domain containing, RNA binding, signal transduction associated 1b (khdrbs1b), mRNA
XM_017482057.2	15.9347	5.17834	0.0269483	8.58164	2.37249	0.00126047	PREDICTED: Ictalurus punctatus thioredoxin interacting protein a (txnipa), mRNA
XM_017482215.3	27.9229	4.66775	0.00902925	6.78965	2.22273	9.9673e-05	PREDICTED: Ictalurus punctatus Cbp/p300-interacting transactivator, with Glu/Asp-rich carboxy-terminal domain, 4a (cited4a), mRNA
XM_017482434.2	13.448	-1431.59	0.0405948	8.20006	-10.4834	0.00267106	PREDICTED: Ictalurus punctatus desmin b (desmb), mRNA
XM_017482508.3	19.987	-4.90099	0.0174761	2.39139	-2.29307	0.000475783	PREDICTED: Ictalurus punctatus minichromosome maintenance complex component 6 (mcm6), mRNA
XM_017482520.3	22.9366	-3.47303	0.0137505	2.24097	-1.79619	0.000255616	PREDICTED: Ictalurus punctatus coenzyme Q7 homolog, ubiquinone (yeast) (coq7), transcript variant X1, mRNA
XM_017482900.3	25.2902	-9.39473	0.0113479	0.621927	-3.23185	0.000161383	PREDICTED: Ictalurus punctatus NME/NM23 nucleoside diphosphate kinase 3 (nme3), transcript variant X1, mRNA
XM_017482936.3	23.9842	-6.60677	0.0128768	3.5056	-2.72395	0.000214666	PREDICTED: Ictalurus punctatus reticulocalbin 3, EF-hand calcium binding domain (rcn3), transcript variant X2, mRNA
XM_017482949.3	12.4751	-2.49186	0.0433849	1.17081	-1.31722	0.0031223	PREDICTED: Ictalurus punctatus 4-hydroxyphenylpyruvate dioxygenase-like (hpdl), mRNA
XM_017482980.3	13.3788	-3.69337	0.0383631	-0.0737003	-1.88494	0.00242012	PREDICTED: Ictalurus punctatus phospholysine phosphohistidine inorganic pyrophosphate phosphatase (lhpp), transcript variant X1, mRNA
XM_017483184.3	21.4055	8.46106	0.0166616	5.00554	3.08084	0.000419758	PREDICTED: Ictalurus punctatus E3 ubiquitin-protein ligase TRIM39 (si:dkey-219e21.2), mRNA
XM_017483393.3	12.5049	2.0028	0.0433333	3.82612	1.00202	0.00309568	PREDICTED: Ictalurus punctatus WW domain binding protein 2 (wbp2), mRNA
XM_017483481.3	37.4558	5.20272	0.00478021	6.25958	2.37927	2.18568e-05	PREDICTED: Ictalurus punctatus erb-b2 receptor tyrosine kinase 2 (erbb2), mRNA
XM_017483497.3	31.0123	4.24677	0.00743133	4.68323	2.08637	5.88232e-05	PREDICTED: Ictalurus punctatus angiotensin II receptor, type 1b (agtr1b), mRNA
XM_017483518.3	15.612	2.467	0.0279204	4.45433	1.30276	0.00133824	PREDICTED: Ictalurus punctatus interferon regulatory factor 9 (irf9), mRNA
XM_017483673.3	16.3154	3.91773	0.0256879	1.69824	1.97002	0.00112142	PREDICTED: Ictalurus punctatus BAR/IMD domain containing adaptor protein 2 like 1a (baiap2l1a), mRNA
XM_017483973.3	13.7305	8.78185	0.0388535	5.38509	3.13452	0.00247902	PREDICTED: Ictalurus punctatus suppressor of cytokine signaling 3b (socs3b), mRNA
XM_017483986.2	14.0072	-75.642	0.0374849	10.9916	-6.24112	0.00230625	PREDICTED: Ictalurus punctatus actin alpha 2, smooth muscle (acta2), mRNA
XM_017484045.3	17.8601	-2.48867	0.0215519	2.75893	-1.31538	0.000772008	PREDICTED: Ictalurus punctatus urotensin-2 receptor 2 (uts2r2), transcript variant X1, mRNA
XM_017484153.3	12.3361	4.97848	0.0442482	1.32069	2.31571	0.00324979	PREDICTED: Ictalurus punctatus G protein-coupled receptor, class C, group 5, member C (gprc5c), transcript variant X2, mRNA
XM_017484219.3	18.6845	2.1268	0.0202852	4.64563	1.08868	0.000637446	PREDICTED: Ictalurus punctatus forkhead box N2b (foxn2b), mRNA
XM_017484371.3	21.376	-2.89534	0.0156769	6.42814	-1.53373	0.000352724	PREDICTED: Ictalurus punctatus calmodulin 2b, (phosphorylase kinase, delta) (calm2b), mRNA
XM_017484397.3	12.3932	2.70509	0.0439834	2.14173	1.43568	0.00319668	PREDICTED: Ictalurus punctatus FRA10A associated CGG repeat 1 (fra10ac1), mRNA
XM_017484464.3	21.33	4.43657	0.0156769	9.28963	2.14945	0.000356166	PREDICTED: Ictalurus punctatus glucose-6-phosphatase catalytic subunit 1a, tandem duplicate 1 (g6pc1a.1), mRNA
XM_017484465.3	11.6276	-4.13761	0.049608	3.17096	-2.0488	0.00409334	PREDICTED: Ictalurus punctatus mutS homolog 2 (E. coli) (msh2), mRNA
XM_017484466.3	24.1482	-21.828	0.0126005	-0.827318	-4.44811	0.000200992	PREDICTED: Ictalurus punctatus essential meiotic structure-specific endonuclease 1 (eme1), mRNA
XM_017484944.3	27.0003	-2.55168	0.00933706	3.32726	-1.35145	0.000117581	PREDICTED: Ictalurus punctatus glutamine amidotransferase class 1 domain containing 1 (gatd1), mRNA
XM_017485012.3	22.2794	3.22423	0.0144177	8.72819	1.68896	0.000292228	PREDICTED: Ictalurus punctatus solute carrier family 38 member 2 (slc38a2), mRNA
XM_017485057.1	29.4612	-2.81267	0.0083297	5.78018	-1.49194	7.62866e-05	PREDICTED: Ictalurus punctatus aminoadipate-semialdehyde synthase (aass), mRNA
XM_017485287.2	19.6309	2.40094	0.0180471	4.36336	1.2636	0.000514787	PREDICTED: Ictalurus punctatus type I phosphatidylinositol 4,5-bisphosphate 4-phosphatase-A (LOC108274853), transcript variant X1, mRNA
XM_017485296.3	13.1562	-2.03684	0.0398281	6.67857	-1.02634	0.00257464	PREDICTED: Ictalurus punctatus glutathione S-transferase rho (gstr), mRNA
XM_017485331.3	24.0743	2.57198	0.0126885	7.70059	1.36288	0.000203917	PREDICTED: Ictalurus punctatus Kruppel-like factor 13 (klf13), mRNA
XM_017485569.3	18.7426	229.878	0.0213804	8.31643	7.84472	0.000747136	PREDICTED: Ictalurus punctatus ATP-binding cassette, sub-family A (ABC1), member 1B (abca1b), mRNA
XM_017485631.3	14.562	-3.80081	0.0324142	2.00045	-1.92631	0.00175716	PREDICTED: Ictalurus punctatus aarF domain containing kinase 2 (adck2), mRNA
XM_017485781.3	13.6729	12.8688	0.0384662	2.34696	3.6858	0.00243124	PREDICTED: Ictalurus punctatus interferon regulatory factor 7 (irf7), mRNA
XM_017485810.3	29.3414	-2.69267	0.0083297	5.88052	-1.42904	7.78649e-05	PREDICTED: Ictalurus punctatus NADH:ubiquinone oxidoreductase subunit B9 (ndufb9), mRNA
XM_017485825.3	16.6048	3.08233	0.0250882	4.26832	1.62402	0.00104409	PREDICTED: Ictalurus punctatus caseinolytic mitochondrial matrix peptidase chaperone subunit Xb (clpxb), mRNA
XM_017485902.3	12.4364	2.01682	0.0436562	4.67398	1.01208	0.00315719	PREDICTED: Ictalurus punctatus ATPase copper transporting alpha (atp7a), mRNA
XM_017486018.3	31.0574	-3.27364	0.00743133	5.45933	-1.7109	5.83881e-05	PREDICTED: Ictalurus punctatus acyl-CoA thioesterase 19 (acot19), mRNA
XM_017486095.3	13.9215	4.64398	0.0355164	1.17017	2.21536	0.00208587	PREDICTED: Ictalurus punctatus transmembrane protein 86A (tmem86a), mRNA
XM_017486305.2	27.5949	-2.48902	0.00902925	2.74058	-1.31558	0.000105658	PREDICTED: Ictalurus punctatus magnesium dependent phosphatase 1 (mdp1), mRNA
XM_017486726.3	19.3851	-6.89601	0.0187376	1.51072	-2.78576	0.000543836	PREDICTED: Ictalurus punctatus dopa decarboxylase (ddc), mRNA
XM_017486861.3	27.9996	-2.90349	0.00902925	8.00981	-1.53779	9.8328e-05	PREDICTED: Ictalurus punctatus dolichyl-diphosphooligosaccharide--protein glycosyltransferase subunit (non-catalytic) (ddost), mRNA
XM_017486879.1	17.4083	2.7927	0.0225388	8.51992	1.48166	0.000859338	PREDICTED: Ictalurus punctatus iodotyrosine deiodinase (iyd), mRNA
XM_017487337.3	16.4466	-2.08777	0.0251975	9.43375	-1.06197	0.00108556	PREDICTED: Ictalurus punctatus transketolase b (tktb), mRNA
XM_017487375.3	12.5055	-48.9795	0.0453463	8.15667	-5.61411	0.00344802	PREDICTED: Ictalurus punctatus myosin, light chain 9a, regulatory (myl9a), mRNA
XM_017487406.3	15.7252	20.4081	0.0298554	2.6052	4.35107	0.00149781	PREDICTED: Ictalurus punctatus suppressor of cytokine signaling 2 (LOC128628654), mRNA
XM_017487595.3	16.4303	2.46324	0.0251975	5.70991	1.30056	0.00108995	PREDICTED: Ictalurus punctatus solute carrier family 17 member 9b (slc17a9b), mRNA
XM_017487629.2	16.5454	-2.28548	0.0251671	4.13489	-1.19249	0.00105944	PREDICTED: Ictalurus punctatus aurora kinase A interacting protein 1 (aurkaip1), mRNA
XM_017487648.3	18.1311	-6.1461	0.0213736	0.573535	-2.61967	0.000724474	PREDICTED: Ictalurus punctatus centromere protein W (cenpw), mRNA
XM_017487933.2	12.989	5.06894	0.0430515	5.78141	2.34168	0.00297696	PREDICTED: Ictalurus punctatus Kruppel-like factor 15 (klf15), mRNA
XM_017488079.3	33.7043	5.48411	0.00569649	6.0996	2.45526	3.8259e-05	PREDICTED: Ictalurus punctatus ERBB receptor feedback inhibitor 1 (LOC108276422), mRNA
XM_017488088.3	12.2245	2.99003	0.04478	3.90033	1.58016	0.00338448	PREDICTED: Ictalurus punctatus CD40 molecule, TNF receptor superfamily member 5 (cd40), mRNA
XM_017488232.3	12.53	-19.149	0.045183	3.88746	-4.2592	0.00342476	PREDICTED: Ictalurus punctatus lectin, galactoside-binding, soluble, 2a (lgals2a), mRNA
XM_017488288.3	27.2032	4.64724	0.00933706	4.56028	2.21637	0.000115666	PREDICTED: Ictalurus punctatus beta-microseminoprotein (LOC108276536), mRNA
XM_017488302.3	17.12	-4.50774	0.0240977	6.51504	-2.1724	0.000955427	PREDICTED: Ictalurus punctatus sigma non-opioid intracellular receptor 1 (sigmar1), mRNA
XM_017488309.3	12.9356	-2.90203	0.0410749	2.94566	-1.53706	0.00273898	PREDICTED: Ictalurus punctatus histone H2A.V (LOC108276547), mRNA
XM_017488500.3	23.8331	2.62501	0.0128768	3.43271	1.39232	0.000213798	PREDICTED: Ictalurus punctatus receptor-interacting serine-threonine kinase 4 (ripk4), mRNA
XM_017488609.3	16.2761	2.78412	0.0258688	3.30856	1.47722	0.00113242	PREDICTED: Ictalurus punctatus sorting nexin 24 (snx24), mRNA
XM_017488733.3	12.3325	3.46316	0.0445226	3.88016	1.79209	0.00331596	PREDICTED: Ictalurus punctatus ATP-binding cassette, sub-family A (ABC1), member 3b (abca3b), mRNA
XM_017488839.2	21.6409	-2.12961	0.0154076	3.26288	-1.09059	0.000333623	PREDICTED: Ictalurus punctatus SWI5 homologous recombination repair protein (swi5), mRNA
XM_017488873.3	16.0859	7.08575	0.0264206	2.35813	2.82492	0.00121361	PREDICTED: Ictalurus punctatus suppressor of cytokine signaling 1a (socs1a), mRNA
XM_017488941.2	34.2003	-2.59411	0.00569649	7.34257	-1.37524	3.54398e-05	PREDICTED: Ictalurus punctatus Cyt_c_Oxidase_Vb domain-containing protein (zgc:86599), mRNA
XM_017488985.3	23.7082	-7.39023	0.0132794	7.19384	-2.88562	0.000236191	PREDICTED: Ictalurus punctatus transmembrane 7 superfamily member 2 (tm7sf2), mRNA
XM_017489214.3	12.9222	-2.07021	0.0410891	5.29214	-1.04978	0.00274933	PREDICTED: Ictalurus punctatus SUB1 regulator of transcription a (sub1a), mRNA
XM_017489225.3	20.4799	-2.0671	0.0166616	5.54119	-1.04761	0.000427231	PREDICTED: Ictalurus punctatus NADH:ubiquinone oxidoreductase subunit A8 (ndufa8), mRNA
XM_017489233.3	15.7854	3.7879	0.0272513	7.71134	1.9214	0.00128445	PREDICTED: Ictalurus punctatus interleukin 6 cytokine family signal transduce (il6st), mRNA
XM_017489270.2	27.5205	2.35706	0.00902925	5.99102	1.23699	0.000107071	PREDICTED: Ictalurus punctatus transmembrane and ubiquitin-like domain containing 2 (tmub2), mRNA
XM_017489331.3	16.9151	4.65355	0.0240977	0.979569	2.21833	0.000967829	PREDICTED: Ictalurus punctatus cytohesin 1a (cyth1a), transcript variant X2, mRNA
XM_017489372.3	16.0915	-2.11879	0.0264206	3.82789	-1.08324	0.00118577	PREDICTED: Ictalurus punctatus mitochondrial ribosomal protein L48 (mrpl48), mRNA
XM_017489376.3	54.3122	-3.65653	0.00271148	2.66662	-1.87048	2.70354e-06	PREDICTED: Ictalurus punctatus ribosomal oxygenase 2 (riox2), mRNA
XM_017489708.3	12.4053	-2.36751	0.0439758	3.86087	-1.24337	0.00318558	PREDICTED: Ictalurus punctatus metal cation symporter ZIP8 (LOC108277197), mRNA
XM_017489709.3	12.862	2.27199	0.0411757	8.94794	1.18396	0.00279651	PREDICTED: Ictalurus punctatus methionine adenosyltransferase II, alpha a (mat2aa), mRNA
XM_017489714.3	16.3931	3.01364	0.0253368	10.1871	1.59151	0.00110001	PREDICTED: Ictalurus punctatus solute carrier family 27 member 6 (slc27a6), mRNA
XM_017489753.3	14.0554	2.79654	0.0346562	3.18578	1.48364	0.0020117	PREDICTED: Ictalurus punctatus zinc finger and BTB domain containing 21 (zbtb21), mRNA
XM_017489877.3	22.0555	11.6153	0.0156769	7.59505	3.53795	0.000347286	PREDICTED: Ictalurus punctatus stomatin (EPB72)-like 3b (stoml3b), mRNA
XM_017489912.3	30.589	4.9419	0.00764246	5.56051	2.30507	6.41475e-05	PREDICTED: Ictalurus punctatus nuclear factor, interleukin 3 regulated (nfil3), mRNA
XM_017489917.2	14.3743	-2.45768	0.0335282	5.95267	-1.2973	0.00184693	PREDICTED: Ictalurus punctatus non-histone chromosomal protein HMG-like (si:ch73-1a9.3), mRNA
XM_017489954.3	28.6664	-2.60786	0.00874531	7.52609	-1.38287	8.74801e-05	PREDICTED: Ictalurus punctatus aldehyde dehydrogenase 7 family, member A1 (aldh7a1), mRNA
XM_017490123.3	12.0042	9.78155	0.0462671	-1.30213	3.29006	0.00357907	PREDICTED: Ictalurus punctatus intraflagellar transport 20 homolog (Chlamydomonas) (ift20), transcript variant X2, mRNA
XM_017490288.3	41.9262	3.44969	0.00364813	3.88332	1.78647	1.18133e-05	PREDICTED: Ictalurus punctatus deltaC (dlc), mRNA
XM_017490452.3	11.5895	2.47295	0.0492431	4.66264	1.30623	0.00404552	PREDICTED: Ictalurus punctatus heat shock protein 70 family, member 13 (hspa13), mRNA
XM_017490509.3	20.3655	2.19566	0.0169856	5.27512	1.13465	0.000437982	PREDICTED: Ictalurus punctatus WD repeat and SOCS box containing 1 (wsb1), mRNA
XM_017490661.3	14.2273	2.41006	0.0338476	7.50107	1.26907	0.00192091	PREDICTED: Ictalurus punctatus complement component 4 (c4), mRNA
XM_017490679.3	27.7835	3.21631	0.00902925	3.83305	1.68541	0.000102167	PREDICTED: Ictalurus punctatus solute carrier family 25 member 36-A (LOC108277777), mRNA
XM_017490951.3	12.8813	2.48955	0.0411757	4.04066	1.31589	0.00278128	PREDICTED: Ictalurus punctatus WD repeat domain 81 (wdr81), mRNA
XM_017491065.3	24.5955	-4.45229	0.0119116	3.16259	-2.15455	0.000184288	PREDICTED: Ictalurus punctatus SUMO1 activating enzyme subunit 1 (sae1), mRNA
XM_017491299.3	38.2777	13.7524	0.00478021	5.68114	3.78161	2.25627e-05	PREDICTED: Ictalurus punctatus angiomotin like 2b (amotl2b), mRNA
XM_017491417.3	37.7326	5.97897	0.00478021	8.37044	2.5799	2.10072e-05	PREDICTED: Ictalurus punctatus uncharacterized protein LOC564559 homolog (zgc:162730), mRNA
XM_017491480.2	32.0992	-2.72659	0.00642607	2.61056	-1.4471	4.92928e-05	PREDICTED: Ictalurus punctatus ankyrin repeat and MYND domain containing 2a (ankmy2a), mRNA
XM_017491674.3	14.6299	8.37578	0.0332865	10.2535	3.06622	0.00182441	PREDICTED: Ictalurus punctatus diablo, IAP-binding mitochondrial protein a (diabloa), mRNA
XM_017491894.3	12.7508	-2.40161	0.0421418	2.78075	-1.264	0.00288594	PREDICTED: Ictalurus punctatus rRNA methyltransferase 3B, mitochondrial (LOC108278488), mRNA
XM_017491904.3	12.0118	-10.7136	0.0465835	1.1934	-3.42138	0.00362619	PREDICTED: Ictalurus punctatus checkpoint kinase 1 (chek1), mRNA
XM_017492144.3	12.2747	3.12597	0.0445226	1.13317	1.6443	0.00330805	PREDICTED: Ictalurus punctatus insulin receptor substrate 4a (irs4a), transcript variant X2, mRNA
XM_017492168.3	11.9404	3.93441	0.0465921	1.78269	1.97615	0.00364662	PREDICTED: Ictalurus punctatus cyclin G2 (ccng2), mRNA
XM_017492183.3	17.8151	2.39199	0.0216131	8.03502	1.25821	0.000780228	PREDICTED: Ictalurus punctatus scavenger receptor class B, member 2b (scarb2b), mRNA
XM_017492184.3	17.4688	2.68463	0.0225171	4.03061	1.42472	0.000847018	PREDICTED: Ictalurus punctatus scavenger receptor class B, member 2c (scarb2c), mRNA
XM_017492440.2	21.7652	-2.11745	0.0152396	5.30437	-1.08233	0.000325063	PREDICTED: Ictalurus punctatus actin related protein 2/3 complex, subunit 3 (arpc3), mRNA
XM_017492442.2	25.981	-2.12839	0.0105542	9.64086	-1.08977	0.000141769	PREDICTED: Ictalurus punctatus ATP synthase F1 subunit alpha (atp5fa1), mRNA
XM_017492562.3	17.7421	11.8831	0.0237277	6.06166	3.57084	0.0009334	PREDICTED: Ictalurus punctatus solute carrier family 13 member 5a (slc13a5a), mRNA
XM_017492563.3	11.7111	-2.39775	0.0481534	5.01889	-1.26168	0.00390192	PREDICTED: Ictalurus punctatus pyruvate carboxylase a (pcxa), mRNA
XM_017492834.3	21.2436	2.83911	0.0158244	7.3907	1.50544	0.000362741	PREDICTED: Ictalurus punctatus starch binding domain 1 (stbd1), mRNA
XM_017492925.3	23.0597	4.15318	0.0137487	4.8607	2.05422	0.000253933	PREDICTED: Ictalurus punctatus dimethylglycine dehydrogenase (dmgdh), transcript variant X1, mRNA
XM_017493009.3	55.8239	12.2724	0.00271148	1.57027	3.61735	2.30117e-06	PREDICTED: Ictalurus punctatus sestrin 1 (sesn1), transcript variant X2, mRNA
XM_017493023.3	24.874	11.9793	0.0118994	12.0124	3.58247	0.000180916	PREDICTED: Ictalurus punctatus complement component 7b (c7b), mRNA
XM_017493046.3	13.8935	-5.04259	0.0355164	1.80504	-2.33416	0.00210174	PREDICTED: Ictalurus punctatus deoxycytidine kinase (dck), mRNA
XM_017493303.2	20.8988	-2.1276	0.0162746	5.25828	-1.08923	0.000390373	PREDICTED: Ictalurus punctatus cytochrome c oxidase subunit 7B, mitochondrial (LOC108279231), mRNA
XM_017493305.3	21.2948	-8.72199	0.0158244	2.46477	-3.12466	0.000368128	PREDICTED: Ictalurus punctatus uncharacterized protein LOC566445 homolog (si:dkey-183i3.5), mRNA
XM_017493336.3	18.4871	2.30465	0.020753	4.85058	1.20455	0.000667043	PREDICTED: Ictalurus punctatus sprouty homolog 4 (Drosophila) (spry4), mRNA
XM_017493436.3	22.6726	8.12576	0.0138853	2.28276	3.0225	0.000269657	PREDICTED: Ictalurus punctatus dual specificity phosphatase 4 (dusp4), mRNA
XM_017493523.3	15.8571	-2.72638	0.0269483	3.23201	-1.44698	0.00125766	PREDICTED: Ictalurus punctatus tubulin, gamma 1 (tubg1), mRNA
XM_017493576.3	16.9136	2.9916	0.0240977	4.79699	1.58092	0.000968185	PREDICTED: Ictalurus punctatus E3 ubiquitin-protein ligase UHRF2 (LOC108279364), mRNA
XM_017493580.3	18.126	2.32027	0.0213736	3.97834	1.2143	0.000725346	PREDICTED: Ictalurus punctatus LMBR1 domain containing 2b (lmbrd2b), mRNA
XM_017493703.2	14.3365	-2.29587	0.0335972	5.69146	-1.19904	0.00186562	PREDICTED: Ictalurus punctatus patatin-like phospholipase domain containing 3 (pnpla3), mRNA
XM_017493717.3	36.8301	3.95703	0.00478021	6.27704	1.98442	2.39255e-05	PREDICTED: Ictalurus punctatus nuclear factor, interleukin 3 regulated, member 6 (nfil3-6), mRNA
XM_017493736.3	13.4227	-6.30163	0.0383234	-0.0878921	-2.65572	0.00239088	PREDICTED: Ictalurus punctatus DEP domain containing 4 (depdc4), mRNA
XM_017493838.3	19.0383	-2.54378	0.0196127	2.91247	-1.34697	0.000588051	PREDICTED: Ictalurus punctatus ABRA C-terminal like (abracl), mRNA
XM_017493952.2	17.8536	3.51917	0.0215519	9.59663	1.81524	0.000773175	PREDICTED: Ictalurus punctatus lactate dehydrogenase Ba (ldhba), mRNA
XM_017493973.1	28.0121	-4.46371	0.00902925	2.48321	-2.15824	9.81114e-05	PREDICTED: Ictalurus punctatus origin recognition complex, subunit 5 (orc5), mRNA
XM_017494200.2	17.1606	5.19647	0.0241005	4.82432	2.37753	0.000974852	PREDICTED: Ictalurus punctatus interleukin-1 receptor-associated kinase 3 (irak3), mRNA
XM_017494285.2	17.4182	2.10242	0.0225388	4.48162	1.07205	0.00085731	PREDICTED: Ictalurus punctatus uncharacterized protein LOC558894 homolog (si:ch211-214j24.10), mRNA
XM_017494377.3	16.7079	2.24397	0.0247651	7.85032	1.16605	0.00101802	PREDICTED: Ictalurus punctatus branched chain amino-acid transaminase 1, cytosolic (bcat1), transcript variant X3, mRNA
XM_017494436.3	22.3133	4.57431	0.0144177	8.81968	2.19355	0.0002902	PREDICTED: Ictalurus punctatus phenylalanine hydroxylase (pah), mRNA
XM_017494601.2	14.3547	18.2244	0.0355164	7.18063	4.1878	0.00210849	PREDICTED: Ictalurus punctatus microfibril-associated glycoprotein 4 (LOC108279935), mRNA
XM_017494602.2	36.0675	-3.00814	0.00507002	5.74102	-1.58887	2.67547e-05	PREDICTED: Ictalurus punctatus leukotriene A4 hydrolase (lta4h), mRNA
XM_017494712.3	28.6256	3.39442	0.00874531	9.09874	1.76317	8.81034e-05	PREDICTED: Ictalurus punctatus solute carrier organic anion transporter family member 1C1 (LOC108279995), mRNA
XM_017494810.3	11.6883	2.17775	0.0483117	6.60325	1.12284	0.00392844	PREDICTED: Ictalurus punctatus protein tyrosine phosphatase receptor type b (ptprb), mRNA
XM_017494819.3	16.966	5.25832	0.0247651	4.93351	2.3946	0.00102095	PREDICTED: Ictalurus punctatus leucine-rich repeat-containing G-protein coupled receptor 5 (LOC108280064), mRNA
XM_017495301.3	22.3534	-2.09914	0.0144177	4.21954	-1.0698	0.000287819	PREDICTED: Ictalurus punctatus sorcin (sri), mRNA
XM_017495392.3	14.4532	2.43032	0.0331425	3.12632	1.28115	0.00180857	PREDICTED: Ictalurus punctatus valosin containing protein (p97)/p47 complex interacting protein 1 (vcpip1), mRNA
XM_017495406.3	16.5273	3.09494	0.0251824	4.21439	1.62991	0.00106418	PREDICTED: Ictalurus punctatus transmembrane protein 68 (tmem68), mRNA
XM_017495964.3	16.5464	3.14929	0.0251671	4.03398	1.65503	0.00105917	PREDICTED: Ictalurus punctatus TBC1 domain family, member 17 (tbc1d17), mRNA
XM_017495971.3	13.4487	3.57112	0.0383234	3.32757	1.83638	0.00239605	PREDICTED: Ictalurus punctatus P450 (cytochrome) oxidoreductase b (porb), transcript variant X1, mRNA
XM_017496219.3	18.2671	3.11203	0.0211635	4.52923	1.63786	0.000701898	PREDICTED: Ictalurus punctatus abhydrolase domain containing 4, N-acyl phospholipase B (abhd4), mRNA
XM_017496253.3	14.879	4.29246	0.0318359	6.11434	2.10181	0.0017108	PREDICTED: Ictalurus punctatus angiopoietin-like 4 (angptl4), mRNA
XM_017496259.2	15.5889	-2.2602	0.0279204	2.65773	-1.17645	0.00134613	PREDICTED: Ictalurus punctatus mitochondrial transcription termination factor 4 (mterf4), mRNA
XM_017496357.3	15.4346	-2.01852	0.0284759	3.98696	-1.0133	0.00140023	PREDICTED: Ictalurus punctatus AFG3-like AAA ATPase 2 (afg3l2), mRNA
XM_017496387.3	13.8396	10.997	0.0383234	8.57621	3.45903	0.00240921	PREDICTED: Ictalurus punctatus CD59 glycoprotein (LOC108280891), mRNA
XM_017496618.3	29.4353	7.36153	0.0083297	3.72284	2.88001	7.98614e-05	PREDICTED: Ictalurus punctatus uncharacterized LOC108281074 (LOC108281074), mRNA
XM_017496649.3	18.4782	14.3384	0.02102	1.76316	3.84181	0.00068571	PREDICTED: Ictalurus punctatus cyclin-dependent kinase inhibitor 1A (cdkn1a), transcript variant X2, mRNA
XM_047149472.2	21.7973	63.1083	0.0163153	4.89686	5.97976	0.000395261	PREDICTED: Ictalurus punctatus nuclear receptor subfamily 4 group A member 1 (LOC108255274), mRNA
XM_047150341.2	22.2805	7.77862	0.0144177	-1.04991	2.95951	0.00029216	PREDICTED: Ictalurus punctatus HERV-H LTR-associating 2b, tandem duplicate 2 (hhla2b.2), transcript variant X1, mRNA
XM_047151093.2	22.2291	3.73536	0.014482	7.04424	1.90125	0.000295267	PREDICTED: Ictalurus punctatus cytochrome P450 2J2 (LOC108257766), mRNA
XM_047153165.2	47.3734	3.93345	0.00307219	6.42519	1.97579	5.95166e-06	PREDICTED: Ictalurus punctatus forkhead box A3 (foxa3), mRNA
XM_047155702.2	12.5898	-5.26843	0.0432797	0.436361	-2.39737	0.00302141	PREDICTED: Ictalurus punctatus polymerase (DNA directed), alpha 2 (pola2), mRNA
XM_047155787.2	28.3317	6.3145	0.00896107	2.15546	2.65867	9.27453e-05	PREDICTED: Ictalurus punctatus uncharacterized LOC108265192 (LOC108265192), mRNA
XM_047157832.2	14.7165	3.69782	0.0314924	1.80186	1.88667	0.001687	PREDICTED: Ictalurus punctatus non-compact myelin associated protein (ncmap), mRNA
XM_047158079.2	15.5979	-6.43799	0.0279204	-0.0899507	-2.68661	0.00134303	PREDICTED: Ictalurus punctatus nuclear factor I/A (nfia), transcript variant X2, mRNA
XM_047158343.2	12.0815	7.42766	0.0481193	6.03503	2.89291	0.00388081	PREDICTED: Ictalurus punctatus protein phosphatase 1 regulatory subunit 3G (ppp1r3g), mRNA
XM_047160488.1	11.5618	-6.0737	0.0495794	0.373436	-2.60257	0.00407909	PREDICTED: Ictalurus punctatus protein-glutamine gamma-glutamyltransferase K (LOC124628969), mRNA
XM_047161102.2	18.1206	7.73348	0.0213804	2.61178	2.95112	0.000750534	PREDICTED: Ictalurus punctatus phorbol-12-myristate-13-acetate-induced protein 1 (pmaip1), mRNA
XM_047162636.2	11.8787	-3.43378	0.0476578	3.99635	-1.7798	0.00380253	PREDICTED: Ictalurus punctatus phosphomevalonate kinase (pmvk), mRNA
XM_053673957.1	19.2534	-2.42929	0.0190638	2.67388	-1.28053	0.000560161	PREDICTED: Ictalurus punctatus fragile histidine triad diadenosine triphosphatase (fhit), mRNA
XM_053674243.1	11.6572	-3.15686	0.0489984	3.50617	-1.65849	0.00399603	PREDICTED: Ictalurus punctatus phosphoserine aminotransferase 1 (psat1), mRNA
XM_053674435.1	16.6193	14.4896	0.0250712	0.826349	3.85694	0.00104037	PREDICTED: Ictalurus punctatus uncharacterized LOC108255605 (LOC108255605), mRNA
XM_053674614.1	19.9912	-2.27172	0.0174761	5.107	-1.18378	0.000475348	PREDICTED: Ictalurus punctatus cytochrome c oxidase subunit 7C, mitochondrial (LOC128628955), mRNA
XM_053674849.1	38.5656	9.29914	0.00478021	2.92331	3.2171	1.86685e-05	PREDICTED: Ictalurus punctatus STEAP family member 4 (steap4), transcript variant X3, mRNA
XM_053674865.1	16.9849	2.34981	0.0240977	8.25558	1.23254	0.000951574	PREDICTED: Ictalurus punctatus hepsin (hpn), mRNA
XM_053676054.1	11.9383	2.29552	0.0465921	5.07026	1.19882	0.00364892	PREDICTED: Ictalurus punctatus transmembrane protein 98 (tmem98), mRNA
XM_053676096.1	26.0946	3.46423	0.0105489	11.2982	1.79253	0.000138811	PREDICTED: Ictalurus punctatus complement C3-like (LOC124627631), mRNA
XM_053676480.1	23.35	3.45749	0.0132794	4.0326	1.78972	0.000235275	PREDICTED: Ictalurus punctatus reticulophagy regulator family member 3 (retreg3), mRNA
XM_053676968.1	11.7946	2.24722	0.0476578	11.5095	1.16814	0.00380668	PREDICTED: Ictalurus punctatus complement component 9 (c9), mRNA
XM_053677033.1	14.5001	3.85572	0.0328054	1.26251	1.947	0.00178624	PREDICTED: Ictalurus punctatus uncharacterized LOC128629337 (LOC128629337), mRNA
XM_053677094.1	16.7797	2.35288	0.0245307	5.60593	1.23443	0.00100029	PREDICTED: Ictalurus punctatus ubiquitin B (ubb), mRNA
XM_053677183.1	28.7193	-3.16391	0.00874531	6.70231	-1.66171	8.66796e-05	PREDICTED: Ictalurus punctatus peroxiredoxin 4 (prdx4), mRNA
XM_053677672.1	32.9821	2.25706	0.00595234	4.90519	1.17444	4.28329e-05	PREDICTED: Ictalurus punctatus heparan-alpha-glucosaminide N-acetyltransferase (hgsnat), mRNA
XM_053677764.1	26.0319	2.65888	0.0105489	5.79333	1.41082	0.000140433	PREDICTED: Ictalurus punctatus protein phosphatase 1, regulatory subunit 37 (ppp1r37), mRNA
XM_053677797.1	42.7662	4.65942	0.00348333	5.28789	2.22015	1.05826e-05	PREDICTED: Ictalurus punctatus MOB kinase activator 2 (LOC124627159), mRNA
XM_053678260.1	12.4961	14.7667	0.0433333	-0.983782	3.88427	0.00310355	PREDICTED: Ictalurus punctatus uncharacterized LOC108264148 (LOC108264148), transcript variant X14, mRNA
XM_053678773.1	14.1773	2.34669	0.0341017	2.16476	1.23063	0.0019468	PREDICTED: Ictalurus punctatus probable n-acetyltransferase camello (cmlo), transcript variant X2, mRNA
XM_053679183.1	11.9524	-6.02223	0.0465835	1.13519	-2.5903	0.00363383	PREDICTED: Ictalurus punctatus kinesin family member 15 (kif15), mRNA
XM_053679774.1	20.297	-2.89688	0.0170033	6.15736	-1.5345	0.000444559	PREDICTED: Ictalurus punctatus carbonic anhydrase (LOC108265147), mRNA
XM_053680488.1	18.3136	3.63952	0.0211635	10.2737	1.86375	0.000694359	PREDICTED: Ictalurus punctatus quiescin Q6 sulfhydryl oxidase 1 (qsox1), mRNA
XM_053681159.1	23.0824	-3.0137	0.0136162	3.32884	-1.59154	0.00024822	PREDICTED: Ictalurus punctatus NAD kinase b (nadkb), mRNA
XM_053682374.1	17.1515	4.89702	0.0241005	4.30065	2.2919	0.00097697	PREDICTED: Ictalurus punctatus neuron navigator 2b (nav2b), mRNA
XM_053682414.1	12.5317	3.18826	0.0433333	1.79317	1.67277	0.00307199	PREDICTED: Ictalurus punctatus chromatin remodeling regulator CECR2 (LOC108268950), transcript variant X1, mRNA
XM_053682600.1	33.1645	5.10202	0.00588201	5.70425	2.35107	4.16213e-05	PREDICTED: Ictalurus punctatus FOS like 2, AP-1 transcription factor subunit (fosl2), mRNA
XM_053683977.1	13.3952	3.41637	0.0383234	1.39273	1.77247	0.00240918	PREDICTED: Ictalurus punctatus gastrula zinc finger protein XlCGF7.1-like (LOC128634052), mRNA
XM_053684159.1	17.3092	-2.0195	0.0227159	2.98003	-1.014	0.000879976	PREDICTED: Ictalurus punctatus golgi-associated, gamma adaptin ear containing, ARF binding protein 1 (gga1), transcript variant X1, mRNA
XM_053685085.1	28.2854	2.07907	0.00896107	3.72084	1.05594	9.35012e-05	PREDICTED: Ictalurus punctatus zinc finger, RAN-binding domain containing 1a (zranb1a), mRNA
XM_053685929.1	12.2217	2.0615	0.0446716	3.54124	1.04369	0.00335921	PREDICTED: Ictalurus punctatus protein tyrosine phosphatase receptor type Jb, tandem duplicate 1 (ptprjb.1), mRNA
XM_053686104.1	11.521	-3.83652	0.0498613	2.11707	-1.9398	0.00412905	PREDICTED: Ictalurus punctatus DNA primase subunit 1 (prim1), mRNA
XM_053686649.1	27.0929	-3.84371	0.00933706	1.05336	-1.9425	0.000115627	PREDICTED: Ictalurus punctatus R3H domain and coiled-coil containing 1 (r3hcc1), partial mRNA
XM_053687071.1	14.8135	9.79914	0.0335326	8.68495	3.29265	0.00185399	PREDICTED: Ictalurus punctatus chemokine (C-C motif) ligand 19b (ccl19b), mRNA
XM_053687397.1	15.4772	17.3625	0.030521	8.88433	4.11791	0.00159134	PREDICTED: Ictalurus punctatus apolipoprotein A1/A4/E family protein (zgc:162608), mRNA
XR_001810315.2	12.4145	3.43901	0.0445226	5.51026	1.782	0.00331413	PREDICTED: Ictalurus punctatus uncharacterized LOC108256496 (LOC108256496), ncRNA
XR_001810599.3	25.4334	5.04842	0.0113479	5.45123	2.33583	0.000162806	PREDICTED: Ictalurus punctatus uncharacterized LOC108258032 (LOC108258032), ncRNA
XR_001811652.3	22.8553	3.78708	0.0138626	1.95334	1.92109	0.000259853	PREDICTED: Ictalurus punctatus partner of NOB1 homolog (pno1), transcript variant X1, misc_RNA
XR_001812116.3	16.4273	2.64033	0.0251975	2.76724	1.40072	0.00109077	PREDICTED: Ictalurus punctatus arginine/serine-rich protein 1 (rsrp1), transcript variant X2, misc_RNA
XR_001812876.2	30.1338	3.02953	0.00788352	5.72188	1.5991	6.80755e-05	PREDICTED: Ictalurus punctatus uncharacterized LOC108266361 (LOC108266361), ncRNA
XR_001812996.3	17.078	9.48727	0.0237226	0.194937	3.24599	0.000930354	PREDICTED: Ictalurus punctatus uncharacterized LOC108266982 (LOC108266982), transcript variant X2, ncRNA
XR_001813606.3	13.1782	4.32826	0.0397316	1.26026	2.11379	0.00255887	PREDICTED: Ictalurus punctatus uncharacterized LOC108269993 (LOC108269993), ncRNA
XR_001813974.3	13.1787	3.14267	0.0397316	0.650037	1.65199	0.0025585	PREDICTED: Ictalurus punctatus uncharacterized LOC108272029 (LOC108272029), ncRNA
XR_008393566.1	17.1296	-2.29414	0.0235009	3.62529	-1.19796	0.00091884	PREDICTED: Ictalurus punctatus uncharacterized LOC128629225 (LOC128629225), ncRNA
XR_008398338.1	17.863	29.1805	0.0215519	-1.15437	4.86693	0.000771479	PREDICTED: Ictalurus punctatus uncharacterized LOC108278516 (LOC108278516), ncRNA

## Sheet: FCF4h
Feature	F	FC	FDR	logCPM	logFC	PValue	Description
NM_001200069.1	15.2618	10.8241	0.0352983	3.65718	3.43618	0.00181168	Ictalurus punctatus ADAM metallopeptidase domain 8a (adam8a), mRNA
NM_001200076.1	23.6989	2.27236	0.0134078	4.61616	1.18419	0.000230819	Ictalurus punctatus tumor protein p53 (tp53), mRNA
NM_001200100.1	22.0512	2.27543	0.0142142	6.16177	1.18614	0.000320893	Ictalurus punctatus solute carrier family 11 member 2 (slc11a2), mRNA
NM_001200193.1	17.4199	2.57786	0.0240781	4.94434	1.36617	0.000888369	Ictalurus punctatus Fas cell surface death receptor (fas), mRNA
NM_001200201.1	19.7262	7.32682	0.0184548	10.9852	2.87319	0.000555647	Ictalurus punctatus hepcidin antimicrobial peptide (hamp), mRNA
NM_001200202.1	34.1027	71.9814	0.00776087	7.94124	6.16955	5.84172e-05	Ictalurus punctatus chemokine (C-X-C motif) ligand 18b (cxcl18b), mRNA
NM_001200219.1	25.3869	21.3337	0.0133459	3.36925	4.41506	0.000227263	Ictalurus punctatus interleukin 1, beta (LOC100304696), mRNA
NM_001200220.1	51.3592	65.2684	0.00545393	5.52047	6.02831	7.40292e-06	Ictalurus punctatus interleukin 1, beta (LOC100304697), mRNA
NM_001200229.1	29.4111	65.3936	0.00988134	8.54584	6.03108	0.000117476	Ictalurus punctatus toll-like receptor 5 (tlr-5), mRNA
NM_001200239.1	22.3021	-2.11863	0.0142142	9.28733	-1.08313	0.000304884	Ictalurus punctatus peptidylprolyl isomerase B (cyclophilin B) (ppib), mRNA
NM_001200247.1	21.4477	10.2301	0.0157569	11.88	3.35475	0.000390812	Ictalurus punctatus intelectin 3 (itln3), mRNA
NM_001200273.1	18.4559	2.19	0.0211112	11.9855	1.13093	0.000698148	Ictalurus punctatus heat shock protein 70 (LOC100305036), mRNA
NM_001200301.1	16.796	2.41696	0.0264486	7.57437	1.27319	0.00103131	Ictalurus punctatus hypoxia inducible factor 1 subunit alpha b (hif1ab), mRNA
NM_001200304.1	43.8769	-2.41743	0.00554753	6.47826	-1.27347	1.00267e-05	Ictalurus punctatus macrophage migration inhibitory factor (mif), mRNA
NM_001200338.1	21.7516	4.81233	0.0147274	10.2295	2.26673	0.00034128	Ictalurus punctatus ferritin, heavy polypeptide 1a (LOC100528068), mRNA
NM_001200372.1	13.6291	2.29098	0.039594	2.91674	1.19597	0.00232082	Ictalurus punctatus synaptobrevin-like 1 (sybl1), mRNA
NM_001200383.1	17.8609	-2.66736	0.022855	2.31321	-1.41541	0.000800941	Ictalurus punctatus retinol dehydrogenase 13 (rdh13), mRNA
NM_001200414.1	14.1702	-2.10787	0.0370577	5.16141	-1.07579	0.00200656	Ictalurus punctatus galectin-9 (leg9), mRNA
NM_001200438.1	19.5453	-4.77603	0.0183296	1.63228	-2.25581	0.000546592	Ictalurus punctatus Q-nucleotide N-glycosylase 1 (c5h9orf64), mRNA
NM_001200442.1	37.8116	-2.21701	0.00675965	5.09544	-1.14862	2.24645e-05	Ictalurus punctatus WD repeat domain 77 (wdr77), mRNA
NM_001200451.1	13.6777	-9.64552	0.0427348	5.97747	-3.26986	0.00268938	Ictalurus punctatus creatine kinase, brain a (ckba), mRNA
NM_001200452.1	26.8978	-6.11038	0.0103524	2.50061	-2.61126	0.000126812	Ictalurus punctatus inhibitor of growth family, member 5b (ing5b), mRNA
NM_001200458.1	12.6528	3.00012	0.0463611	6.39806	1.58502	0.00314642	Ictalurus punctatus spermidine/spermine N1-acetyltransferase 1a, duplicate 2 (sat1a.2), mRNA
NM_001200619.1	19.3982	-2.42151	0.0186021	2.3807	-1.27591	0.000564673	Ictalurus punctatus chromosome 28 C11orf54 homolog (c28h11orf54), mRNA
NM_001200620.1	17.0826	2.48659	0.0255597	4.5144	1.31417	0.000962617	Ictalurus punctatus B-cell translocation gene 1, anti-proliferative (btg1), mRNA
NM_001200673.1	13.074	2.65818	0.0427389	3.10423	1.41044	0.0027032	Ictalurus punctatus PX domain containing 1b (pxdc1b), mRNA
NM_001200675.1	13.05	-2.56079	0.0427389	2.82859	-1.35659	0.00272128	Ictalurus punctatus COMM domain containing 4 (commd4), mRNA
NM_001200714.1	31.4916	3.1518	0.00776087	4.26664	1.65618	5.81129e-05	Ictalurus punctatus BCL2 interacting protein 3 (bnip3), mRNA
NM_001200754.2	17.7785	-2.04301	0.0230242	5.66681	-1.0307	0.000816505	Ictalurus punctatus ribosomal protein L22-like 1 (rpl22l1), mRNA
NM_001200758.1	24.4108	-2.08758	0.0124417	5.17022	-1.06183	0.000201118	Ictalurus punctatus vitamin K epoxide reductase complex, subunit 1 (vkorc1), mRNA
NM_001200775.1	28.374	-2.08279	0.00979637	7.45653	-1.05852	9.7757e-05	Ictalurus punctatus defender against cell death 1 (dad1), mRNA
NM_001200857.1	18.0494	2.11866	0.0222498	7.76079	1.08315	0.000766622	Ictalurus punctatus ribosomal L24 domain containing 1 (rsl24d1), mRNA
NM_001200905.1	17.4396	-2.13999	0.0240781	2.67278	-1.0976	0.000884232	Ictalurus punctatus inosine triphosphatase (nucleoside triphosphate pyrophosphatase) (itpa), mRNA
NM_001200964.1	22.1275	-2.28598	0.0142142	6.38212	-1.19281	0.000315926	Ictalurus punctatus hydroxyacyl-CoA dehydrogenase (hadh), mRNA
NM_001200966.1	29.2931	-2.2847	0.00919166	5.28815	-1.192	8.35269e-05	Ictalurus punctatus FKBP prolyl isomerase 3 (fkbp3), mRNA
NM_001201006.1	20.7257	2.01883	0.0166478	5.16403	1.01352	0.00042318	Ictalurus punctatus lipopolysaccharide-induced TNF factor (litaf), mRNA
NM_001201116.2	14.1853	2.23285	0.0370577	6.7197	1.15889	0.00199853	Ictalurus punctatus claudin-3 (cld3), mRNA
NM_001201117.1	32.5592	-2.12783	0.00750363	5.99588	-1.08938	4.90416e-05	Ictalurus punctatus enoyl CoA hydratase, short chain, 1, mitochondrial (echs1), mRNA
NM_001201118.1	16.0913	2.27148	0.0291613	4.96933	1.18363	0.00122543	Ictalurus punctatus charged multivesicular body protein 1B (chm1b), mRNA
NM_001201135.1	12.7789	-2.03229	0.0448868	7.49281	-1.02311	0.00293559	Ictalurus punctatus trans-2,3-enoyl-CoA reductase b (tecrb), mRNA
NM_001201141.1	19.5847	-2.11687	0.0182966	6.03043	-1.08193	0.000541852	Ictalurus punctatus FKBP prolyl isomerase 2 (fkbp2), mRNA
NM_001201155.1	28.0559	86.0147	0.0110974	6.83847	6.42651	0.000145914	Ictalurus punctatus cholesterol 25-hydroxylase (ch25h), mRNA
NM_001201169.1	16.4892	-4.77968	0.027571	2.39598	-2.25691	0.00111115	Ictalurus punctatus annexin a2-a (anx2a), mRNA
NM_001201180.1	17.2512	-2.18503	0.0248949	6.37241	-1.12765	0.000924652	Ictalurus punctatus hydroxysteroid dehydrogenase like 2 (hsdl2), mRNA
NM_001201185.1	17.8077	11.9646	0.0261549	4.47624	3.5807	0.00100715	Ictalurus punctatus interleukin-1 receptor-associated kinase 4 (irak4), mRNA
NM_001201197.1	24.553	10.8043	0.0138212	6.86968	3.43354	0.000255822	Ictalurus punctatus growth arrest and DNA-damage-inducible, beta a (gadd45ba), mRNA
NM_001201219.1	17.5075	2.7694	0.0239858	5.61586	1.46957	0.000870167	Ictalurus punctatus AHA1, activator of heat shock protein ATPase homolog 1b (ahsa1b), mRNA
NM_001201254.1	26.2286	18.7682	0.0123329	5.17902	4.23022	0.000197837	Ictalurus punctatus suppressor of cytokine signaling 3a (socs3a), mRNA
NM_001201471.1	20.751	-2.24998	0.0166478	3.80495	-1.16991	0.000420906	Ictalurus punctatus histone acetyltransferase 1 (hat1), mRNA
NM_001245942.1	21.6132	2.85808	0.0147466	8.76359	1.51504	0.000351195	Ictalurus punctatus eukaryotic translation initiation factor 1 (eif1), mRNA
NM_001278815.1	18.8119	3.15384	0.0199922	12.0887	1.65711	0.000643876	Ictalurus punctatus ceruloplasmin (cp), mRNA
NM_001329320.1	15.0162	2.08338	0.0333996	3.64948	1.05893	0.00160792	Ictalurus punctatus RAB8A, member RAS oncogene family (rab8a), mRNA
XM_017450178.3	14.9403	3.50235	0.0345748	6.15015	1.80832	0.00172789	PREDICTED: Ictalurus punctatus tribbles pseudokinase 3 (trib3), mRNA
XM_017450574.3	24.886	13.8706	0.0137718	6.86426	3.79396	0.000249808	PREDICTED: Ictalurus punctatus B-cell translocation gene 2 (btg2), mRNA
XM_017450575.3	18.2925	-2.70893	0.021483	3.90375	-1.43773	0.000724796	PREDICTED: Ictalurus punctatus transmembrane protein 263 (zgc:153675), mRNA
XM_017450751.3	14.3354	3.27935	0.0366827	7.84583	1.71341	0.00193358	PREDICTED: Ictalurus punctatus mesencephalic astrocyte-derived neurotrophic factor (manf), mRNA
XM_017450766.3	28.356	3.07813	0.00979637	4.63577	1.62206	9.80621e-05	PREDICTED: Ictalurus punctatus PX domain containing serine/threonine kinase (pxk), transcript variant X1, mRNA
XM_017450873.2	40.8413	6.71256	0.00554753	7.73219	2.74686	1.48443e-05	PREDICTED: Ictalurus punctatus cytidine deaminase b (cdab), mRNA
XM_017450876.2	18.0374	-2.43758	0.0222498	4.33802	-1.28545	0.000768749	PREDICTED: Ictalurus punctatus enoyl-CoA delta isomerase 1 (eci1), mRNA
XM_017450898.3	24.1598	8.44308	0.0139687	5.79867	3.07777	0.000265447	PREDICTED: Ictalurus punctatus RAB43, member RAS oncogene family (rab43), mRNA
XM_017451210.3	31.7344	-2.46647	0.00776087	4.27022	-1.30245	5.58921e-05	PREDICTED: Ictalurus punctatus histidine triad nucleotide binding protein 2 (hint2), mRNA
XM_017451519.3	19.8213	9.79742	0.0201933	4.74468	3.2924	0.00065606	PREDICTED: Ictalurus punctatus chemokine (C-C motif) ligand 19a, tandem duplicate 1 (ccl19a.1), mRNA
XM_017451686.3	20.7262	-10.0687	0.017367	2.85042	-3.3318	0.000471201	PREDICTED: Ictalurus punctatus dihydrofolate reductase (dhfr), mRNA
XM_017451772.3	31.7795	27.8835	0.00919166	6.06731	4.80134	8.17842e-05	PREDICTED: Ictalurus punctatus arrestin domain-containing protein 3 (LOC108255660), mRNA
XM_017451773.3	16.5137	-3.39489	0.02765	7.10719	-1.76337	0.00112251	PREDICTED: Ictalurus punctatus glycine dehydrogenase (decarboxylating) (gldc), mRNA
XM_017451812.3	15.0467	3.34147	0.0333291	2.42991	1.74048	0.00159532	PREDICTED: Ictalurus punctatus histone H2B 1/2 (LOC108255682), mRNA
XM_017451813.3	25.4523	3.04061	0.0113516	4.79624	1.60436	0.000165188	PREDICTED: Ictalurus punctatus PLN00035 family protein (zgc:153409), mRNA
XM_017451908.3	20.6969	-2.56059	0.0166692	3.18583	-1.35648	0.00042578	PREDICTED: Ictalurus punctatus diphthamide biosynthesis 7 (dph7), mRNA
XM_017451996.3	53.1112	-3.21525	0.00372269	4.0929	-1.68493	3.41793e-06	PREDICTED: Ictalurus punctatus selenoprotein M (selenom), mRNA
XM_017452106.3	20.4751	4.54942	0.0174624	4.47235	2.18568	0.000478364	PREDICTED: Ictalurus punctatus FIC domain protein adenylyltransferase (ficd), mRNA
XM_017452393.3	13.1048	2.50342	0.0426721	10.6516	1.3239	0.00268017	PREDICTED: Ictalurus punctatus fructose-1,6-bisphosphatase 1 (LOC108255972), mRNA
XM_017452447.2	16.0259	-11.2789	0.0294345	1.30779	-3.49555	0.00124547	PREDICTED: Ictalurus punctatus repulsive guidance molecule BMP co-receptor b (rgmb), mRNA
XM_017452525.3	12.7794	-2.52707	0.0448868	2.36586	-1.33747	0.00293517	PREDICTED: Ictalurus punctatus UBA domain containing 1 (ubac1), transcript variant X1, mRNA
XM_017452806.3	26.3601	-6.44911	0.0112331	7.23369	-2.6891	0.000154372	PREDICTED: Ictalurus punctatus type-4 ice-structuring protein LS-12 (LOC108256195), mRNA
XM_017452845.3	14.7563	-2.40262	0.0345198	9.59557	-1.26461	0.00171983	PREDICTED: Ictalurus punctatus ELOVL fatty acid elongase 2 (elovl2), transcript variant X1, mRNA
XM_017452856.3	20.644	6.59431	0.0182966	5.54558	2.72122	0.00051558	PREDICTED: Ictalurus punctatus sodium channel, voltage-gated, type I, beta a (scn1ba), mRNA
XM_017453442.3	12.7671	3.1173	0.0457661	6.06349	1.6403	0.00306651	PREDICTED: Ictalurus punctatus GTPase IMAP family member 4 (gimap4), mRNA
XM_017453478.3	37.0717	6.98702	0.00675965	7.17154	2.80468	2.60872e-05	PREDICTED: Ictalurus punctatus proline-rich nuclear receptor coactivator 1 (pnrc1), mRNA
XM_017453826.3	12.6275	33.9912	0.0460576	0.159063	5.08709	0.00310087	PREDICTED: Ictalurus punctatus free fatty acid receptor 2 (LOC108256693), mRNA
XM_017453905.3	27.9747	-2.29676	0.00979637	5.19653	-1.1996	0.000104788	PREDICTED: Ictalurus punctatus abhydrolase domain containing 10, depalmitoylase b (abhd10b), mRNA
XM_017453989.2	23.3537	-2.20268	0.0137718	3.14735	-1.13926	0.000247003	PREDICTED: Ictalurus punctatus O-6-methylguanine-DNA methyltransferase (mgmt), mRNA
XM_017454313.1	33.831	2.16871	0.00750363	4.96045	1.11684	4.02715e-05	PREDICTED: Ictalurus punctatus elongin A (eloa), mRNA
XM_017454317.2	14.6044	2.80452	0.0352983	4.98941	1.48776	0.00179988	PREDICTED: Ictalurus punctatus elongation factor 1-alpha (LOC108256978), mRNA
XM_017454344.3	22.7392	2.29611	0.0142142	6.04166	1.19919	0.000279125	PREDICTED: Ictalurus punctatus tubulointerstitial nephritis antigen-like 1 (tinagl1), mRNA
XM_017454413.2	18.7172	-2.05818	0.0201933	5.57042	-1.04137	0.000657826	PREDICTED: Ictalurus punctatus CAP, adenylate cyclase-associated protein 1 (yeast) (cap1), mRNA
XM_017454495.3	18.403	-2.88842	0.0212886	2.05718	-1.53028	0.000706644	PREDICTED: Ictalurus punctatus CAS1 domain containing 1 (casd1), mRNA
XM_017454608.3	34.2543	10.9046	0.00750363	5.4512	3.44687	4.85593e-05	PREDICTED: Ictalurus punctatus ring finger protein 19B (rnf19b), mRNA
XM_017455082.3	27.5138	3.47316	0.00979637	4.28628	1.79625	0.00011363	PREDICTED: Ictalurus punctatus DnaJ heat shock protein family (Hsp40) member B1a (dnajb1a), transcript variant X1, mRNA
XM_017455285.3	13.6762	-2.43141	0.0395736	5.18221	-1.2818	0.00229131	PREDICTED: Ictalurus punctatus hydroxyacyl-CoA dehydrogenase trifunctional multienzyme complex subunit alpha a (hadhaa), mRNA
XM_017455352.3	42.1112	3.32418	0.00554753	5.53944	1.733	1.25641e-05	PREDICTED: Ictalurus punctatus gap junction protein alpha 13.1 (gja13.1), transcript variant X1, mRNA
XM_017455376.2	28.0699	-2.56072	0.00979637	3.41391	-1.35655	0.00010306	PREDICTED: Ictalurus punctatus Ocnus domain-containing protein (si:dkey-51e6.1), mRNA
XM_017455395.3	27.3181	40.2552	0.0113516	7.65029	5.3311	0.000164711	PREDICTED: Ictalurus punctatus iodothyronine deiodinase 3b (dio3b), mRNA
XM_017455485.3	12.134	2.1391	0.0496356	5.03813	1.097	0.0035279	PREDICTED: Ictalurus punctatus sushi domain containing 6 (susd6), mRNA
XM_017455877.2	36.1344	7.83497	0.00689731	8.72852	2.96993	2.89374e-05	PREDICTED: Ictalurus punctatus heat shock protein 90, alpha (cytosolic), class A member 1, tandem duplicate 2 (hsp90aa1.2), mRNA
XM_017456076.3	13.4739	-3.85696	0.042168	6.5804	-1.94746	0.00260382	PREDICTED: Ictalurus punctatus 24-dehydrocholesterol reductase (dhcr24), mRNA
XM_017456222.3	13.9411	2.392	0.0378709	4.89761	1.25822	0.00213324	PREDICTED: Ictalurus punctatus serine/threonine kinase 17a like (stk17al), mRNA
XM_017456231.3	16.1922	-2.44748	0.0286576	7.97804	-1.2913	0.00119524	PREDICTED: Ictalurus punctatus transthyretin (prealbumin, amyloidosis type I) (ttr), mRNA
XM_017456232.3	13.4579	-2.65438	0.0406322	2.2406	-1.40838	0.00243172	PREDICTED: Ictalurus punctatus desmoglein 2, tandem duplicate 1 (dsg2.1), mRNA
XM_017456660.3	15.895	-12.9588	0.0318133	2.35864	-3.69586	0.00143678	PREDICTED: Ictalurus punctatus minichromosome maintenance complex component 3 (mcm3), mRNA
XM_017456678.3	19.8226	2.58439	0.0182966	4.95679	1.36982	0.000514269	PREDICTED: Ictalurus punctatus fibroblast growth factor 2 (fgf2), transcript variant X1, mRNA
XM_017456746.3	39.2303	22.8569	0.00675965	8.39506	4.51456	2.42068e-05	PREDICTED: Ictalurus punctatus nuclear factor of kappa light polypeptide gene enhancer in B-cells inhibitor, alpha a (nfkbiaa), mRNA
XM_017457221.3	14.6389	3.37459	0.0351971	0.882161	1.75471	0.00177331	PREDICTED: Ictalurus punctatus F-box only protein 48 (LOC108258528), mRNA
XM_017457743.3	20.7884	71.1494	0.0182966	10.1011	6.15278	0.00053928	PREDICTED: Ictalurus punctatus microfibril-associated glycoprotein 4 (LOC108258806), mRNA
XM_017457746.3	17.4399	7.983	0.0251384	11.7459	2.99693	0.000943	PREDICTED: Ictalurus punctatus microfibril-associated glycoprotein 4 (LOC108258809), mRNA
XM_017457817.3	17.5239	37.0727	0.0272726	2.52184	5.21228	0.00107244	PREDICTED: Ictalurus punctatus interferon-induced GTP-binding protein Mx3 (LOC108258862), mRNA
XM_017457942.3	19.7434	2.77612	0.0182966	4.49214	1.47307	0.000523264	PREDICTED: Ictalurus punctatus canopy FGF signaling regulator 3 (cnpy3), mRNA
XM_017457943.1	17.5552	2.05027	0.0238797	6.6934	1.03581	0.000860423	PREDICTED: Ictalurus punctatus mitochondrial pyruvate carrier 2a (mpc2a), mRNA
XM_017457986.3	74.0592	10.5246	0.00327481	4.72809	3.39569	4.76878e-07	PREDICTED: Ictalurus punctatus nuclear factor of kappa light polypeptide gene enhancer in B-cells inhibitor, zeta (nfkbiz), mRNA
XM_017458025.3	21.872	28.9333	0.0167951	5.1393	4.85466	0.000435961	PREDICTED: Ictalurus punctatus insulin receptor substrate 2a (irs2a), mRNA
XM_017458041.3	26.2451	3.90314	0.0110974	3.07174	1.96463	0.000142718	PREDICTED: Ictalurus punctatus uncharacterized protein LOC393330 homolog (zgc:64002), mRNA
XM_017458119.3	22.6661	2.96976	0.0142142	7.78788	1.57035	0.000283253	PREDICTED: Ictalurus punctatus cystathionine beta-synthase a (cbsa), mRNA
XM_017458136.3	18.9357	3.2292	0.0197611	4.04756	1.69118	0.000626145	PREDICTED: Ictalurus punctatus Kruppel-like factor 12a (klf12a), mRNA
XM_017458177.3	13.6008	14.8903	0.039594	0.13242	3.8963	0.00233872	PREDICTED: Ictalurus punctatus ras-related protein Rab-20 (LOC108259043), mRNA
XM_017458253.3	23.1301	35.0496	0.0142142	2.02115	5.13132	0.000298239	PREDICTED: Ictalurus punctatus JunB proto-oncogene, AP-1 transcription factor subunit a (junba), mRNA
XM_017458734.3	16.6942	-2.36736	0.0270232	2.7456	-1.24328	0.00105705	PREDICTED: Ictalurus punctatus ADP-ribosylation factor-like 14 effector protein (arl14ep), mRNA
XM_017458751.3	15.0779	2.10705	0.0333122	7.69454	1.07523	0.00158258	PREDICTED: Ictalurus punctatus eukaryotic translation initiation factor 3, subunit Jb (eif3jb), mRNA
XM_017459095.3	28.3183	-2.03201	0.00979637	4.98187	-1.02291	9.87054e-05	PREDICTED: Ictalurus punctatus peroxisomal trans-2-enoyl-CoA reductase (pecr), mRNA
XM_017459315.3	31.5111	-70.1882	0.00776087	0.381232	-6.13316	5.7931e-05	PREDICTED: Ictalurus punctatus NKD inhibitor of WNT signaling pathway 1 (nkd1), mRNA
XM_017459598.3	41.9234	4.64951	0.00554753	7.02944	2.21708	1.28747e-05	PREDICTED: Ictalurus punctatus nuclear factor of kappa light polypeptide gene enhancer in B-cells inhibitor, beta (nfkbib), mRNA
XM_017459660.3	14.9644	2.39747	0.0334342	3.7668	1.26151	0.00162956	PREDICTED: Ictalurus punctatus adenosine A2b receptor (adora2b), mRNA
XM_017459734.3	22.5796	2.66815	0.0142142	7.67306	1.41584	0.000288229	PREDICTED: Ictalurus punctatus stress-induced phosphoprotein 1 (stip1), mRNA
XM_017460071.3	21.1073	3.22009	0.0157569	3.72097	1.6871	0.00039034	PREDICTED: Ictalurus punctatus unconventional myosin-XIX (LOC108260099), mRNA
XM_017460083.3	42.7202	-2.3991	0.00554753	4.22075	-1.2625	1.16142e-05	PREDICTED: Ictalurus punctatus histone H2AX (LOC108260105), mRNA
XM_017460230.3	22.0499	2.13599	0.0142142	3.88554	1.09491	0.000320978	PREDICTED: Ictalurus punctatus UDP-Gal:betaGlcNAc beta 1,4- galactosyltransferase, polypeptide 4 (b4galt4), mRNA
XM_017460238.3	12.5692	-2.27016	0.0461446	2.02547	-1.18279	0.00311464	PREDICTED: Ictalurus punctatus solute carrier family 25 member 15b (slc25a15b), mRNA
XM_017460312.3	22.7264	11.1142	0.0142142	10.8661	3.47433	0.000308571	PREDICTED: Ictalurus punctatus heat shock protein 5 (hspa5), mRNA
XM_017460430.1	17.8219	-2.5291	0.0229831	3.28275	-1.33862	0.000808264	PREDICTED: Ictalurus punctatus Rho GTPase activating protein 35b (arhgap35b), mRNA
XM_017460518.3	16.0479	3.46127	0.0300791	4.61053	1.7913	0.00129536	PREDICTED: Ictalurus punctatus methyl-CpG binding domain protein 2 (mbd2), mRNA
XM_017460632.3	15.0708	7.419	0.0360986	4.15744	2.89123	0.00189758	PREDICTED: Ictalurus punctatus lectin, mannose-binding 2-like a (lman2la), mRNA
XM_017460916.2	22.7025	12.5162	0.014567	3.06128	3.64572	0.000330742	PREDICTED: Ictalurus punctatus ADP-ribosylation factor-like 5C (arl5c), mRNA
XM_017461024.3	37.7936	3.37351	0.00675965	5.78881	1.75425	2.25214e-05	PREDICTED: Ictalurus punctatus DnaJ heat shock protein family (Hsp40) member A1 (dnaja1), mRNA
XM_017461177.2	22.3847	4.27466	0.0142142	5.43369	2.09581	0.000319736	PREDICTED: Ictalurus punctatus heparan sulfate (glucosamine) 3-O-sulfotransferase 3B1a (hs3st3b1a), mRNA
XM_017461278.3	34.541	23.0788	0.00776087	5.4707	4.5285	5.49302e-05	PREDICTED: Ictalurus punctatus alpha-kinase 1 (alpk1), mRNA
XM_017461403.3	29.0965	9.90131	0.00979637	5.42912	3.30762	0.000111328	PREDICTED: Ictalurus punctatus KH and NYN domain containing (khnyn), mRNA
XM_017461426.3	24.5375	3.33723	0.012332	13.7706	1.73865	0.000196302	PREDICTED: Ictalurus punctatus fibrinogen gamma chain (fgg), mRNA
XM_017461585.3	21.244	-10.9606	0.015603	1.44374	-3.45425	0.000379293	PREDICTED: Ictalurus punctatus non-SMC condensin II complex, subunit D3 (ncapd3), mRNA
XM_017461696.3	23.3155	3.8333	0.0138212	5.38997	1.93859	0.000254373	PREDICTED: Ictalurus punctatus uncharacterized LOC108260950 (LOC108260950), mRNA
XM_017461789.3	23.8803	43.0371	0.0142142	6.26005	5.42751	0.000299215	PREDICTED: Ictalurus punctatus v-fos FBJ murine osteosarcoma viral oncogene homolog Ab (fosab), mRNA
XM_017461812.3	12.5122	4.24519	0.0481958	3.65893	2.08583	0.00336879	PREDICTED: Ictalurus punctatus hepatocyte growth factor activator (LOC108261008), transcript variant X1, mRNA
XM_017462194.3	14.0803	6.53914	0.0406316	4.47248	2.7091	0.00242666	PREDICTED: Ictalurus punctatus immediate early response 2a (ier2a), mRNA
XM_017463109.3	20.5584	-3.16528	0.0167951	3.27742	-1.66233	0.000438563	PREDICTED: Ictalurus punctatus unc-93 homolog B1, TLR signaling regulator (unc93b1), mRNA
XM_017463447.3	32.5551	2.36399	0.00750363	5.58054	1.24122	4.90736e-05	PREDICTED: Ictalurus punctatus mitochondrial calcium uniporter (mcu), mRNA
XM_017463635.3	17.0608	-2.03124	0.0255597	2.38681	-1.02236	0.000967655	PREDICTED: Ictalurus punctatus protein arginine methyltransferase 9 (prmt9), mRNA
XM_017463792.3	29.2125	4.9586	0.00919166	3.85435	2.30993	8.46755e-05	PREDICTED: Ictalurus punctatus arginine/serine-rich protein 1 (rsrp1), transcript variant X1, mRNA
XM_017463930.3	35.7683	-2.50598	0.00690078	5.96475	-1.32537	3.0132e-05	PREDICTED: Ictalurus punctatus calmodulin 2a (phosphorylase kinase, delta) (calm2a), mRNA
XM_017464009.3	15.0011	-2.64734	0.0333996	3.88522	-1.40454	0.00161417	PREDICTED: Ictalurus punctatus poly (ADP-ribose) glycohydrolase a (parga), mRNA
XM_017464014.3	13.2555	-5.07703	0.04489	4.71329	-2.34399	0.002952	PREDICTED: Ictalurus punctatus retinol dehydrogenase 12 (rdh12), mRNA
XM_017464028.3	14.9579	9.17602	0.0334342	0.539076	3.19787	0.00163229	PREDICTED: Ictalurus punctatus uncharacterized protein LOC335380 homolog (si:dkey-33c12.3), mRNA
XM_017464079.3	14.0838	-4.1994	0.0387371	4.48459	-2.07018	0.00223226	PREDICTED: Ictalurus punctatus hexokinase domain containing 1 (hkdc1), mRNA
XM_017464253.3	21.1452	-11.4627	0.0157569	1.29074	-3.51887	0.000387242	PREDICTED: Ictalurus punctatus mutS homolog 6 (E. coli) (msh6), mRNA
XM_017464262.3	17.9873	-11.0851	0.0223503	-0.00978936	-3.47055	0.000777736	PREDICTED: Ictalurus punctatus creatine kinase B-type-like (LOC108263462), mRNA
XM_017464304.3	29.439	11.6419	0.00919166	1.2507	3.54125	8.14915e-05	PREDICTED: Ictalurus punctatus nuclear factor of kappa light polypeptide gene enhancer in B-cells 2 (p49/p100) (nfkb2), transcript variant X1, mRNA
XM_017464418.2	30.4516	19.7766	0.00919166	9.69322	4.30572	8.54779e-05	PREDICTED: Ictalurus punctatus uncharacterized LOC108263525 (LOC108263525), mRNA
XM_017464460.3	12.4241	4.22055	0.0496912	4.30854	2.07743	0.00353798	PREDICTED: Ictalurus punctatus solute carrier family 39 member 8 (slc39a8), mRNA
XM_017464468.3	32.6005	4.12158	0.00750363	10.9909	2.0432	4.87246e-05	PREDICTED: Ictalurus punctatus angiotensinogen (agt), mRNA
XM_017464619.3	23.4217	-3.86737	0.0137718	5.86581	-1.95135	0.00024839	PREDICTED: Ictalurus punctatus prostaglandin reductase 1 (LOC108263610), mRNA
XM_017464663.3	32.5036	31.8945	0.00902509	5.43174	4.99523	7.35015e-05	PREDICTED: Ictalurus punctatus C-X-C motif chemokine 9 (LOC108263637), mRNA
XM_017464679.3	16.2175	2.00974	0.0286483	7.49201	1.00701	0.00118779	PREDICTED: Ictalurus punctatus glutathione S-transferase omega 1 (gsto1), mRNA
XM_017464718.3	40.0861	32	0.00675965	6.07654	5	2.64234e-05	PREDICTED: Ictalurus punctatus tumor necrosis factor, alpha-induced protein 3 (tnfaip3), mRNA
XM_017464781.3	22.1746	-3.48603	0.0142142	2.57478	-1.80159	0.000312904	PREDICTED: Ictalurus punctatus dCMP deaminase (dctd), mRNA
XM_017464841.3	19.6442	5.02278	0.0182966	2.25723	2.32849	0.000534802	PREDICTED: Ictalurus punctatus SMAD family member 1 (smad1), mRNA
XM_017464942.3	24.7521	3.0127	0.0119307	4.11691	1.59106	0.000188442	PREDICTED: Ictalurus punctatus DnaJ heat shock protein family (Hsp40) member B14 (dnajb14), mRNA
XM_017465040.3	12.4813	-9.58237	0.0468812	0.735037	-3.26038	0.00319342	PREDICTED: Ictalurus punctatus helicase, lymphoid specific (hells), mRNA
XM_017465051.3	29.3681	37.0167	0.00988134	4.8065	5.2101	0.000118274	PREDICTED: Ictalurus punctatus TNFAIP3 interacting protein 2 (tnip2), transcript variant X1, mRNA
XM_017465477.3	18.3138	-2.93128	0.021483	2.79408	-1.55153	0.000721251	PREDICTED: Ictalurus punctatus lipase maturation factor 2a (lmf2a), mRNA
XM_017465604.3	20.5291	-2.08455	0.0167951	7.18795	-1.05973	0.00044132	PREDICTED: Ictalurus punctatus SEC11 homolog A, signal peptidase complex subunit (sec11a), mRNA
XM_017465786.3	16.1841	4.01924	0.0296825	4.27896	2.00692	0.00127096	PREDICTED: Ictalurus punctatus nedd4 binding protein 1 (n4bp1), mRNA
XM_017465852.3	14.8846	2.93286	0.0337024	2.282	1.55231	0.00166351	PREDICTED: Ictalurus punctatus uncharacterized protein LOC565061 homolog (si:ch211-216l23.2), mRNA
XM_017465908.3	14.255	2.10017	0.0369595	7.23359	1.07051	0.00196188	PREDICTED: Ictalurus punctatus cholesteryl ester transfer protein, plasma (cetp), mRNA
XM_017465909.3	22.1255	10.2451	0.016595	5.5722	3.35687	0.000415218	PREDICTED: Ictalurus punctatus homocysteine-inducible, endoplasmic reticulum stress-inducible, ubiquitin-like domain member 1 (herpud1), mRNA
XM_017466174.2	19.64	2.0853	0.0182966	4.63992	1.06026	0.000535301	PREDICTED: Ictalurus punctatus URI1 prefoldin like chaperone (uri1), mRNA
XM_017466194.3	15.9489	-4.51783	0.0296825	1.52614	-2.17563	0.00126957	PREDICTED: Ictalurus punctatus WD repeat domain 90 (wdr90), mRNA
XM_017466197.3	30.3103	4.34539	0.00890386	5.6325	2.11949	7.04571e-05	PREDICTED: Ictalurus punctatus FKBP prolyl isomerase 4 (fkbp4), mRNA
XM_017466879.3	13.9781	2.00482	0.0378297	6.25635	1.00347	0.0021122	PREDICTED: Ictalurus punctatus RIO kinase 3 (yeast) (riok3), mRNA
XM_017466927.3	16.16	2.38269	0.0288007	11.7576	1.25259	0.00120477	PREDICTED: Ictalurus punctatus selenoprotein P (selenop), mRNA
XM_017467357.3	12.8164	-5.61854	0.0445846	0.803902	-2.49019	0.00290482	PREDICTED: Ictalurus punctatus actin related protein 5 (actr5), mRNA
XM_017467373.3	16.1929	-2.08362	0.0286576	2.89306	-1.05909	0.00119504	PREDICTED: Ictalurus punctatus ribosome binding factor A (rbfa), mRNA
XM_017467543.3	13.6053	-3.43616	0.039594	2.68998	-1.7808	0.00233587	PREDICTED: Ictalurus punctatus choline/carnitine O-acyltransferase (zgc:154046), mRNA
XM_017467709.3	55.4576	4.7635	0.00359708	8.67388	2.25202	2.66319e-06	PREDICTED: Ictalurus punctatus CCAAT enhancer binding protein beta (cebpb), mRNA
XM_017467772.3	15.4259	2.28456	0.0318227	4.81337	1.19192	0.00144798	PREDICTED: Ictalurus punctatus immunoglobulin domain-containing protein (si:ch211-79k12.1), mRNA
XM_017468062.3	26.1012	-4.18662	0.0110974	2.1157	-2.06579	0.000146524	PREDICTED: Ictalurus punctatus polymerase (DNA directed), delta 2, regulatory subunit (pold2), mRNA
XM_017468167.3	40.9397	4.84556	0.00554753	6.38727	2.27666	1.46517e-05	PREDICTED: Ictalurus punctatus riboflavin kinase (rfk), mRNA
XM_017468230.3	20.8073	4.09299	0.0167951	5.99558	2.03316	0.00044143	PREDICTED: Ictalurus punctatus solute carrier family 6 member 8 (slc6a8), mRNA
XM_017468384.3	26.2515	4.19994	0.0110974	4.70777	2.07037	0.000144422	PREDICTED: Ictalurus punctatus coproporphyrinogen oxidase (cpox), mRNA
XM_017468405.3	14.2483	18.0184	0.039594	9.39475	4.1714	0.00232595	PREDICTED: Ictalurus punctatus glucokinase (hexokinase 4) (gck), mRNA
XM_017468585.3	14.4567	3.66674	0.0358905	1.41074	1.8745	0.00186007	PREDICTED: Ictalurus punctatus solute carrier family 35 member 2 (slc35a2), mRNA
XM_017468721.3	17.7694	-2.3858	0.0230242	9.2827	-1.25447	0.000818236	PREDICTED: Ictalurus punctatus tubulin, beta 2b (tubb2b), mRNA
XM_017468732.3	13.6701	-2.5868	0.0395736	3.86154	-1.37117	0.00229511	PREDICTED: Ictalurus punctatus proteolipid protein 2b (plp2b), mRNA
XM_017468780.3	19.2135	8.94129	0.0197119	2.26529	3.16048	0.000612955	PREDICTED: Ictalurus punctatus dual specificity phosphatase 2 (dusp2), mRNA
XM_017468874.2	20.8845	5.54825	0.0171589	4.46687	2.47203	0.000457344	PREDICTED: Ictalurus punctatus Pim-2 proto-oncogene, serine/threonine kinase (pim2), mRNA
XM_017468925.3	18.2673	2.26623	0.021483	6.0234	1.18029	0.000729	PREDICTED: Ictalurus punctatus interleukin 6 receptor (il6r), mRNA
XM_017468945.3	19.3111	6.30906	0.0196679	2.92907	2.65743	0.000607866	PREDICTED: Ictalurus punctatus family with sequence similarity 110 member A (fam110a), mRNA
XM_017469027.3	15.8946	3.45295	0.0302243	7.26897	1.78783	0.00131303	PREDICTED: Ictalurus punctatus pyridoxal (pyridoxine, vitamin B6) kinase a (pdxka), transcript variant X1, mRNA
XM_017469091.3	25.7326	-2.82787	0.011246	4.05505	-1.49972	0.000156812	PREDICTED: Ictalurus punctatus glutamine amidotransferase class 1 domain containing 3 (gatd3), mRNA
XM_017469121.3	20.0068	56.6854	0.0197611	2.78498	5.8249	0.000631556	PREDICTED: Ictalurus punctatus interleukin-1 receptor type 2 (LOC108266111), mRNA
XM_017469189.2	42.0945	13.8836	0.00554753	10.6734	3.79531	1.27806e-05	PREDICTED: Ictalurus punctatus C-type lectin domain containing 1 (cldc1), mRNA
XM_017469313.3	14.7995	4.38756	0.0360979	6.31503	2.13342	0.00188247	PREDICTED: Ictalurus punctatus DnaJ (Hsp40) homolog, subfamily C, member 3a (dnajc3a), mRNA
XM_017469348.3	22.0735	2.86856	0.0142142	3.91744	1.52032	0.000319429	PREDICTED: Ictalurus punctatus receptor activity modifying protein 1 (ramp1), mRNA
XM_017469514.3	30.4451	3.45928	0.00886396	1.84128	1.79047	6.89079e-05	PREDICTED: Ictalurus punctatus death effector domain-containing 1 (dedd1), mRNA
XM_017469662.3	12.6889	-3.72551	0.0453887	1.26635	-1.89744	0.00301096	PREDICTED: Ictalurus punctatus Fas apoptotic inhibitory molecule a (faima), mRNA
XM_017470124.3	22.745	3.38764	0.0142142	4.224	1.76028	0.000278802	PREDICTED: Ictalurus punctatus laccase (multicopper oxidoreductase) domain containing 1 (lacc1), mRNA
XM_017470240.3	20.241	2.08624	0.017367	4.50922	1.06091	0.000469542	PREDICTED: Ictalurus punctatus leukocyte receptor cluster (LRC) member 8 (leng8), mRNA
XM_017470293.3	27.5232	3.88238	0.00979637	4.8358	1.95694	0.000113441	PREDICTED: Ictalurus punctatus plasma membrane ascorbate-dependent reductase CYBRD1 (LOC108266665), mRNA
XM_017470354.3	23.3651	-3.01257	0.0137718	1.75892	-1.59099	0.000246446	PREDICTED: Ictalurus punctatus tRNA-yW synthesizing protein 5 (tyw5), mRNA
XM_017470378.3	15.0549	-2.24446	0.0333291	6.14178	-1.16637	0.00159197	PREDICTED: Ictalurus punctatus alkylglycerone phosphate synthase (agps), mRNA
XM_017470400.3	24.1311	2.94073	0.0129319	2.43539	1.55617	0.000212234	PREDICTED: Ictalurus punctatus serine/threonine-protein phosphatase 1 regulatory subunit 10 (LOC108266731), transcript variant X3, mRNA
XM_017470457.3	22.3469	2.74068	0.0142142	6.59836	1.45453	0.000302125	PREDICTED: Ictalurus punctatus interleukin-1 receptor-like 2 (zmp:0000000936), mRNA
XM_017470525.3	23.9105	4.87005	0.0133459	2.88923	2.28394	0.000221496	PREDICTED: Ictalurus punctatus phosphofructokinase, liver a (pfkla), mRNA
XM_017470594.3	31.7546	17.7777	0.00831458	10.6993	4.15199	6.3611e-05	PREDICTED: Ictalurus punctatus uridine phosphorylase 2 (upp2), mRNA
XM_017470688.3	15.7613	-15.2776	0.0303726	-0.566878	-3.93335	0.00133049	PREDICTED: Ictalurus punctatus FA complementation group B (fancb), mRNA
XM_017470820.3	22.5217	-3.12904	0.0142142	3.3981	-1.64572	0.000291617	PREDICTED: Ictalurus punctatus X-ray repair complementing defective repair in Chinese hamster cells 5 (xrcc5), mRNA
XM_017471081.3	14.6117	2.54657	0.0352338	2.14736	1.34856	0.00178597	PREDICTED: Ictalurus punctatus atypical chemokine receptor 2 (LOC108267117), mRNA
XM_017471190.2	20.9794	79.8894	0.0182966	3.71642	6.31993	0.000519171	PREDICTED: Ictalurus punctatus regulator of G protein signaling 5b (rgs5b), mRNA
XM_017471294.1	15.3434	10.4467	0.0351971	8.02365	3.38497	0.00177636	PREDICTED: Ictalurus punctatus purine nucleoside phosphorylase 5a (pnp5a), mRNA
XM_017471536.1	26.6163	10.1521	0.0115056	5.52667	3.34371	0.000177536	PREDICTED: Ictalurus punctatus TRAF interacting protein with forkhead associated domain (tifa), mRNA
XM_017471575.3	24.8863	3.44217	0.0117227	6.20073	1.78332	0.000183709	PREDICTED: Ictalurus punctatus tyrosine-protein kinase JAK1 (LOC108267483), mRNA
XM_017471594.3	20.4656	7.07892	0.0169416	1.82933	2.82353	0.000447371	PREDICTED: Ictalurus punctatus uncharacterized LOC108267494 (LOC108267494), mRNA
XM_017471616.1	15.7803	-2.44698	0.0303136	1.72963	-1.291	0.00132416	PREDICTED: Ictalurus punctatus poly (ADP-ribose) polymerase 2 (parp2), mRNA
XM_017471912.3	18.1381	3.26831	0.0220934	6.26943	1.70855	0.000757894	PREDICTED: Ictalurus punctatus DnaJ (Hsp40) homolog, subfamily C, member 3b (dnajc3b), mRNA
XM_017472016.3	15.9919	10.1242	0.0324823	5.81548	3.33974	0.0015223	PREDICTED: Ictalurus punctatus receptor-interacting serine-threonine kinase 2 (LOC108267689), mRNA
XM_017472287.3	36.3542	15.2113	0.00679365	1.39034	3.92707	2.76642e-05	PREDICTED: Ictalurus punctatus active breakpoint cluster region-related protein (si:dkey-33c9.6), mRNA
XM_017472414.3	14.5562	-5.29375	0.0352983	1.62887	-2.40429	0.00181211	PREDICTED: Ictalurus punctatus beta-1,4-glucuronyltransferase 1 (b4gat1), mRNA
XM_017472454.3	21.7035	2.16833	0.0147274	5.1637	1.11659	0.000344688	PREDICTED: Ictalurus punctatus low density lipoprotein receptor-related protein 10 (lrp10), mRNA
XM_017472614.3	37.3819	7.91197	0.00675965	4.38518	2.98404	2.66916e-05	PREDICTED: Ictalurus punctatus protein phosphatase 1, regulatory subunit 15A (ppp1r15a), mRNA
XM_017472750.3	32.7549	3.19174	0.00750363	4.72847	1.67434	4.756e-05	PREDICTED: Ictalurus punctatus calcium/calmodulin-dependent protein kinase II inhibitor 2 (si:dkey-112a7.4), mRNA
XM_017472885.2	13.3174	-2.1817	0.0415438	3.3505	-1.12545	0.00252728	PREDICTED: Ictalurus punctatus endosulfine alpha b (ensab), mRNA
XM_017472988.3	13.9089	4.95451	0.0381532	2.60507	2.30874	0.00218919	PREDICTED: Ictalurus punctatus collectin-12 (LOC108268179), mRNA
XM_017472989.3	12.7131	-2.24617	0.0453423	4.01704	-1.16747	0.00299052	PREDICTED: Ictalurus punctatus enolase superfamily member 1 (enosf1), mRNA
XM_017473001.3	17.195	2.17	0.0250636	9.1813	1.1177	0.000937102	PREDICTED: Ictalurus punctatus 5-beta-cholestane-3-alpha,7-alpha-diol 12-alpha-hydroxylase (LOC108268189), mRNA
XM_017473359.3	16.6167	50.782	0.0302243	5.26228	5.66625	0.00131653	PREDICTED: Ictalurus punctatus FOS like 1, AP-1 transcription factor subunit a (fosl1a), mRNA
XM_017473617.3	14.2291	3.49479	0.037057	9.21471	1.80521	0.0019754	PREDICTED: Ictalurus punctatus sequestosome 1 (sqstm1), mRNA
XM_017473723.3	22.2243	3.31625	0.0142142	4.15301	1.72955	0.000309747	PREDICTED: Ictalurus punctatus solute carrier family 10 member 3 (slc10a3), mRNA
XM_017473826.3	15.4402	-8.84667	0.0318227	-0.289274	-3.14514	0.00144274	PREDICTED: Ictalurus punctatus RAD9 checkpoint clamp component A (rad9a), mRNA
XM_017474084.3	12.4971	-2.2903	0.0467583	1.91835	-1.19554	0.00317915	PREDICTED: Ictalurus punctatus tRNA phosphotransferase 1 (trpt1), mRNA
XM_017474190.3	14.2097	-2.78621	0.0370577	4.90175	-1.47831	0.00199779	PREDICTED: Ictalurus punctatus phospholipase A2, group XV (pla2g15), mRNA
XM_017474258.3	14.3025	2.9109	0.0366827	2.7575	1.54147	0.00193734	PREDICTED: Ictalurus punctatus F-box and leucine rich repeat protein (fbxl9), transcript variant X1, mRNA
XM_017474487.3	13.637	-6.15429	0.039594	0.280503	-2.62159	0.00231581	PREDICTED: Ictalurus punctatus serine-rich adhesin for platelets (si:ch211-126c2.4), mRNA
XM_017474754.3	15.4428	6.6767	0.0320201	2.16725	2.73913	0.00146352	PREDICTED: Ictalurus punctatus mixed lineage kinase domain like pseudokinase (LOC108269146), mRNA
XM_017474759.3	20.3584	4.66117	0.0178743	4.75939	2.22069	0.000498468	PREDICTED: Ictalurus punctatus early growth response 1 (egr1), mRNA
XM_017474985.3	23.7286	16.6944	0.0142142	4.11619	4.06129	0.000307612	PREDICTED: Ictalurus punctatus BCL3 transcription coactivator (bcl3), mRNA
XM_017475092.2	17.5039	-7.50825	0.0272726	5.39201	-2.90848	0.00107722	PREDICTED: Ictalurus punctatus transforming growth factor, beta-induced (tgfbi), mRNA
XM_017475149.2	13.7327	-7.13705	0.0425407	4.84625	-2.83533	0.00265163	PREDICTED: Ictalurus punctatus transmembrane emp24 domain-containing protein 6 (LOC108269330), mRNA
XM_017475229.3	16.0025	2.24124	0.0295121	4.92205	1.1643	0.00125274	PREDICTED: Ictalurus punctatus DnaJ heat shock protein family (Hsp40) member B9a (dnajb9a), mRNA
XM_017475269.3	13.2797	-2.64772	0.0418922	4.3329	-1.40475	0.00255365	PREDICTED: Ictalurus punctatus replication protein A2 (rpa2), mRNA
XM_017475354.3	12.6752	8.77388	0.0472533	2.34131	3.13321	0.00325386	PREDICTED: Ictalurus punctatus platelet-activating factor receptor (ptafr), mRNA
XM_017475720.3	19.1975	4.80529	0.0197611	3.77371	2.26462	0.000627636	PREDICTED: Ictalurus punctatus protein phosphatase 1, regulatory subunit 3Ca (ppp1r3ca), mRNA
XM_017475752.3	30.2287	3.80347	0.00890386	5.42875	1.92732	7.14155e-05	PREDICTED: Ictalurus punctatus uncharacterized si:ch211-248a14.8 (si:ch211-248a14.8), mRNA
XM_017475822.3	43.0948	17.4274	0.00554753	6.19375	4.12328	1.54203e-05	PREDICTED: Ictalurus punctatus nuclear factor of kappa light polypeptide gene enhancer in B-cells inhibitor, alpha b (nfkbiab), mRNA
XM_017475865.3	16.3933	5.10338	0.0297832	6.64124	2.35145	0.00127894	PREDICTED: Ictalurus punctatus membrane bound O-acyltransferase domain containing 2a (mboat2a), mRNA
XM_017476068.3	23.0308	2.15335	0.0139473	4.28782	1.10658	0.00026332	PREDICTED: Ictalurus punctatus AFG1 like ATPase a (afg1la), mRNA
XM_017476116.3	14.5411	2.12024	0.0352983	4.46059	1.08423	0.00181928	PREDICTED: Ictalurus punctatus erythroid differentiation regulatory factor 1 (edrf1), mRNA
XM_017476403.3	27.7888	3.78652	0.00979637	4.34721	1.92087	0.000108256	PREDICTED: Ictalurus punctatus ArfGAP with SH3 domain, ankyrin repeat and PH domain 3 (asap3), mRNA
XM_017476585.3	13.9656	-2.99255	0.0378297	3.49116	-1.58137	0.00211928	PREDICTED: Ictalurus punctatus peroxidasin (LOC108270173), transcript variant X1, mRNA
XM_017477008.3	15.5709	-2.01551	0.0313337	7.51229	-1.01115	0.00139579	PREDICTED: Ictalurus punctatus saccharopine dehydrogenase a, tandem duplicate 1 (sccpdha.1), mRNA
XM_017477191.3	25.6009	3.2635	0.0113516	2.94919	1.70642	0.000160684	PREDICTED: Ictalurus punctatus 2-aminoethanethiol (cysteamine) dioxygenase b (adob), mRNA
XM_017477292.3	16.2692	7.90157	0.0294345	12.188	2.98214	0.00124581	PREDICTED: Ictalurus punctatus haptoglobin (hp), mRNA
XM_017477422.3	15.217	7.48465	0.0324823	0.396292	2.90394	0.00152712	PREDICTED: Ictalurus punctatus trace amine-associated receptor 13c (LOC108270592), mRNA
XM_017477520.3	12.3562	2.30413	0.0477233	3.6972	1.20422	0.00330954	PREDICTED: Ictalurus punctatus immediate early response 5 (ier5), mRNA
XM_017477746.3	20.1036	2.03759	0.0175788	3.67264	1.02686	0.000483719	PREDICTED: Ictalurus punctatus egl nine homolog 1 (LOC108270809), transcript variant X1, mRNA
XM_017477811.2	20.7822	17.1818	0.0182966	3.79868	4.10281	0.000539948	PREDICTED: Ictalurus punctatus CD83 molecule (cd83), mRNA
XM_017477923.3	14.4078	2.18557	0.0360979	4.88154	1.12801	0.00188418	PREDICTED: Ictalurus punctatus IST1 factor associated with ESCRT-III (ist1), mRNA
XM_017477965.2	23.4473	4.67437	0.0139473	5.00863	2.22477	0.000261479	PREDICTED: Ictalurus punctatus calpain 7 (capn7), mRNA
XM_017478379.3	25.0272	3.40389	0.0115056	4.34038	1.76718	0.000178887	PREDICTED: Ictalurus punctatus sulfotransferase family, cytosolic, 6b, member 1 (sult6b1), transcript variant X1, mRNA
XM_017478833.3	21.7036	-4.29992	0.0147274	7.8178	-2.10431	0.000348093	PREDICTED: Ictalurus punctatus 7-dehydrocholesterol reductase (dhcr7), mRNA
XM_017478974.2	27.2016	-3.73806	0.00993192	2.21719	-1.90229	0.000120105	PREDICTED: Ictalurus punctatus transmembrane protein 161A (tmem161a), mRNA
XM_017479028.3	26.9997	18.9281	0.0113659	8.58338	4.24246	0.000166898	PREDICTED: Ictalurus punctatus tryptophan 2,3-dioxygenase b (tdo2b), mRNA
XM_017479059.3	13.9201	-2.94362	0.0379141	1.67683	-1.55759	0.00214532	PREDICTED: Ictalurus punctatus myosin-7 (LOC108271481), mRNA
XM_017479254.3	17.5635	3.27515	0.0238797	8.44813	1.71156	0.000858742	PREDICTED: Ictalurus punctatus selenium binding protein 1 (selenbp1), mRNA
XM_017479496.3	12.6398	2.01112	0.0457661	4.96804	1.008	0.00305302	PREDICTED: Ictalurus punctatus deoxynucleotidyltransferase terminal-interacting protein 1 (LOC108271761), mRNA
XM_017479663.3	35.6512	2.1155	0.00690078	6.11222	1.081	3.0655e-05	PREDICTED: Ictalurus punctatus solute carrier family 48 member 1b (slc48a1b), mRNA
XM_017479697.3	27.6253	2.5961	0.00979637	8.21529	1.37635	0.000111415	PREDICTED: Ictalurus punctatus cystathionase (cystathionine gamma-lyase) (cth), mRNA
XM_017479928.3	34.189	-3.80731	0.00750363	6.30885	-1.92877	3.81352e-05	PREDICTED: Ictalurus punctatus FKBP prolyl isomerase 11 (fkbp11), mRNA
XM_017480048.3	20.0087	10.4847	0.0197611	4.24417	3.39022	0.000631307	PREDICTED: Ictalurus punctatus cytokine inducible SH2-containing protein (cish), mRNA
XM_017480079.3	19.3825	4.56365	0.0196679	6.90086	2.19019	0.000609161	PREDICTED: Ictalurus punctatus syndecan 4 (sdc4), mRNA
XM_017480083.3	56.8664	-8.67422	0.00359708	4.72378	-3.11673	2.33207e-06	PREDICTED: Ictalurus punctatus tubulin, beta 6 class V (tubb6), mRNA
XM_017480109.3	21.6923	-5.96678	0.0147274	2.51646	-2.57695	0.000345489	PREDICTED: Ictalurus punctatus deoxythymidylate kinase (thymidylate kinase) (dtymk), mRNA
XM_017480322.3	15.3598	-8.6689	0.0351971	6.73175	-3.11585	0.00176935	PREDICTED: Ictalurus punctatus Krueppel-like factor 15 (LOC108272123), mRNA
XM_017480362.3	18.011	-2.04349	0.022307	7.67082	-1.03104	0.000773479	PREDICTED: Ictalurus punctatus phosphoglucomutase 1 (pgm1), mRNA
XM_017480378.3	15.257	2.3771	0.0324823	7.13755	1.2492	0.00151159	PREDICTED: Ictalurus punctatus SEC61 translocon subunit alpha 1, like (sec61a1l), mRNA
XM_017480505.3	12.6167	16.3345	0.0498567	3.92417	4.02985	0.00355592	PREDICTED: Ictalurus punctatus uncharacterized si:dkey-195m11.11 (si:dkey-195m11.11), mRNA
XM_017480578.3	17.5214	3.14151	0.0239858	6.97282	1.65146	0.000867312	PREDICTED: Ictalurus punctatus regulator of G protein signaling 4 (rgs4), mRNA
XM_017481132.3	13.0626	-2.00635	0.0427389	2.94247	-1.00458	0.00271174	PREDICTED: Ictalurus punctatus dynactin 3 (p22) (dctn3), mRNA
XM_017481600.2	20.5744	5.73101	0.017367	8.1285	2.51879	0.00047212	PREDICTED: Ictalurus punctatus JunB proto-oncogene, AP-1 transcription factor subunit b (junbb), mRNA
XM_017481646.2	15.4586	2.31636	0.0318133	6.66939	1.21186	0.00143603	PREDICTED: Ictalurus punctatus phosphomannomutase 1 (LOC108272846), mRNA
XM_017481660.3	14.106	12.7458	0.0379141	1.68112	3.67195	0.00215208	PREDICTED: Ictalurus punctatus cytoglobin 1 (cygb1), transcript variant X1, mRNA
XM_017481790.3	13.7905	9.34642	0.042168	8.24036	3.22441	0.00261257	PREDICTED: Ictalurus punctatus heme oxygenase (LOC108272926), mRNA
XM_017482072.3	12.6267	2.31087	0.0457661	2.37521	1.20843	0.00306434	PREDICTED: Ictalurus punctatus membrane-spanning 4-domains subfamily A member 4A (LOC108273082), mRNA
XM_017482434.2	12.9331	-1329.53	0.0472533	8.246	-10.3767	0.00326743	PREDICTED: Ictalurus punctatus desmin b (desmb), mRNA
XM_017482508.3	17.7898	-5.60032	0.0230242	2.40527	-2.48551	0.000814345	PREDICTED: Ictalurus punctatus minichromosome maintenance complex component 6 (mcm6), mRNA
XM_017482520.3	41.2454	-3.39495	0.00554753	2.29166	-1.76339	1.40711e-05	PREDICTED: Ictalurus punctatus coenzyme Q7 homolog, ubiquinone (yeast) (coq7), transcript variant X1, mRNA
XM_017482812.3	14.9977	-2.24882	0.0333996	2.01483	-1.16917	0.00161558	PREDICTED: Ictalurus punctatus TruB pseudouridine (psi) synthase family member 1 (trub1), mRNA
XM_017482900.3	16.5719	-5.5867	0.0274066	0.757067	-2.482	0.00108896	PREDICTED: Ictalurus punctatus NME/NM23 nucleoside diphosphate kinase 3 (nme3), transcript variant X1, mRNA
XM_017482936.3	12.358	-2.86748	0.0477508	3.77613	-1.51978	0.00331733	PREDICTED: Ictalurus punctatus reticulocalbin 3, EF-hand calcium binding domain (rcn3), transcript variant X2, mRNA
XM_017483184.3	22.977	15.7461	0.0147644	5.87121	3.97692	0.000353443	PREDICTED: Ictalurus punctatus E3 ubiquitin-protein ligase TRIM39 (si:dkey-219e21.2), mRNA
XM_017483294.3	14.5382	-2.68997	0.0352983	4.8054	-1.42759	0.00182067	PREDICTED: Ictalurus punctatus FKBP prolyl isomerase 10b (fkbp10b), mRNA
XM_017483307.3	34.3875	2.51974	0.00750363	4.56462	1.33328	3.70071e-05	PREDICTED: Ictalurus punctatus guided entry of tail-anchored proteins factor 4 (get4), mRNA
XM_017483393.3	33.3998	3.24502	0.00750363	4.36721	1.69823	4.3027e-05	PREDICTED: Ictalurus punctatus WW domain binding protein 2 (wbp2), mRNA
XM_017483497.3	19.5249	3.23608	0.0183296	4.4175	1.69425	0.000549057	PREDICTED: Ictalurus punctatus angiotensin II receptor, type 1b (agtr1b), mRNA
XM_017483679.2	29.6394	9.07999	0.00979637	4.45543	3.18269	9.55441e-05	PREDICTED: Ictalurus punctatus pleckstrin homology domain containing, family M (with RUN domain) member 1 (plekhm1), mRNA
XM_017483829.3	17.2597	24.8732	0.0279043	4.622	4.63652	0.00113767	PREDICTED: Ictalurus punctatus uncharacterized si:dkey-29h14.10 (si:dkey-29h14.10), mRNA
XM_017483973.3	23.7101	11.0247	0.0142142	5.72625	3.46266	0.000308652	PREDICTED: Ictalurus punctatus suppressor of cytokine signaling 3b (socs3b), mRNA
XM_017484045.3	12.1767	-2.00509	0.0491617	2.89765	-1.00367	0.00348465	PREDICTED: Ictalurus punctatus urotensin-2 receptor 2 (uts2r2), transcript variant X1, mRNA
XM_017484173.3	17.6136	5.80926	0.0250636	3.68519	2.53836	0.000935863	PREDICTED: Ictalurus punctatus mitogen-activated protein kinase kinase kinase 8 (map3k8), mRNA
XM_017484210.3	14.5513	4.13267	0.0360986	3.49861	2.04708	0.00189729	PREDICTED: Ictalurus punctatus FAM20C golgi associated secretory pathway kinase b (fam20cb), mRNA
XM_017484289.3	13.8847	2.34516	0.0379528	5.17756	1.22969	0.00216584	PREDICTED: Ictalurus punctatus leucine rich repeat containing 59 (lrrc59), mRNA
XM_017484316.3	20.5402	-3.03806	0.0167951	8.34561	-1.60315	0.000440279	PREDICTED: Ictalurus punctatus elongation of very long chain fatty acids protein (zgc:92749), mRNA
XM_017484371.3	19.9861	-2.33555	0.017873	6.55768	-1.22376	0.000496226	PREDICTED: Ictalurus punctatus calmodulin 2b, (phosphorylase kinase, delta) (calm2b), mRNA
XM_017484448.3	25.4491	-2.10312	0.0113516	3.05183	-1.07253	0.000165287	PREDICTED: Ictalurus punctatus transcription factor A, mitochondrial (tfam), mRNA
XM_017484464.3	40.2468	7.28163	0.00554753	9.93913	2.86426	1.60714e-05	PREDICTED: Ictalurus punctatus glucose-6-phosphatase catalytic subunit 1a, tandem duplicate 1 (g6pc1a.1), mRNA
XM_017484465.3	15.2609	-6.19745	0.0334342	3.11901	-2.63168	0.00163375	PREDICTED: Ictalurus punctatus mutS homolog 2 (E. coli) (msh2), mRNA
XM_017484829.3	16.9933	-3.05309	0.0257924	1.62357	-1.61027	0.000983445	PREDICTED: Ictalurus punctatus tubulin, gamma complex associated protein 6 (tubgcp6), mRNA
XM_017484871.3	13.6385	-2.54289	0.039594	2.16252	-1.34647	0.00231489	PREDICTED: Ictalurus punctatus nuclear receptor binding SET domain protein 1a (nsd1a), mRNA
XM_017484883.3	12.0937	-2.08967	0.049871	3.74245	-1.06327	0.00356925	PREDICTED: Ictalurus punctatus protein phosphatase 2 catalytic subunit alpha a (ppp2caa), mRNA
XM_017485029.3	14.1989	8.31596	0.0370577	0.329768	3.05588	0.00199133	PREDICTED: Ictalurus punctatus calcium release activated channel regulator 2B (cracr2b), transcript variant X1, mRNA
XM_017485057.1	27.8146	-2.42058	0.00979637	5.88303	-1.27535	0.000107766	PREDICTED: Ictalurus punctatus aminoadipate-semialdehyde synthase (aass), mRNA
XM_017485116.3	23.5989	5.95772	0.0141164	5.71927	2.57476	0.000269995	PREDICTED: Ictalurus punctatus DnaJ heat shock protein family (Hsp40) member B9b (dnajb9b), mRNA
XM_017485279.3	38.4427	3.89347	0.0066666	5.0334	1.96105	2.05658e-05	PREDICTED: Ictalurus punctatus induced myeloid leukemia cell differentiation protein Mcl-1 (LOC108274846), mRNA
XM_017485500.3	14.1228	-2.98223	0.0371075	1.50981	-1.57639	0.00203208	PREDICTED: Ictalurus punctatus ring finger and WD repeat domain 3 (rfwd3), mRNA
XM_017485569.3	29.6694	221.929	0.00979637	8.30889	7.79396	0.000112812	PREDICTED: Ictalurus punctatus ATP-binding cassette, sub-family A (ABC1), member 1B (abca1b), mRNA
XM_017485696.3	33.9492	-6.63104	0.00750363	5.57643	-2.72924	4.41602e-05	PREDICTED: Ictalurus punctatus fatty acid desaturase 2 (LOC108275104), mRNA
XM_017485698.3	22.5164	-4.81441	0.0142142	9.97628	-2.26736	0.000291932	PREDICTED: Ictalurus punctatus fatty acid desaturase 2 (fads2), mRNA
XM_017486018.3	31.9502	-3.74789	0.00776087	5.4589	-1.90608	5.40003e-05	PREDICTED: Ictalurus punctatus acyl-CoA thioesterase 19 (acot19), mRNA
XM_017486180.3	15.6636	3.02424	0.0309527	1.32391	1.59657	0.00136354	PREDICTED: Ictalurus punctatus zinc finger CCCH-type containing 12Ab (zc3h12ab), mRNA
XM_017486186.3	15.3231	-2.93605	0.0322925	2.8481	-1.55388	0.00148632	PREDICTED: Ictalurus punctatus M-phase phosphoprotein 6 (mphosph6), mRNA
XM_017486305.2	12.8701	-2.21838	0.0442533	2.83316	-1.14951	0.00286139	PREDICTED: Ictalurus punctatus magnesium dependent phosphatase 1 (mdp1), mRNA
XM_017486582.3	16.4842	2.31369	0.027571	5.35243	1.2102	0.0011125	PREDICTED: Ictalurus punctatus bridging integrator 2a (bin2a), mRNA
XM_017486726.3	32.5739	-9.51859	0.00750363	1.50639	-3.25075	4.89285e-05	PREDICTED: Ictalurus punctatus dopa decarboxylase (ddc), mRNA
XM_017486734.3	29.0207	-2.88957	0.00920707	5.04844	-1.53086	8.74808e-05	PREDICTED: Ictalurus punctatus tyrosine-protein kinase STYK1 (si:ch73-206d17.1), mRNA
XM_017486796.3	14.439	2.10353	0.0359731	4.02483	1.07281	0.00186879	PREDICTED: Ictalurus punctatus DNA topoisomerase Ib (top1b), mRNA
XM_017486932.3	14.89	-2.40819	0.0337024	2.93478	-1.26795	0.00166117	PREDICTED: Ictalurus punctatus ankyrin repeat and SOCS box containing 8 (asb8), mRNA
XM_017487006.3	24.3403	2.96346	0.0125155	6.42435	1.56728	0.000203856	PREDICTED: Ictalurus punctatus stromal cell derived factor 4 (sdf4), mRNA
XM_017487214.3	12.7097	-2.04623	0.0453423	5.08925	-1.03297	0.00299335	PREDICTED: Ictalurus punctatus chromobox homolog 5 (HP1 alpha homolog, Drosophila) (cbx5), mRNA
XM_017487251.3	12.4473	-3.89973	0.0470057	1.87039	-1.96338	0.00322457	PREDICTED: Ictalurus punctatus glutathione peroxidase 7 (gpx7), mRNA
XM_017487533.3	33.8627	2.37799	0.00750363	4.65632	1.24974	4.00764e-05	PREDICTED: Ictalurus punctatus small integral membrane protein 4 (LOC108276133), mRNA
XM_017487648.3	15.8063	-8.83926	0.0302243	0.563114	-3.14392	0.00131558	PREDICTED: Ictalurus punctatus centromere protein W (cenpw), mRNA
XM_017487754.3	13.0547	-2.11222	0.0427389	3.40455	-1.07876	0.00271771	PREDICTED: Ictalurus punctatus uncharacterized protein LOC100005854 homolog (zgc:194242), mRNA
XM_017487760.3	14.5552	-25.203	0.0352983	-0.201778	-4.65552	0.00181259	PREDICTED: Ictalurus punctatus ubiquitin-conjugating enzyme E2T (putative) (ube2t), mRNA
XM_017487889.3	15.3275	-14.0271	0.0322925	-0.557572	-3.81015	0.00148466	PREDICTED: Ictalurus punctatus guanylate cyclase activator 1B (guca1b), mRNA
XM_017488088.3	15.9303	6.11249	0.0324823	4.77564	2.61176	0.00152494	PREDICTED: Ictalurus punctatus CD40 molecule, TNF receptor superfamily member 5 (cd40), mRNA
XM_017488288.3	24.1634	4.63232	0.0133459	4.59877	2.21174	0.000225551	PREDICTED: Ictalurus punctatus beta-microseminoprotein (LOC108276536), mRNA
XM_017488302.3	21.7152	-2.11492	0.0147274	6.8269	-1.0806	0.000343856	PREDICTED: Ictalurus punctatus sigma non-opioid intracellular receptor 1 (sigmar1), mRNA
XM_017488309.3	14.754	-3.09392	0.0345198	2.96564	-1.62943	0.00172088	PREDICTED: Ictalurus punctatus histone H2A.V (LOC108276547), mRNA
XM_017488319.3	13.496	-2.10186	0.0404614	2.39258	-1.07166	0.00240651	PREDICTED: Ictalurus punctatus decapping enzyme, scavenger (dcps), mRNA
XM_017488553.3	17.9955	3.32557	0.0226376	5.96532	1.7336	0.000790528	PREDICTED: Ictalurus punctatus carbonic anhydrase IX (ca9), mRNA
XM_017488647.3	25.0789	3.80887	0.0115056	2.75119	1.92936	0.000177152	PREDICTED: Ictalurus punctatus SREK1-interacting protein 1 (srek1ip1), mRNA
XM_017488812.2	26.0433	4.36564	0.0112331	5.57678	2.12619	0.000153498	PREDICTED: Ictalurus punctatus dehydrogenase/reductase SDR family member 13 (LOC108276818), mRNA
XM_017488827.3	15.1858	2.00664	0.0325721	3.71834	1.00478	0.00153938	PREDICTED: Ictalurus punctatus BAF chromatin remodeling complex subunit BCL7B a (bcl7ba), mRNA
XM_017488839.2	27.3588	-2.46288	0.00988134	3.24339	-1.30035	0.000116793	PREDICTED: Ictalurus punctatus SWI5 homologous recombination repair protein (swi5), mRNA
XM_017488873.3	25.2135	8.44023	0.0115056	2.62249	3.07728	0.000174909	PREDICTED: Ictalurus punctatus suppressor of cytokine signaling 1a (socs1a), mRNA
XM_017488985.3	18.7988	-5.31883	0.0213505	7.30194	-2.41111	0.000711469	PREDICTED: Ictalurus punctatus transmembrane 7 superfamily member 2 (tm7sf2), mRNA
XM_017489233.3	23.7832	3.4644	0.0133459	7.65355	1.79261	0.000227052	PREDICTED: Ictalurus punctatus interleukin 6 cytokine family signal transduce (il6st), mRNA
XM_017489376.3	19.6715	-2.02842	0.0182966	2.93718	-1.02035	0.0005316	PREDICTED: Ictalurus punctatus ribosomal oxygenase 2 (riox2), mRNA
XM_017489396.3	12.6914	2.25348	0.0453887	3.52942	1.17215	0.00300886	PREDICTED: Ictalurus punctatus P2R1A-PPP2R2A-interacting phosphatase regulator 1 (LOC108277076), mRNA
XM_017489589.3	64.7817	6.5536	0.00327481	7.01693	2.71229	1.06814e-06	PREDICTED: Ictalurus punctatus 5'-nucleotidase, cytosolic II, like 1 (nt5c2l1), mRNA
XM_017489656.3	25.867	2.39249	0.0112331	5.86134	1.25852	0.000152968	PREDICTED: Ictalurus punctatus ZPR1 zinc finger (zpr1), mRNA
XM_017489657.3	26.0464	2.55527	0.0111056	6.94592	1.35348	0.000148001	PREDICTED: Ictalurus punctatus histone H2A (LOC108277171), mRNA
XM_017489658.3	49.1741	4.86401	0.00477503	4.27082	2.28215	5.30297e-06	PREDICTED: Ictalurus punctatus histone H2B 3 (LOC108277172), mRNA
XM_017489684.3	15.6995	6.40313	0.0334342	4.96569	2.67878	0.00163124	PREDICTED: Ictalurus punctatus heat shock cognate 71 kDa protein (LOC108277187), mRNA
XM_017489714.3	19.5203	3.0598	0.0183296	10.246	1.61344	0.000549617	PREDICTED: Ictalurus punctatus solute carrier family 27 member 6 (slc27a6), mRNA
XM_017489752.3	22.1819	3.37889	0.0142142	5.2151	1.75655	0.00031244	PREDICTED: Ictalurus punctatus autophagy related 101 (atg101), mRNA
XM_017489824.3	13.2505	-2.38814	0.0418966	6.06423	-1.25589	0.00257429	PREDICTED: Ictalurus punctatus integrin-linked kinase (ilk), mRNA
XM_017489842.3	21.4398	-2.15224	0.0150537	3.09994	-1.10584	0.000364083	PREDICTED: Ictalurus punctatus ubiquitin carboxyl-terminal hydrolase 32 (LOC108277262), mRNA
XM_017489877.3	23.7077	13.9003	0.0142142	7.87767	3.79705	0.000302857	PREDICTED: Ictalurus punctatus stomatin (EPB72)-like 3b (stoml3b), mRNA
XM_017489912.3	29.6706	5.76534	0.00919166	5.79052	2.52741	8.62002e-05	PREDICTED: Ictalurus punctatus nuclear factor, interleukin 3 regulated (nfil3), mRNA
XM_017489917.2	29.4817	-3.24772	0.00919166	5.8905	-1.69943	8.09067e-05	PREDICTED: Ictalurus punctatus non-histone chromosomal protein HMG-like (si:ch73-1a9.3), mRNA
XM_017489954.3	32.6629	-2.24166	0.00750363	7.63271	-1.16457	4.82505e-05	PREDICTED: Ictalurus punctatus aldehyde dehydrogenase 7 family, member A1 (aldh7a1), mRNA
XM_017490123.3	16.3855	12.6156	0.0279043	-0.963347	3.65713	0.00113972	PREDICTED: Ictalurus punctatus intraflagellar transport 20 homolog (Chlamydomonas) (ift20), transcript variant X2, mRNA
XM_017490288.3	16.6048	2.6567	0.0272726	3.6441	1.40963	0.00108027	PREDICTED: Ictalurus punctatus deltaC (dlc), mRNA
XM_017490452.3	12.8948	3.92922	0.0460576	5.21021	1.97424	0.00310309	PREDICTED: Ictalurus punctatus heat shock protein 70 family, member 13 (hspa13), mRNA
XM_017490469.3	15.2202	-3.58671	0.0324823	2.27172	-1.84266	0.00152587	PREDICTED: Ictalurus punctatus TBC1 domain family member 15 (si:dkey-238d18.4), mRNA
XM_017490509.3	26.3493	3.4349	0.0110176	5.79041	1.78027	0.000140032	PREDICTED: Ictalurus punctatus WD repeat and SOCS box containing 1 (wsb1), mRNA
XM_017490871.3	15.6241	2.41328	0.0310883	5.67024	1.27099	0.00137718	PREDICTED: Ictalurus punctatus Rho GTPase activating protein 35a (arhgap35a), mRNA
XM_017490951.3	13.2501	2.64319	0.0418966	4.14604	1.40228	0.00257459	PREDICTED: Ictalurus punctatus WD repeat domain 81 (wdr81), mRNA
XM_017491000.3	13.937	2.85096	0.0378709	8.61155	1.51145	0.00213561	PREDICTED: Ictalurus punctatus heat shock protein family A (Hsp70) member 8b (hspa8b), mRNA
XM_017491042.3	13.7298	8.11492	0.0393566	1.58677	3.02058	0.00227281	PREDICTED: Ictalurus punctatus cysteine and histidine-rich domain (CHORD) containing 1a (chordc1a), mRNA
XM_017491065.3	18.2796	-2.78505	0.021483	3.3546	-1.4777	0.000726954	PREDICTED: Ictalurus punctatus SUMO1 activating enzyme subunit 1 (sae1), mRNA
XM_017491147.3	23.0528	-13.8164	0.0139473	0.738044	-3.78831	0.000262173	PREDICTED: Ictalurus punctatus sialic acid-binding Ig-like lectin 10 (LOC108278025), mRNA
XM_017491148.3	22.4936	2.44604	0.0142142	7.00859	1.29045	0.000293278	PREDICTED: Ictalurus punctatus polypyrimidine tract binding protein 1a (ptbp1a), mRNA
XM_017491291.3	27.7232	3.9866	0.00979637	5.48835	1.99516	0.000109512	PREDICTED: Ictalurus punctatus leucine rich repeat containing 8 VRAC subunit Da (lrrc8da), mRNA
XM_017491299.3	64.251	11.6689	0.00327481	5.50495	3.54459	1.21229e-06	PREDICTED: Ictalurus punctatus angiomotin like 2b (amotl2b), mRNA
XM_017491417.3	40.0832	5.09574	0.00554753	8.21861	2.34929	1.6429e-05	PREDICTED: Ictalurus punctatus uncharacterized protein LOC564559 homolog (zgc:162730), mRNA
XM_017491894.3	12.8449	-2.82174	0.0444818	2.76051	-1.49659	0.00288166	PREDICTED: Ictalurus punctatus rRNA methyltransferase 3B, mitochondrial (LOC108278488), mRNA
XM_017492144.3	12.397	3.24355	0.0472533	1.21642	1.69757	0.00327111	PREDICTED: Ictalurus punctatus insulin receptor substrate 4a (irs4a), transcript variant X2, mRNA
XM_017492562.3	23.4396	9.20706	0.0142142	5.76858	3.20274	0.000318207	PREDICTED: Ictalurus punctatus solute carrier family 13 member 5a (slc13a5a), mRNA
XM_017492563.3	21.8362	-2.53608	0.0146913	5.0388	-1.3426	0.000335376	PREDICTED: Ictalurus punctatus pyruvate carboxylase a (pcxa), mRNA
XM_017492721.3	20.8096	2.35365	0.016595	4.05785	1.2349	0.000415693	PREDICTED: Ictalurus punctatus CKS domain-containing protein (zgc:86839), mRNA
XM_017492834.3	31.693	3.60955	0.00776087	7.69692	1.85182	5.62639e-05	PREDICTED: Ictalurus punctatus starch binding domain 1 (stbd1), mRNA
XM_017492925.3	12.3285	3.22152	0.0491617	4.61656	1.68774	0.00348454	PREDICTED: Ictalurus punctatus dimethylglycine dehydrogenase (dmgdh), transcript variant X1, mRNA
XM_017493023.3	52.4446	11.4869	0.00372269	11.999	3.52192	3.67491e-06	PREDICTED: Ictalurus punctatus complement component 7b (c7b), mRNA
XM_017493024.3	25.7869	3.12208	0.0112331	7.64939	1.64251	0.000155245	PREDICTED: Ictalurus punctatus heat shock protein 4a (hspa4a), mRNA
XM_017493046.3	13.261	-10.6705	0.0426721	1.72242	-3.41556	0.00267879	PREDICTED: Ictalurus punctatus deoxycytidine kinase (dck), mRNA
XM_017493305.3	29.2399	-10.4249	0.00919166	2.48497	-3.38196	8.43983e-05	PREDICTED: Ictalurus punctatus uncharacterized protein LOC566445 homolog (si:dkey-183i3.5), mRNA
XM_017493523.3	12.8181	-2.36056	0.0445846	3.33396	-1.23913	0.00290342	PREDICTED: Ictalurus punctatus tubulin, gamma 1 (tubg1), mRNA
XM_017493952.2	16.6052	2.73292	0.0272726	9.3632	1.45044	0.00108015	PREDICTED: Ictalurus punctatus lactate dehydrogenase Ba (ldhba), mRNA
XM_017493973.1	20.4398	-2.73453	0.0169564	2.6823	-1.45129	0.000449855	PREDICTED: Ictalurus punctatus origin recognition complex, subunit 5 (orc5), mRNA
XM_017494200.2	26.3652	7.37112	0.0113869	5.30036	2.88188	0.000168611	PREDICTED: Ictalurus punctatus interleukin-1 receptor-associated kinase 3 (irak3), mRNA
XM_017494229.3	13.2292	4.13583	0.0420536	2.48913	2.04818	0.00258943	PREDICTED: Ictalurus punctatus wnt inhibitory factor 1 (wif1), mRNA
XM_017494265.3	15.0907	4.91641	0.0334671	10.2112	2.29761	0.0016406	PREDICTED: Ictalurus punctatus heat shock protein 90, beta (grp94), member 1 (hsp90b1), mRNA
XM_017494285.2	25.5592	2.04191	0.0113516	4.496	1.02992	0.000161936	PREDICTED: Ictalurus punctatus uncharacterized protein LOC558894 homolog (si:ch211-214j24.10), mRNA
XM_017494377.3	21.6996	2.46142	0.0147274	7.98652	1.29949	0.000344966	PREDICTED: Ictalurus punctatus branched chain amino-acid transaminase 1, cytosolic (bcat1), transcript variant X3, mRNA
XM_017494436.3	27.5783	3.6855	0.00979637	8.61159	1.88186	0.000112344	PREDICTED: Ictalurus punctatus phenylalanine hydroxylase (pah), mRNA
XM_017494542.3	33.3278	-6.96399	0.00750363	3.0973	-2.79991	4.3508e-05	PREDICTED: Ictalurus punctatus cytoskeleton associated protein 4 (ckap4), mRNA
XM_017494601.2	25.1231	30.5404	0.0136728	7.9374	4.93265	0.000239578	PREDICTED: Ictalurus punctatus microfibril-associated glycoprotein 4 (LOC108279935), mRNA
XM_017494602.2	47.9234	-2.70755	0.00496987	5.82335	-1.43699	6.13261e-06	PREDICTED: Ictalurus punctatus leukotriene A4 hydrolase (lta4h), mRNA
XM_017494695.3	13.6907	3.77703	0.039594	3.2502	1.91725	0.00232123	PREDICTED: Ictalurus punctatus RecQ helicase-like 5 (recql5), mRNA
XM_017494712.3	27.8461	2.61002	0.00979637	8.85763	1.38406	0.000107173	PREDICTED: Ictalurus punctatus solute carrier organic anion transporter family member 1C1 (LOC108279995), mRNA
XM_017494783.3	13.7894	21.146	0.042168	6.81162	4.40231	0.00261333	PREDICTED: Ictalurus punctatus adrenomedullin 2a (adm2a), mRNA
XM_017494897.3	13.1539	-2.6813	0.0425128	3.96686	-1.42293	0.00264393	PREDICTED: Ictalurus punctatus sorting and assembly machinery component 50 homolog, like (samm50l), mRNA
XM_017495190.3	12.922	2.36519	0.0436991	4.27361	1.24196	0.00282016	PREDICTED: Ictalurus punctatus thrombopoietin (thpo), mRNA
XM_017495301.3	26.857	-2.15035	0.0103524	4.25178	-1.10457	0.000127744	PREDICTED: Ictalurus punctatus sorcin (sri), mRNA
XM_017495389.2	15.522	-2.03766	0.0316006	2.23207	-1.02691	0.00141313	PREDICTED: Ictalurus punctatus lactamase, beta 2 (lactb2), transcript variant X1, mRNA
XM_017496259.2	19.6757	-2.30368	0.0182966	2.69224	-1.20394	0.000531105	PREDICTED: Ictalurus punctatus mitochondrial transcription termination factor 4 (mterf4), mRNA
XM_017496356.3	12.972	2.60005	0.0435086	10.9159	1.37854	0.00278103	PREDICTED: Ictalurus punctatus selenoprotein P2 (selenop2), mRNA
XM_017496357.3	19.1458	-2.15255	0.0194404	3.99991	-1.10605	0.000597318	PREDICTED: Ictalurus punctatus AFG3-like AAA ATPase 2 (afg3l2), mRNA
XM_017496387.3	30.4789	19.0156	0.00919166	9.35739	4.24911	8.54586e-05	PREDICTED: Ictalurus punctatus CD59 glycoprotein (LOC108280891), mRNA
XM_017496399.3	15.232	3.09485	0.0324883	4.14092	1.62987	0.00153141	PREDICTED: Ictalurus punctatus purine nucleoside phosphorylase (LOC108280898), mRNA
XM_017496618.3	33.5668	10.101	0.00751589	4.17378	3.33643	5.00812e-05	PREDICTED: Ictalurus punctatus uncharacterized LOC108281074 (LOC108281074), mRNA
XM_047149472.2	13.726	31.2048	0.0425407	3.94959	4.9637	0.00265617	PREDICTED: Ictalurus punctatus nuclear receptor subfamily 4 group A member 1 (LOC108255274), mRNA
XM_047150670.2	22.6613	4.72218	0.0142142	5.23006	2.23945	0.000308797	PREDICTED: Ictalurus punctatus hemicentin-1 (LOC108257068), transcript variant X4, mRNA
XM_047151284.2	14.2478	-2.38263	0.0369595	2.80582	-1.25255	0.00196564	PREDICTED: Ictalurus punctatus RAB9A, member RAS oncogene family (rab9a), transcript variant X4, mRNA
XM_047153165.2	18.5418	2.80649	0.0207789	6.09402	1.48877	0.000684596	PREDICTED: Ictalurus punctatus forkhead box A3 (foxa3), mRNA
XM_047154241.2	14.1978	4.47205	0.0372077	10.3138	2.16094	0.00204312	PREDICTED: Ictalurus punctatus catechol-O-methyltransferase domain containing 1 (comtd1), mRNA
XM_047154797.2	17.0494	-2.5805	0.0255597	1.50506	-1.36765	0.000970292	PREDICTED: Ictalurus punctatus ribitol xylosyltransferase 1 (rxylt1), mRNA
XM_047157832.2	16.8686	4.3204	0.0261549	2.02278	2.11117	0.0010134	PREDICTED: Ictalurus punctatus non-compact myelin associated protein (ncmap), mRNA
XM_047158163.2	16.3141	-2.19571	0.0281594	2.07367	-1.13469	0.00115987	PREDICTED: Ictalurus punctatus eukaryotic translation initiation factor 1B (eif1b), mRNA
XM_047159954.2	16.3498	-2.61224	0.028065	2.27708	-1.38529	0.00114975	PREDICTED: Ictalurus punctatus adaptor protein, phosphotyrosine interaction, PH domain and leucine zipper containing 2 (appl2), mRNA
XM_047161102.2	17.7528	18.1312	0.0262264	3.78649	4.18041	0.00101941	PREDICTED: Ictalurus punctatus phorbol-12-myristate-13-acetate-induced protein 1 (pmaip1), mRNA
XM_053673957.1	16.939	-2.41018	0.0260464	2.72023	-1.26914	0.000996346	PREDICTED: Ictalurus punctatus fragile histidine triad diadenosine triphosphatase (fhit), mRNA
XM_053674243.1	22.4545	-2.09666	0.0142142	3.71383	-1.06809	0.000295606	PREDICTED: Ictalurus punctatus phosphoserine aminotransferase 1 (psat1), mRNA
XM_053674455.1	34.6165	-5.76698	0.00750363	2.12001	-2.52782	3.5752e-05	PREDICTED: Ictalurus punctatus kinetochore associated 1 (kntc1), mRNA
XM_053674712.1	15.5744	10.2512	0.0313337	1.10738	3.35772	0.00139454	PREDICTED: Ictalurus punctatus nuclear receptor coactivator 7 (LOC108261200), transcript variant X1, mRNA
XM_053674849.1	61.9293	19.6901	0.00335299	3.96774	4.2994	1.65498e-06	PREDICTED: Ictalurus punctatus STEAP family member 4 (steap4), transcript variant X3, mRNA
XM_053675765.1	20.3642	7.99532	0.0182966	3.46523	2.99916	0.000521876	PREDICTED: Ictalurus punctatus solute carrier family 25 member 29 (slc25a29), mRNA
XM_053675930.1	14.8472	64.4437	0.0370577	4.71325	6.00997	0.00200426	PREDICTED: Ictalurus punctatus heat shock 70 kDa protein 1 (LOC128629166), mRNA
XM_053676324.1	14.1629	2.66743	0.0370577	7.47613	1.41545	0.0020105	PREDICTED: Ictalurus punctatus fibrinogen alpha chain (LOC128628732), mRNA
XM_053677094.1	22.1031	2.60914	0.0142142	5.75482	1.38357	0.000317506	PREDICTED: Ictalurus punctatus ubiquitin B (ubb), mRNA
XM_053677183.1	40.7441	-2.3753	0.00554753	6.85566	-1.24811	1.50374e-05	PREDICTED: Ictalurus punctatus peroxiredoxin 4 (prdx4), mRNA
XM_053677198.1	23.681	-2.18097	0.0134078	3.5239	-1.12497	0.000231626	PREDICTED: Ictalurus punctatus protein phosphatase 1, catalytic subunit, gamma isozyme (ppp1cc), mRNA
XM_053677266.1	14.642	6.40302	0.0378297	5.41992	2.67875	0.00210827	PREDICTED: Ictalurus punctatus cerebellin-1 (LOC128629382), mRNA
XM_053678164.1	13.9751	-2.90624	0.0378297	1.42317	-1.53915	0.0021139	PREDICTED: Ictalurus punctatus tyrosine-protein kinase CSK (LOC108264744), mRNA
XM_053679183.1	13.1227	-7.35383	0.042628	1.14561	-2.8785	0.00266688	PREDICTED: Ictalurus punctatus kinesin family member 15 (kif15), mRNA
XM_053679272.1	13.9444	-3.00081	0.0378709	9.13247	-1.58535	0.00213141	PREDICTED: Ictalurus punctatus acetoacetyl-CoA synthetase (aacs), mRNA
XM_053679774.1	12.7611	-2.36722	0.04489	6.28042	-1.2432	0.0029503	PREDICTED: Ictalurus punctatus carbonic anhydrase (LOC108265147), mRNA
XM_053679889.1	13.9662	15.6822	0.0378297	0.130683	3.97105	0.00211893	PREDICTED: Ictalurus punctatus uncharacterized si:dkey-27h10.2 (si:dkey-27h10.2), transcript variant X1, mRNA
XM_053680102.1	18.8179	-3.90217	0.0199922	3.11056	-1.96428	0.000643004	PREDICTED: Ictalurus punctatus acyl-CoA synthetase long chain family member 2 (acsl2), mRNA
XM_053680117.1	12.2381	2.39319	0.0486747	12.0137	1.25894	0.00342357	PREDICTED: Ictalurus punctatus apolipoprotein A-IV (LOC128628771), mRNA
XM_053680369.1	37.193	21.6798	0.00750363	5.85189	4.43828	3.83089e-05	PREDICTED: Ictalurus punctatus solute carrier family 26 member 6 (LOC108265629), mRNA
XM_053681083.1	14.3179	-3.2102	0.0370577	5.73444	-1.68266	0.00201308	PREDICTED: Ictalurus punctatus sterol 26-hydroxylase, mitochondrial (LOC108261972), mRNA
XM_053682374.1	34.5706	6.07255	0.00750363	4.60544	2.6023	3.8388e-05	PREDICTED: Ictalurus punctatus neuron navigator 2b (nav2b), mRNA
XM_053682600.1	42.238	7.14764	0.00554753	6.16405	2.83747	1.32522e-05	PREDICTED: Ictalurus punctatus FOS like 2, AP-1 transcription factor subunit (fosl2), mRNA
XM_053686104.1	14.3841	-3.5925	0.0360986	2.18012	-1.84499	0.00189603	PREDICTED: Ictalurus punctatus DNA primase subunit 1 (prim1), mRNA
XM_053686649.1	26.7357	-4.93625	0.0103733	1.03399	-2.30342	0.000130562	PREDICTED: Ictalurus punctatus R3H domain and coiled-coil containing 1 (r3hcc1), partial mRNA
XM_053687071.1	26.2308	14.7496	0.0115056	9.27217	3.8826	0.000173469	PREDICTED: Ictalurus punctatus chemokine (C-C motif) ligand 19b (ccl19b), mRNA
XM_053687423.1	21.4506	5.1716	0.0157569	3.75886	2.37061	0.000386314	PREDICTED: Ictalurus punctatus interleukin-1 receptor accessory protein (LOC108277591), mRNA
XR_001810599.3	14.2678	3.16178	0.0371075	4.95482	1.66074	0.00203304	PREDICTED: Ictalurus punctatus uncharacterized LOC108258032 (LOC108258032), ncRNA
XR_001811652.3	16.2977	2.92637	0.0281716	1.71419	1.54911	0.00116455	PREDICTED: Ictalurus punctatus partner of NOB1 homolog (pno1), transcript variant X1, misc_RNA
XR_001812116.3	29.8082	3.5379	0.00919166	3.12623	1.82289	7.65914e-05	PREDICTED: Ictalurus punctatus arginine/serine-rich protein 1 (rsrp1), transcript variant X2, misc_RNA
XR_001812876.2	25.2162	2.92825	0.0115056	5.72812	1.55004	0.000172642	PREDICTED: Ictalurus punctatus uncharacterized LOC108266361 (LOC108266361), ncRNA
XR_001813389.3	14.5447	2.73429	0.0352983	8.02122	1.45117	0.00181757	PREDICTED: Ictalurus punctatus carbonic anhydrase Va (ca5a), transcript variant X2, misc_RNA
XR_006984072.2	12.8179	3.64837	0.0445846	1.12909	1.86725	0.00290356	PREDICTED: Ictalurus punctatus uncharacterized LOC124629167 (LOC124629167), ncRNA
XR_008396924.1	13.3677	2.16539	0.0411309	5.91374	1.11463	0.00249256	PREDICTED: Ictalurus punctatus uncharacterized LOC128633505 (LOC128633505), ncRNA

## Sheet: FCF8h
Feature	F	FC	FDR	logCPM	logFC	PValue	Description
NM_001200069.1	51.2081	35.5654	0.000289832	5.33199	5.1524	7.71271e-06	Ictalurus punctatus ADAM metallopeptidase domain 8a (adam8a), mRNA
NM_001200076.1	56.1905	2.66599	0.000145489	4.82603	1.41467	2.56796e-06	Ictalurus punctatus tumor protein p53 (tp53), mRNA
NM_001200092.1	81.032	4.59135	3.46288e-05	8.38834	2.19892	2.89262e-07	Ictalurus punctatus thioredoxin (txn), mRNA
NM_001200100.1	38.0437	2.74781	0.000570091	6.40349	1.45828	2.23819e-05	Ictalurus punctatus solute carrier family 11 member 2 (slc11a2), mRNA
NM_001200167.1	18.8582	-2.60593	0.00551802	5.1748	-1.3818	0.000646477	Ictalurus punctatus interferon induced protein 2 (LOC100304587), mRNA
NM_001200169.1	14.883	4.32235	0.0110945	2.23329	2.11181	0.00168272	Ictalurus punctatus Fc receptor, IgE, high affinity I, gamma polypeptide like (fcer1gl), mRNA
NM_001200180.1	43.2062	2.87127	0.000363317	6.65616	1.52169	1.12724e-05	Ictalurus punctatus calnexin (canx), mRNA
NM_001200193.1	45.0743	2.8637	0.000314888	5.09967	1.51788	8.93191e-06	Ictalurus punctatus Fas cell surface death receptor (fas), mRNA
NM_001200201.1	23.5804	8.03809	0.00290374	11.1584	3.00685	0.000264386	Ictalurus punctatus hepcidin antimicrobial peptide (hamp), mRNA
NM_001200202.1	46.5249	40.4642	0.000388229	7.17293	5.33858	1.23696e-05	Ictalurus punctatus chemokine (C-X-C motif) ligand 18b (cxcl18b), mRNA
NM_001200203.1	30.7973	2.73243	0.00113914	4.40234	1.45019	6.66084e-05	Ictalurus punctatus chemokine (C-X-C motif) ligand 12a (stromal cell-derived factor 1) (cxcl12a), mRNA
NM_001200205.1	37.8278	-7.32222	0.00064576	5.42835	-2.87228	2.85785e-05	Ictalurus punctatus liver-expressed antimicrobial peptide 2 (leap2), mRNA
NM_001200219.1	23.3963	54.8526	0.00349809	4.7058	5.77749	0.00034814	Ictalurus punctatus interleukin 1, beta (LOC100304696), mRNA
NM_001200220.1	57.0733	133.024	0.000212952	6.58295	7.05555	4.34543e-06	Ictalurus punctatus interleukin 1, beta (LOC100304697), mRNA
NM_001200228.1	34.6081	22.828	0.00101878	5.66776	4.51273	5.54374e-05	Ictalurus punctatus matrix metalloproteinase 9 (mmp9), mRNA
NM_001200229.1	195.445	148.833	1.19322e-06	9.76596	7.21755	9.96719e-10	Ictalurus punctatus toll-like receptor 5 (tlr-5), mRNA
NM_001200239.1	35.9544	-2.32524	0.000664215	9.29043	-1.21738	3.01397e-05	Ictalurus punctatus peptidylprolyl isomerase B (cyclophilin B) (ppib), mRNA
NM_001200247.1	205.291	27.5431	1.19322e-06	13.2708	4.78362	7.17273e-10	Ictalurus punctatus intelectin 3 (itln3), mRNA
NM_001200253.1	20.5627	2.72165	0.00418492	8.15626	1.44448	0.000445185	Ictalurus punctatus cathepsin La (ctsla), mRNA
NM_001200254.1	8.28211	-5.24144	0.0462515	-0.634761	-2.38996	0.0119658	Ictalurus punctatus transmembrane immune signaling adaptor TYROBP (tyrobp), mRNA
NM_001200258.1	16.8551	-2.22863	0.00774634	8.78785	-1.15616	0.00102976	Ictalurus punctatus annexin A4 (anxa4), mRNA
NM_001200265.1	25.1188	2.85165	0.00223265	7.25792	1.5118	0.000179305	Ictalurus punctatus CD63 molecule (cd63), mRNA
NM_001200295.1	8.0348	-2.30407	0.0491655	2.93634	-1.20418	0.013041	Ictalurus punctatus insulin-like growth factor 1 (igf1), mRNA
NM_001200296.1	8.87834	-7.66099	0.0399909	0.382603	-2.93753	0.00976865	Ictalurus punctatus progestin and adipoQ receptor family member VII, b (paqr7b), mRNA
NM_001200297.1	26.4676	2.1049	0.00186693	3.32053	1.07375	0.000139908	Ictalurus punctatus Fas (tnfrsf6)-associated via death domain (fadd), mRNA
NM_001200301.1	50.7514	3.70556	0.000217206	8.08324	1.88969	4.59882e-06	Ictalurus punctatus hypoxia inducible factor 1 subunit alpha b (hif1ab), mRNA
NM_001200304.1	38.7445	-2.06109	0.000535237	6.59522	-1.04341	2.03109e-05	Ictalurus punctatus macrophage migration inhibitory factor (mif), mRNA
NM_001200308.1	18.0865	9.78602	0.00727828	9.18051	3.29072	0.000944092	Ictalurus punctatus insulin-like growth factor binding protein 1a (igfbp1a), mRNA
NM_001200335.1	21.4888	12.5326	0.00434943	3.52673	3.64761	0.000467641	Ictalurus punctatus matrix metalloproteinase 13 (mmp13), mRNA
NM_001200338.1	71.0448	9.1731	6.15989e-05	11.0791	3.19741	6.43316e-07	Ictalurus punctatus ferritin, heavy polypeptide 1a (LOC100528068), mRNA
NM_001200340.1	9.57808	-2.04476	0.0337062	2.54936	-1.03193	0.00775887	Ictalurus punctatus proteasome 26S subunit, non-ATPase 10 (psmd10), mRNA
NM_001200368.2	9.85988	-2.63001	0.0327602	4.41173	-1.39507	0.00740819	Ictalurus punctatus regucalcin (rgn), mRNA
NM_001200372.1	22.6054	2.44273	0.00309648	3.0241	1.2885	0.000291818	Ictalurus punctatus synaptobrevin-like 1 (sybl1), mRNA
NM_001200373.1	25.5053	-4.37085	0.00213467	1.3169	-2.12791	0.000166851	Ictalurus punctatus chromosome 8 C12orf29 homolog (c8h12orf29), mRNA
NM_001200383.1	9.75098	-2.46428	0.0325553	2.3889	-1.30117	0.00733853	Ictalurus punctatus retinol dehydrogenase 13 (rdh13), mRNA
NM_001200395.1	9.27997	-2.15843	0.0362755	3.34595	-1.10998	0.00855045	Ictalurus punctatus ureidopropionase, beta (upb1), mRNA
NM_001200396.1	14.3978	-3.67625	0.0124254	8.79796	-1.87824	0.00199429	Ictalurus punctatus urate oxidase (uox), mRNA
NM_001200407.1	147.681	-6.44424	3.24649e-06	3.49246	-2.68801	6.36887e-09	Ictalurus punctatus DnaJ (Hsp40) homolog, subfamily C, member 9 (dnajc9), mRNA
NM_001200414.1	34.9194	-2.45265	0.000731685	5.13723	-1.29434	3.50944e-05	Ictalurus punctatus galectin-9 (leg9), mRNA
NM_001200416.1	16.2646	-6.88405	0.00862513	1.69436	-2.78326	0.00119393	Ictalurus punctatus PDZ binding kinase (pbk), mRNA
NM_001200419.1	15.7484	6.45743	0.0107336	3.9887	2.69096	0.00160747	Ictalurus punctatus Kruppel-like factor 6a (klf6a), mRNA
NM_001200421.1	23.5014	-2.41818	0.00275597	2.96661	-1.27392	0.000244354	Ictalurus punctatus short chain dehydrogenase/reductase family 39U, member 1 (sdr39u1), mRNA
NM_001200438.1	17.1025	-3.52328	0.00740731	1.75521	-1.81692	0.000970552	Ictalurus punctatus Q-nucleotide N-glycosylase 1 (c5h9orf64), mRNA
NM_001200442.1	26.2059	-2.02696	0.00193608	5.18589	-1.01932	0.000146708	Ictalurus punctatus WD repeat domain 77 (wdr77), mRNA
NM_001200451.1	18.2862	-14.2374	0.00710914	5.9885	-3.83162	0.000916339	Ictalurus punctatus creatine kinase, brain a (ckba), mRNA
NM_001200452.1	46.6311	-7.58365	0.000285211	2.50507	-2.92289	7.39897e-06	Ictalurus punctatus inhibitor of growth family, member 5b (ing5b), mRNA
NM_001200458.1	28.0852	3.36702	0.00155271	6.57104	1.75147	0.000105058	Ictalurus punctatus spermidine/spermine N1-acetyltransferase 1a, duplicate 2 (sat1a.2), mRNA
NM_001200465.1	83.3895	2.95536	3.0332e-05	4.05017	1.56333	2.42511e-07	Ictalurus punctatus RAB, member of RAS oncogene family-like 3 (rabl3), mRNA
NM_001200466.1	13.0035	-2.16012	0.0157781	8.16183	-1.11111	0.00278282	Ictalurus punctatus progesterone receptor membrane component 1 (pgrmc1), mRNA
NM_001200469.1	9.8883	7.59717	0.0338665	4.62646	2.92546	0.00781192	Ictalurus punctatus apolipoprotein A-Ia (apoa1a), mRNA
NM_001200482.1	48.6817	3.33451	0.000244524	3.42179	1.73747	5.8165e-06	Ictalurus punctatus ATPase H+ transporting V0 subunit e1 (atp6v0e1), mRNA
NM_001200483.1	20.0763	-2.4143	0.00454088	2.39135	-1.27161	0.000494187	Ictalurus punctatus quinoid dihydropteridine reductase b, tandem duplicate 1 (qdprb.1), mRNA
NM_001200495.1	9.9297	-3.38107	0.0333337	5.62261	-1.75748	0.00764925	Ictalurus punctatus transmembrane emp24 protein transport domain containing 9 (si:ch211-255i20.3), mRNA
NM_001200519.1	13.5302	-2.28683	0.01427	6.29413	-1.19335	0.00240784	Ictalurus punctatus aminocarboxymuconate semialdehyde decarboxylase (acmsd), mRNA
NM_001200521.1	34.4047	-2.1248	0.00076726	7.12568	-1.08733	3.79001e-05	Ictalurus punctatus hydroxysteroid (17-beta) dehydrogenase 12b (hsd17b12b), mRNA
NM_001200541.1	36.9287	2.15273	0.000612137	5.71791	1.10617	2.61937e-05	Ictalurus punctatus transmembrane protein 33 (tmem33), mRNA
NM_001200547.1	11.11	-5.01182	0.0261067	4.55483	-2.32533	0.00544037	Ictalurus punctatus PDZ and LIM domain 3a (pdlim3a), mRNA
NM_001200560.1	8.18307	-4.05699	0.0474072	0.856604	-2.02041	0.0123836	Ictalurus punctatus NDRG family member 2 (ndrg2), mRNA
NM_001200563.2	44.9843	2.42896	0.000316652	8.21674	1.28034	9.03101e-06	Ictalurus punctatus secretion associated, Ras related GTPase 1Aa (sar1aa), mRNA
NM_001200576.1	37.782	-6.01196	0.000602298	6.83504	-2.58784	2.50838e-05	Ictalurus punctatus hepatocyte nuclear factor 4, alpha (hnf4a), mRNA
NM_001200585.1	22.0033	2.11246	0.00336784	5.4167	1.07892	0.000329643	Ictalurus punctatus RAP1B, member of RAS oncogene family (rap1b), mRNA
NM_001200590.1	19.7141	12.9352	0.00516713	2.10705	3.69323	0.000593872	Ictalurus punctatus steroidogenic acute regulatory protein (star), mRNA
NM_001200595.1	12.2477	3.41462	0.0193064	6.88893	1.77172	0.0036977	Ictalurus punctatus aldolase C, fructose-bisphosphate, b (aldocb), mRNA
NM_001200608.1	16.2986	-2.19081	0.0085372	9.43559	-1.13146	0.0011787	Ictalurus punctatus glutathione S-transferase, alpha tandem duplicate 1 (gsta.1), mRNA
NM_001200612.1	14.3608	-2.02751	0.0121301	6.08333	-1.01971	0.00192808	Ictalurus punctatus guanidinoacetate N-methyltransferase (gamt), mRNA
NM_001200619.1	39.7026	-3.69061	0.000494582	2.26941	-1.88386	1.78238e-05	Ictalurus punctatus chromosome 28 C11orf54 homolog (c28h11orf54), mRNA
NM_001200622.2	8.85483	2.16589	0.0402091	3.22535	1.11496	0.00984595	Ictalurus punctatus mediator complex subunit 31 (med31), mRNA
NM_001200624.1	35.176	2.04651	0.000713137	5.86243	1.03316	3.37846e-05	Ictalurus punctatus Nedd4 family interacting protein 1 (LOC100528354), mRNA
NM_001200636.1	21.7072	-4.62272	0.00358809	3.31314	-2.20874	0.000359237	Ictalurus punctatus 3-monooxygenase/tryptophan 5-monooxygenase activation protein, gamma polypeptide 1 (ywhag1), mRNA
NM_001200652.1	24.4917	-4.63088	0.00242675	1.79269	-2.21129	0.000201843	Ictalurus punctatus HIV-1 Tat interactive protein 2 (htatip2), mRNA
NM_001200660.1	8.79784	-4.28746	0.0408073	-0.0150476	-2.10012	0.0100363	Ictalurus punctatus dual specificity phosphatase 23b (dusp23b), mRNA
NM_001200663.1	16.9132	-2.02989	0.00766655	2.83344	-1.0214	0.0010155	Ictalurus punctatus ADP-ribosylarginine hydrolase (adprh), mRNA
NM_001200666.2	14.0207	-3.95271	0.0129248	0.538577	-1.98284	0.00210992	Ictalurus punctatus placenta associated 8, tandem duplicate 2 (plac8.2), mRNA
NM_001200673.1	27.9796	3.31319	0.00156764	3.384	1.72822	0.000107004	Ictalurus punctatus PX domain containing 1b (pxdc1b), mRNA
NM_001200675.1	37.3497	-2.85844	0.000602298	2.82941	-1.51523	2.46735e-05	Ictalurus punctatus COMM domain containing 4 (commd4), mRNA
NM_001200677.2	18.1399	2.15906	0.00619921	4.23536	1.11041	0.000761216	Ictalurus punctatus STING1 ER exit protein 1 (steep1), mRNA
NM_001200683.1	30.8951	2.04756	0.00112578	3.04944	1.0339	6.55586e-05	Ictalurus punctatus charged multivesicular body protein 2Bb (chmp2bb), mRNA
NM_001200708.1	22.5425	2.31336	0.00312302	3.67607	1.20999	0.000295532	Ictalurus punctatus transmembrane protein 18 (tmem18), mRNA
NM_001200714.1	15.8823	2.54802	0.00928494	4.08084	1.34938	0.00130632	Ictalurus punctatus BCL2 interacting protein 3 (bnip3), mRNA
NM_001200723.1	12.5755	-2.41678	0.0171056	3.47559	-1.27309	0.00313738	Ictalurus punctatus carboxymethylenebutenolidase homolog (Pseudomonas) (cmbl), mRNA
NM_001200725.1	8.5323	-2.22016	0.043344	1.06271	-1.15066	0.0109808	Ictalurus punctatus tetraspanin 9b (tspan9b), mRNA
NM_001200726.1	11.1505	-2.05941	0.0235518	1.87698	-1.04223	0.00475252	Ictalurus punctatus replication factor C (activator 1) 3 (rfc3), mRNA
NM_001200746.1	32.0498	-4.43089	0.00100569	1.13815	-2.1476	5.44847e-05	Ictalurus punctatus X-ray repair complementing defective repair in Chinese hamster cells 3 (xrcc3), mRNA
NM_001200757.2	29.5054	-2.93135	0.0013136	3.60079	-1.55157	8.2453e-05	Ictalurus punctatus dihydrodiol dehydrogenase, tandem duplicate 2 (dhdh.2), mRNA
NM_001200758.1	25.5564	-2.17354	0.00212102	5.19915	-1.12005	0.000165277	Ictalurus punctatus vitamin K epoxide reductase complex, subunit 1 (vkorc1), mRNA
NM_001200787.1	18.5494	-2.24924	0.00578519	2.64925	-1.16944	0.000693189	Ictalurus punctatus MYC binding protein (mycbp), mRNA
NM_001200798.1	46.8164	-5.34807	0.000281963	2.63291	-2.41902	7.23732e-06	Ictalurus punctatus syndecan 2 (sdc2), mRNA
NM_001200840.1	29.2409	2.03967	0.00135535	6.01737	1.02834	8.62052e-05	Ictalurus punctatus RNA transcription, translation and transport factor (rtraf), mRNA
NM_001200863.1	56.0653	2.45271	0.000145489	5.25679	1.29438	2.60128e-06	Ictalurus punctatus calcyclin binding protein (cacybp), mRNA
NM_001200865.1	8.61816	-2.45765	0.0425366	3.03262	-1.29728	0.0106646	Ictalurus punctatus solute carrier family 25 member 55b (slc25a55b), mRNA
NM_001200868.1	36.3672	2.44332	0.000644748	5.58681	1.28884	2.83905e-05	Ictalurus punctatus signal recognition particle 19 (srp19), mRNA
NM_001200874.1	20.6668	-7.81234	0.00489906	4.40846	-2.96576	0.000550298	Ictalurus punctatus phosphotriesterase related (pter), mRNA
NM_001200877.1	23.5352	2.27163	0.00275308	4.88577	1.18373	0.000242741	Ictalurus punctatus phosphomannomutase 2 (pmm2), mRNA
NM_001200893.1	45.738	13.637	0.000358719	6.85248	3.76945	1.09585e-05	Ictalurus punctatus DNA-damage-inducible transcript 4-like protein (si:ch211-39i2.2), mRNA
NM_001200905.1	34.1231	-3.63464	0.000790857	2.51664	-1.86181	3.95428e-05	Ictalurus punctatus inosine triphosphatase (nucleoside triphosphate pyrophosphatase) (itpa), mRNA
NM_001200911.1	10.8006	-2.60399	0.0255508	3.09755	-1.38072	0.00528396	Ictalurus punctatus mitochondrial uncharacterized protein f13e9.13 (zgc:162297), mRNA
NM_001200916.1	10.3408	2.00575	0.0283818	2.41916	1.00414	0.00608955	Ictalurus punctatus SIVA1, apoptosis-inducing factor (siva1), mRNA
NM_001200922.1	14.3834	-4.33996	0.0120853	0.544916	-2.11768	0.00191663	Ictalurus punctatus Rab9 effector protein with kelch motifs (rabepk), mRNA
NM_001200940.1	18.4832	2.43048	0.00583858	2.47246	1.28124	0.000703695	Ictalurus punctatus glucosamine-6-phosphate deaminase 1 (gnpda1), mRNA
NM_001200944.2	12.8503	-3.34536	0.0171689	5.54725	-1.74216	0.00315309	Ictalurus punctatus sorbitol dehydrogenase (sord), mRNA
NM_001200959.1	18.633	2.12838	0.00572267	2.84317	1.08975	0.000680165	Ictalurus punctatus peroxisomal biogenesis factor 12 (pex12), mRNA
NM_001200964.1	64.9036	-4.16333	8.8497e-05	6.21475	-2.05774	1.10401e-06	Ictalurus punctatus hydroxyacyl-CoA dehydrogenase (hadh), mRNA
NM_001200966.1	85.0545	-3.17717	2.77267e-05	5.20399	-1.66774	2.14674e-07	Ictalurus punctatus FKBP prolyl isomerase 3 (fkbp3), mRNA
NM_001200971.1	22.7739	-2.16578	0.00303898	4.94603	-1.11489	0.00028214	Ictalurus punctatus nudix (nucleoside diphosphate linked moiety X)-type motif 5 (nudt5), mRNA
NM_001200995.1	10.5662	3.22506	0.0269568	2.23665	1.68933	0.00567834	Ictalurus punctatus UBA-like domain containing 1a (ubald1a), mRNA
NM_001201006.1	81.102	3.2112	3.46288e-05	5.69002	1.68311	2.87733e-07	Ictalurus punctatus lipopolysaccharide-induced TNF factor (litaf), mRNA
NM_001201007.1	21.81	-2.91768	0.00345423	2.74605	-1.54482	0.00034295	Ictalurus punctatus phosphatidylethanolamine N-methyltransferase (pemt), mRNA
NM_001201012.1	13.1874	-3.33763	0.0152119	1.78021	-1.73882	0.00264477	Ictalurus punctatus transmembrane protein 179Ba (tmem179ba), mRNA
NM_001201025.1	19.5721	-3.20514	0.00490192	9.28056	-1.68039	0.000551612	Ictalurus punctatus fatty acid binding protein 1 (fabp1), mRNA
NM_001201046.1	25.0026	-2.0297	0.00226502	6.20814	-1.02126	0.000183256	Ictalurus punctatus phosphatidylethanolamine binding protein 1 (pebp1), mRNA
NM_001201053.1	26.8354	6.8083	0.00202865	6.70447	2.7673	0.000156385	Ictalurus punctatus MID1 interacting protein 1b (mid1ip1b), mRNA
NM_001201074.1	44.409	-2.11124	0.000329189	5.69609	-1.07809	9.69536e-06	Ictalurus punctatus phosphoribosyl pyrophosphate synthetase 2 (prps2), mRNA
NM_001201078.1	22.0492	-2.0556	0.0033455	4.74688	-1.03956	0.000326566	Ictalurus punctatus galactose mutarotase (galm), mRNA
NM_001201086.2	9.19223	2.5206	0.0370757	2.27153	1.33377	0.00880088	Ictalurus punctatus insulin induced gene 2 (insig2), mRNA
NM_001201087.1	18.2647	-3.5534	0.0060594	1.8813	-1.8292	0.00073971	Ictalurus punctatus sepiapterin reductase a (spra), mRNA
NM_001201093.2	37.8609	2.20304	0.000578783	4.20294	1.1395	2.2961e-05	Ictalurus punctatus LysM, putative peptidoglycan-binding, domain containing 3 (lysmd3), mRNA
NM_001201101.2	9.63709	-2.75754	0.0332421	1.33718	-1.46338	0.00761237	Ictalurus punctatus axin interactor, dorsalization associated (aida), mRNA
NM_001201117.1	69.011	-3.13853	6.75568e-05	5.88359	-1.65009	7.65859e-07	Ictalurus punctatus enoyl CoA hydratase, short chain, 1, mitochondrial (echs1), mRNA
NM_001201118.1	38.0073	2.73383	0.000571255	5.20398	1.45092	2.24957e-05	Ictalurus punctatus charged multivesicular body protein 1B (chm1b), mRNA
NM_001201121.2	58.5591	-2.85379	0.000125116	5.72351	-1.51288	2.02092e-06	Ictalurus punctatus esterase D/formylglutathione hydrolase (esd), mRNA
NM_001201135.1	33.4971	-3.26518	0.000845353	7.34478	-1.70716	4.34949e-05	Ictalurus punctatus trans-2,3-enoyl-CoA reductase b (tecrb), mRNA
NM_001201136.1	33.3699	-9.96689	0.000985749	3.51273	-3.31714	5.25811e-05	Ictalurus punctatus mitochondrial amidoxime reducing component 1 (marc1), mRNA
NM_001201145.1	9.36643	4.2912	0.038035	3.80773	2.10138	0.00912294	Ictalurus punctatus heme oxygenase (hmox), mRNA
NM_001201155.1	28.1705	36.6385	0.00192554	5.66794	5.19529	0.00014545	Ictalurus punctatus cholesterol 25-hydroxylase (ch25h), mRNA
NM_001201159.1	12.2469	-2.02033	0.0183279	3.77931	-1.01459	0.00344502	Ictalurus punctatus SH3 domain binding glutamate-rich protein like 2 (sh3bgrl2), mRNA
NM_001201180.1	42.1666	-2.86546	0.000396653	6.30501	-1.51877	1.28746e-05	Ictalurus punctatus hydroxysteroid dehydrogenase like 2 (hsdl2), mRNA
NM_001201185.1	64.7338	12.4715	0.000103603	4.57723	3.64056	1.39573e-06	Ictalurus punctatus interleukin-1 receptor-associated kinase 4 (irak4), mRNA
NM_001201197.1	69.1151	15.9535	7.39272e-05	7.442	3.9958	8.82187e-07	Ictalurus punctatus growth arrest and DNA-damage-inducible, beta a (gadd45ba), mRNA
NM_001201198.2	36.8555	-2.17568	0.000612137	7.00264	-1.12147	2.64687e-05	Ictalurus punctatus peroxiredoxin 3 (prdx3), mRNA
NM_001201213.1	12.4065	-6.72907	0.0177265	0.572183	-2.75041	0.00329146	Ictalurus punctatus parvalbumin 8 (pvalb8), mRNA
NM_001201215.1	13.6068	-2.24721	0.014046	1.76299	-1.16814	0.00235832	Ictalurus punctatus actin related protein 2/3 complex inhibitor (arpin), mRNA
NM_001201216.1	71.7589	10.8681	6.05584e-05	4.05996	3.44203	6.16311e-07	Ictalurus punctatus plac8-like protein 1 (pl8l1), mRNA
NM_001201219.1	12.1199	2.42081	0.0191197	5.5196	1.27549	0.00365054	Ictalurus punctatus AHA1, activator of heat shock protein ATPase homolog 1b (ahsa1b), mRNA
NM_001201223.2	29.5744	2.05035	0.00130604	6.60133	1.03587	8.15059e-05	Ictalurus punctatus SRP receptor subunit beta (srprb), mRNA
NM_001201231.1	31.7682	-2.70075	0.00104018	3.66878	-1.43336	5.6974e-05	Ictalurus punctatus methionine adenosyltransferase II, beta (mat2b), mRNA
NM_001201254.1	46.4299	50.6545	0.000396559	6.61786	5.66262	1.28243e-05	Ictalurus punctatus suppressor of cytokine signaling 3a (socs3a), mRNA
NM_001201286.1	15.3839	2.1047	0.0102024	2.82069	1.07362	0.00148045	Ictalurus punctatus mediator complex subunit 10 (med10), mRNA
NM_001201291.1	30.141	2.38083	0.00122121	4.05333	1.25146	7.4176e-05	Ictalurus punctatus charged multivesicular body protein 1A (chmp1a), mRNA
NM_001201292.1	49.2354	2.58773	0.000236987	8.06732	1.37169	5.45805e-06	Ictalurus punctatus ATPase H+ transporting V0 subunit ca (atp6v0ca), mRNA
NM_001201297.1	10.3758	-2.41782	0.0281368	1.85446	-1.27371	0.00602357	Ictalurus punctatus NADH:ubiquinone oxidoreductase complex assembly factor 2 (ndufaf2), mRNA
NM_001201311.2	20.9048	-2.71682	0.00397434	6.88295	-1.44192	0.000414034	Ictalurus punctatus 3-hydroxyanthranilate 3,4-dioxygenase (haao), mRNA
NM_001201471.1	15.1406	-2.17447	0.0105992	3.86849	-1.12066	0.001575	Ictalurus punctatus histone acetyltransferase 1 (hat1), mRNA
NM_001245942.1	64.7521	3.65498	8.8497e-05	9.08219	1.86987	1.11941e-06	Ictalurus punctatus eukaryotic translation initiation factor 1 (eif1), mRNA
NM_001257114.1	31.4766	3.9712	0.00107289	12.1544	1.98958	5.96895e-05	Ictalurus punctatus complement factor B/C2A (LOC100862742), mRNA
NM_001278800.1	28.5761	4.26452	0.00147072	2.74053	2.09239	9.65269e-05	Ictalurus punctatus anti-silencing function 1Ba histone chaperone (asf1ba), mRNA
NM_001278803.1	38.3832	3.48544	0.000552198	9.43227	1.80134	2.13499e-05	Ictalurus punctatus protein disulfide isomerase family A, member 6 (pdia6), mRNA
NM_001278815.1	42.3474	4.36845	0.000391842	12.498	2.12712	1.25782e-05	Ictalurus punctatus ceruloplasmin (cp), mRNA
NM_001329282.1	23.253	-27.0269	0.00287614	0.236809	-4.75633	0.000256564	Ictalurus punctatus baculoviral IAP repeat containing 7 (birc7), mRNA
NM_001329328.1	61.4766	-3.89629	0.000106192	2.52598	-1.9621	1.52065e-06	Ictalurus punctatus tetratricopeptide repeat domain 9C (ttc9c), mRNA
NM_001360777.1	39.4791	2.12029	0.000499369	4.83452	1.08426	1.83716e-05	Ictalurus punctatus interferon gamma receptor 2 (ifngr2), mRNA
NM_001360819.1	48.2735	2.22113	0.000250026	6.0465	1.1513	6.098e-06	Ictalurus punctatus interferon gamma receptor 1-like (ifngr1l), mRNA
XM_017450007.2	21.513	-2.29938	0.00362444	7.21747	-1.20125	0.000364607	PREDICTED: Ictalurus punctatus aldehyde dehydrogenase 4 family, member A1 (aldh4a1), mRNA
XM_017450073.3	30.5017	3.21342	0.00117626	3.48562	1.68411	6.9902e-05	PREDICTED: Ictalurus punctatus innate immunity activator b (inavab), transcript variant X6, mRNA
XM_017450083.2	10.4859	-5.84707	0.0279344	1.6959	-2.54771	0.00597046	PREDICTED: Ictalurus punctatus transcriptional adaptor 3 (NGG1 homolog, yeast)-like (tada3l), mRNA
XM_017450111.3	39.6669	2.69925	0.000495339	5.24784	1.43256	1.79102e-05	PREDICTED: Ictalurus punctatus HIG1 domain family member 1A, mitochondrial (LOC108254791), mRNA
XM_017450144.3	50.6724	-3.74357	0.000217206	3.54407	-1.90442	4.63961e-06	PREDICTED: Ictalurus punctatus period circadian clock 3 (per3), mRNA
XM_017450171.3	14.292	2.99886	0.0122876	2.84116	1.58441	0.00196338	PREDICTED: Ictalurus punctatus BTG domain-containing protein (si:dkey-42i9.4), mRNA
XM_017450178.3	39.0733	4.56825	0.000520475	6.50107	2.19164	1.96265e-05	PREDICTED: Ictalurus punctatus tribbles pseudokinase 3 (trib3), mRNA
XM_017450282.3	10.7047	4.54388	0.0261067	0.157332	2.18393	0.00544133	PREDICTED: Ictalurus punctatus endoribonuclease ZC3H12A (LOC108254877), mRNA
XM_017450334.3	15.353	2.01449	0.0102404	4.72362	1.01041	0.00149207	PREDICTED: Ictalurus punctatus acyl-CoA thioesterase 8 (acot8), mRNA
XM_017450336.3	12.6614	-10.2688	0.0168606	-0.0391918	-3.36019	0.00306227	PREDICTED: Ictalurus punctatus v-myb avian myeloblastosis viral oncogene homolog-like 2b (mybl2b), mRNA
XM_017450340.3	16.2142	2.5056	0.00871728	5.17773	1.32516	0.00120877	PREDICTED: Ictalurus punctatus calcium/calmodulin-dependent protein kinase Ib (camk1b), mRNA
XM_017450342.3	14.4643	-4.61694	0.0129149	4.03337	-2.20694	0.0021044	PREDICTED: Ictalurus punctatus LIM and cysteine-rich domains 1 (lmcd1), mRNA
XM_017450511.3	8.68252	4.46082	0.0423546	1.73239	2.15731	0.0105785	PREDICTED: Ictalurus punctatus ADP-ribosylation factor 4 (LOC108254967), mRNA
XM_017450512.3	46.1835	-3.62455	0.000290752	3.40966	-1.8578	7.80659e-06	PREDICTED: Ictalurus punctatus phosphodiesterase 12 (pde12), mRNA
XM_017450519.3	54.9005	-10.7224	0.000161561	3.48801	-3.42256	2.97822e-06	PREDICTED: Ictalurus punctatus heparan sulfate glucosamine 3-O-sulfotransferase 6 (LOC108254972), mRNA
XM_017450562.3	14.5525	2.52053	0.0118041	4.676	1.33373	0.00184788	PREDICTED: Ictalurus punctatus canopy FGF signaling regulator 2 (cnpy2), mRNA
XM_017450574.3	38.2186	25.0588	0.000706736	7.72169	4.64725	3.32577e-05	PREDICTED: Ictalurus punctatus B-cell translocation gene 2 (btg2), mRNA
XM_017450611.2	37.7424	2.97133	0.000584876	4.11759	1.57111	2.33456e-05	PREDICTED: Ictalurus punctatus sprouty homolog 1, antagonist of FGF signaling (Drosophila) (spry1), mRNA
XM_017450737.3	13.8452	2.87088	0.0133702	0.957832	1.52149	0.00221136	PREDICTED: Ictalurus punctatus RanBP-type and C3HC4-type zinc finger containing 1 (rbck1), mRNA
XM_017450744.3	24.1899	-2.44871	0.00252022	8.4973	-1.29202	0.000213828	PREDICTED: Ictalurus punctatus glycerol-3-phosphate dehydrogenase 1b (gpd1b), mRNA
XM_017450751.3	104.244	7.71927	1.2669e-05	8.92149	2.94846	6.01258e-08	PREDICTED: Ictalurus punctatus mesencephalic astrocyte-derived neurotrophic factor (manf), mRNA
XM_017450752.3	25.771	-9.76674	0.00205756	1.68816	-3.28788	0.00015886	PREDICTED: Ictalurus punctatus nuclear casein kinase and cyclin-dependent kinase substrate 1a (nucks1a), mRNA
XM_017450766.3	66.3972	4.29665	7.87613e-05	5.05298	2.10321	9.64432e-07	PREDICTED: Ictalurus punctatus PX domain containing serine/threonine kinase (pxk), transcript variant X1, mRNA
XM_017450774.3	21.3254	-5.25183	0.00372867	1.54478	-2.39282	0.000379097	PREDICTED: Ictalurus punctatus LETM1 domain-containing protein 1 (LOC108255100), mRNA
XM_017450799.3	28.6777	2.18828	0.00145326	5.6437	1.1298	9.48609e-05	PREDICTED: Ictalurus punctatus ADP-ribosylation factor-like 8Bb (arl8bb), mRNA
XM_017450857.3	9.88049	6.96727	0.0338891	4.96873	2.80059	0.00783057	PREDICTED: Ictalurus punctatus basic helix-loop-helix family, member e40 (bhlhe40), mRNA
XM_017450859.3	9.7869	-2.21181	0.0323367	1.83416	-1.14523	0.00725453	PREDICTED: Ictalurus punctatus dehydrogenase/reductase (SDR family) member 3b (dhrs3b), mRNA
XM_017450873.2	21.0458	3.74708	0.00399315	7.0717	1.90576	0.00041846	PREDICTED: Ictalurus punctatus cytidine deaminase b (cdab), mRNA
XM_017450876.2	112.336	-4.7777	9.88731e-06	4.16301	-2.25632	3.738e-08	PREDICTED: Ictalurus punctatus enoyl-CoA delta isomerase 1 (eci1), mRNA
XM_017450898.3	91.8597	11.6981	2.07038e-05	6.27125	3.54821	1.35884e-07	PREDICTED: Ictalurus punctatus RAB43, member RAS oncogene family (rab43), mRNA
XM_017450922.2	11.0414	-3.44753	0.0242529	-0.924574	-1.78556	0.00491135	PREDICTED: Ictalurus punctatus calcium regulated heat stable protein 1 (carhsp1), transcript variant X1, mRNA
XM_017450957.2	21.6987	4.02	0.00351508	3.01201	2.0072	0.000350888	PREDICTED: Ictalurus punctatus angiotensin II receptor-associated protein (agtrap), transcript variant X1, mRNA
XM_017451043.3	26.7696	2.13336	0.00181138	4.32238	1.09313	0.000132503	PREDICTED: Ictalurus punctatus uncharacterized LOC108255228 (LOC108255228), mRNA
XM_017451049.3	9.0725	-3.18048	0.039786	4.02063	-1.66924	0.00969012	PREDICTED: Ictalurus punctatus tubulin alpha-1A chain (LOC108255233), mRNA
XM_017451063.3	36.4055	-9.79578	0.000664215	2.99708	-3.29216	3.01983e-05	PREDICTED: Ictalurus punctatus minichromosome maintenance complex component 2 (mcm2), mRNA
XM_017451064.3	25.5011	3.15268	0.00214209	5.23282	1.65658	0.000168197	PREDICTED: Ictalurus punctatus RAP1A, member of RAS oncogene family b (rap1ab), mRNA
XM_017451145.2	17.4747	-2.46438	0.00698596	6.09382	-1.30122	0.000888667	PREDICTED: Ictalurus punctatus parkinson protein 7 (park7), mRNA
XM_017451167.3	14.2042	-3.77657	0.0124896	1.16547	-1.91708	0.00200947	PREDICTED: Ictalurus punctatus axin 2 (conductin, axil) (axin2), mRNA
XM_017451202.3	24.4833	-2.15126	0.00242714	4.64697	-1.10518	0.000202165	PREDICTED: Ictalurus punctatus methionine adenosyltransferase II, alpha b (mat2ab), mRNA
XM_017451210.3	49.8089	-3.15868	0.000230366	4.21902	-1.65932	5.11313e-06	PREDICTED: Ictalurus punctatus histidine triad nucleotide binding protein 2 (hint2), mRNA
XM_017451269.3	28.1193	13.5224	0.001549	0.0149975	3.75728	0.000104437	PREDICTED: Ictalurus punctatus chemerin-like receptor 1 (LOC108255349), mRNA
XM_017451311.2	25.0063	2.02792	0.00226502	8.90932	1.02	0.000183126	PREDICTED: Ictalurus punctatus transmembrane p24 trafficking protein 10 (tmed10), mRNA
XM_017451331.3	12.8702	4.24267	0.0161889	0.841995	2.08497	0.00288812	PREDICTED: Ictalurus punctatus Jun dimerization protein 2b (jdp2b), mRNA
XM_017451387.3	16.4588	-2.04781	0.00830272	2.23086	-1.03408	0.00113345	PREDICTED: Ictalurus punctatus metabolism of cobalamin associated B (mmab), mRNA
XM_017451423.2	11.1617	-4.32266	0.023487	-0.665113	-2.11192	0.00473665	PREDICTED: Ictalurus punctatus ring finger protein 215 (rnf215), mRNA
XM_017451426.3	11.4918	2.1658	0.0218416	4.60118	1.1149	0.00430316	PREDICTED: Ictalurus punctatus bri3 binding protein (bri3bp), transcript variant X2, mRNA
XM_017451506.3	41.8897	3.67446	0.000405306	2.87462	1.87753	1.33441e-05	PREDICTED: Ictalurus punctatus stromal cell-derived factor 2-like 1 (sdf2l1), transcript variant X1, mRNA
XM_017451510.3	59.3648	7.71206	0.000121823	3.3455	2.94712	1.86614e-06	PREDICTED: Ictalurus punctatus YdjC chitooligosaccharide deacetylase homolog (ydjc), mRNA
XM_017451517.2	8.74149	5.91053	0.0420829	1.43724	2.56329	0.0104755	PREDICTED: Ictalurus punctatus chemokine (C-C motif) ligand 19a, tandem duplicate 2 (ccl19a.2), mRNA
XM_017451519.3	64.2629	17.0636	0.000111139	5.5377	4.09285	1.64454e-06	PREDICTED: Ictalurus punctatus chemokine (C-C motif) ligand 19a, tandem duplicate 1 (ccl19a.1), mRNA
XM_017451685.3	20.7551	14.0411	0.00489906	3.71569	3.81159	0.000549124	PREDICTED: Ictalurus punctatus immediate early response 3 (ier3), mRNA
XM_017451686.3	19.2131	-8.74993	0.00570454	2.91907	-3.12927	0.000677329	PREDICTED: Ictalurus punctatus dihydrofolate reductase (dhfr), mRNA
XM_017451690.3	11.8841	6.40194	0.0199243	1.25508	2.67851	0.00383745	PREDICTED: Ictalurus punctatus uncharacterized LOC108255603 (LOC108255603), mRNA
XM_017451750.3	9.12619	2.96558	0.0376972	2.53586	1.56831	0.00901493	PREDICTED: Ictalurus punctatus uncharacterized LOC108255647 (LOC108255647), mRNA
XM_017451772.3	20.1286	15.4887	0.00535383	5.30002	3.95314	0.00062291	PREDICTED: Ictalurus punctatus arrestin domain-containing protein 3 (LOC108255660), mRNA
XM_017451773.3	72.4804	-8.0207	5.82768e-05	6.94822	-3.00373	5.70251e-07	PREDICTED: Ictalurus punctatus glycine dehydrogenase (decarboxylating) (gldc), mRNA
XM_017451782.3	27.584	-3.63846	0.00164537	2.53758	-1.86333	0.000114666	PREDICTED: Ictalurus punctatus family with sequence similarity 172 member A (fam172a), mRNA
XM_017451811.3	14.9706	6.63012	0.0121801	7.90178	2.72904	0.00193894	PREDICTED: Ictalurus punctatus histone H1 (LOC108255681), mRNA
XM_017451812.3	45.6235	4.56582	0.000297866	2.828	2.19087	8.35306e-06	PREDICTED: Ictalurus punctatus histone H2B 1/2 (LOC108255682), mRNA
XM_017451813.3	50.8641	4.27352	0.000217206	5.22239	2.09543	4.5414e-06	PREDICTED: Ictalurus punctatus PLN00035 family protein (zgc:153409), mRNA
XM_017451876.3	15.9647	4.78263	0.00938137	2.82171	2.2578	0.0013317	PREDICTED: Ictalurus punctatus zinc metalloproteinase-disintegrin-like crotastatin (LOC108255713), mRNA
XM_017451908.3	19.0304	-2.51863	0.00535383	3.23711	-1.33264	0.000621985	PREDICTED: Ictalurus punctatus diphthamide biosynthesis 7 (dph7), mRNA
XM_017451967.3	31.922	3.31795	0.00101951	4.7367	1.73029	5.55986e-05	PREDICTED: Ictalurus punctatus niban apoptosis regulator 2b (niban2b), mRNA
XM_017451996.3	31.0024	-2.32805	0.00112013	4.26506	-1.21912	6.44277e-05	PREDICTED: Ictalurus punctatus selenoprotein M (selenom), mRNA
XM_017452034.3	22.9134	-8.05863	0.00297476	1.53207	-3.01053	0.000274402	PREDICTED: Ictalurus punctatus phospholipid phosphatase 7a (inactive) (plpp7a), mRNA
XM_017452070.3	9.95413	2.13899	0.0310202	11.2978	1.09693	0.00687776	PREDICTED: Ictalurus punctatus transcobalamin II (tcn2), mRNA
XM_017452106.3	98.8683	8.02796	1.53007e-05	5.21628	3.00503	8.39897e-08	PREDICTED: Ictalurus punctatus FIC domain protein adenylyltransferase (ficd), mRNA
XM_017452187.3	15.2286	-2.98449	0.0104496	0.662793	-1.57749	0.00154	PREDICTED: Ictalurus punctatus 2-oxoglutarate and iron-dependent oxygenase domain containing 2 (ogfod2), mRNA
XM_017452210.3	12.9965	-3.02614	0.0157984	0.784157	-1.59748	0.00278828	PREDICTED: Ictalurus punctatus uncharacterized protein LOC562347 homolog (si:ch211-110p13.9), mRNA
XM_017452233.3	23.3246	-5.68906	0.00312302	4.32321	-2.50819	0.0002952	PREDICTED: Ictalurus punctatus WD repeat and SOCS box containing 2 (wsb2), mRNA
XM_017452238.3	20.6251	-2.75183	0.00414108	3.04256	-1.46039	0.00043931	PREDICTED: Ictalurus punctatus CDP-diacylglycerol synthase (phosphatidate cytidylyltransferase) 1 (cds1), mRNA
XM_017452248.3	34.8928	2.20586	0.000732646	4.62686	1.14134	3.52335e-05	PREDICTED: Ictalurus punctatus protein prenyltransferase alpha subunit repeat containing 1 (ptar1), mRNA
XM_017452263.2	36.8055	-2.62669	0.00061373	3.84363	-1.39325	2.66584e-05	PREDICTED: Ictalurus punctatus CCR4-NOT transcription complex, subunit 6-like (cnot6l), mRNA
XM_017452343.2	17.2832	2.01871	0.00718581	8.10436	1.01343	0.000929778	PREDICTED: Ictalurus punctatus X-box binding protein 1 (xbp1), mRNA
XM_017452358.2	24.0774	-3.74838	0.00255467	1.58888	-1.90627	0.000218504	PREDICTED: Ictalurus punctatus acyl-CoA dehydrogenase family member 10 (LOC108255955), transcript variant X1, mRNA
XM_017452363.3	26.6491	-5.11624	0.00183308	0.924176	-2.35508	0.000135403	PREDICTED: Ictalurus punctatus ATPase family AAA domain containing 1a (atad1a), mRNA
XM_017452378.3	12.6681	-2.6364	0.0172682	5.42926	-1.39857	0.0031837	PREDICTED: Ictalurus punctatus ADAM metallopeptidase with thrombospondin type 1 motif, 3 (adamts3), mRNA
XM_017452422.3	13.9278	-2.2664	0.0131724	3.31676	-1.1804	0.00216291	PREDICTED: Ictalurus punctatus cytosolic arginine sensor for mTORC1 subunit 1 (castor1), mRNA
XM_017452433.3	17.4505	2.17656	0.00701063	3.17564	1.12205	0.000893749	PREDICTED: Ictalurus punctatus small nuclear ribonucleoprotein 27 (U4/U6.U5) (snrnp27), mRNA
XM_017452456.3	10.4026	-2.48754	0.0279344	1.35475	-1.31472	0.00597355	PREDICTED: Ictalurus punctatus polymerase (DNA directed) kappa (polk), mRNA
XM_017452525.3	48.4271	-4.52489	0.000248507	2.21355	-2.17788	5.99027e-06	PREDICTED: Ictalurus punctatus UBA domain containing 1 (ubac1), transcript variant X1, mRNA
XM_017452597.3	44.5668	3.67535	0.000329189	4.03248	1.87788	9.50776e-06	PREDICTED: Ictalurus punctatus MYD88 innate immune signal transduction adaptor (myd88), transcript variant X1, mRNA
XM_017452619.3	9.75581	-2.79206	0.0329169	3.54544	-1.48133	0.00749862	PREDICTED: Ictalurus punctatus peripheral myelin protein 22a (pmp22a), mRNA
XM_017452629.3	73.2326	6.22325	5.6122e-05	6.67855	2.63767	5.35771e-07	PREDICTED: Ictalurus punctatus solute carrier family 35 member B1 (slc35b1), mRNA
XM_017452647.3	19.3129	-2.45436	0.00510599	2.50641	-1.29535	0.000584082	PREDICTED: Ictalurus punctatus COMM domain containing 3 (commd3), mRNA
XM_017452702.3	52.1877	281.898	0.000267734	3.13129	8.13903	6.74128e-06	PREDICTED: Ictalurus punctatus thiosulfate:glutathione sulfurtransferase (si:ch211-161h7.8), mRNA
XM_017452771.3	21.2376	26.999	0.00377987	-0.652612	4.75483	0.000386106	PREDICTED: Ictalurus punctatus 1-phosphatidylinositol phosphodiesterase-like (si:dkey-152b24.7), mRNA
XM_017452806.3	28.2062	-6.68903	0.00169814	7.2794	-2.7418	0.000121195	PREDICTED: Ictalurus punctatus type-4 ice-structuring protein LS-12 (LOC108256195), mRNA
XM_017452808.3	11.171	-2.37785	0.0234632	2.62526	-1.24966	0.00472344	PREDICTED: Ictalurus punctatus late endosomal/lysosomal adaptor, MAPK and MTOR activator 2 (lamtor2), mRNA
XM_017452809.3	17.0561	18.7344	0.00747623	-0.0697934	4.22762	0.000981366	PREDICTED: Ictalurus punctatus C-C motif chemokine 19 (LOC108256200), mRNA
XM_017452845.3	13.7819	-3.14422	0.0135818	9.53452	-1.6527	0.00225769	PREDICTED: Ictalurus punctatus ELOVL fatty acid elongase 2 (elovl2), transcript variant X1, mRNA
XM_017452856.3	74.2866	6.75938	5.21244e-05	5.62479	2.75689	4.91387e-07	PREDICTED: Ictalurus punctatus sodium channel, voltage-gated, type I, beta a (scn1ba), mRNA
XM_017452893.3	15.7011	-2.02653	0.00958448	2.87908	-1.01901	0.00136676	PREDICTED: Ictalurus punctatus alkB homolog 8, tRNA methyltransferase (alkbh8), mRNA
XM_017452943.3	39.5908	41.2425	0.000498812	1.31941	5.36606	1.80953e-05	PREDICTED: Ictalurus punctatus sialic acid-binding Ig-like lectin 13 (LOC108256274), mRNA
XM_017452964.3	33.077	5.46271	0.00088774	1.12879	2.44962	4.63998e-05	PREDICTED: Ictalurus punctatus tumor necrosis factor receptor superfamily member 6B (LOC108256267), mRNA
XM_017453019.3	8.27809	2.39825	0.0462731	1.25292	1.26198	0.0119824	PREDICTED: Ictalurus punctatus uncharacterized protein LOC100150242 homolog (si:ch211-269k10.4), mRNA
XM_017453035.3	28.9325	-2.592	0.00140614	3.57947	-1.37407	9.08282e-05	PREDICTED: Ictalurus punctatus dpy-19-like 1, like (H. sapiens) (dpy19l1l), mRNA
XM_017453077.3	24.351	-4.44626	0.00263803	4.35214	-2.15259	0.000227916	PREDICTED: Ictalurus punctatus solute carrier family 22 member 13b (slc22a13b), mRNA
XM_017453120.3	28.5647	-3.20152	0.00147091	2.86995	-1.67876	9.67151e-05	PREDICTED: Ictalurus punctatus VPS41 subunit of HOPS complex (vps41), mRNA
XM_017453185.3	9.68435	-3.60425	0.0329169	1.34189	-1.8497	0.00749735	PREDICTED: Ictalurus punctatus coiled-coil domain containing 127a (ccdc127a), mRNA
XM_017453216.2	16.4528	5.32096	0.00945696	6.65576	2.41169	0.00134519	PREDICTED: Ictalurus punctatus cysteine-serine-rich nuclear protein 1b (csrnp1b), mRNA
XM_017453220.2	25.0997	2.05301	0.00223731	6.03867	1.03774	0.000179946	PREDICTED: Ictalurus punctatus 5-methyltetrahydrofolate-homocysteine methyltransferase reductase (mtrr), mRNA
XM_017453297.3	13.4281	-2.64959	0.0145297	1.82126	-1.40577	0.00247579	PREDICTED: Ictalurus punctatus thiamine triphosphatase (thtpa), mRNA
XM_017453426.3	11.1067	-2.48443	0.0245569	5.55109	-1.31292	0.0049905	PREDICTED: Ictalurus punctatus acyl-CoA dehydrogenase family, member 11 (acad11), transcript variant X1, mRNA
XM_017453442.3	103.907	6.12059	1.2669e-05	6.89977	2.61367	6.13734e-08	PREDICTED: Ictalurus punctatus GTPase IMAP family member 4 (gimap4), mRNA
XM_017453477.3	15.4533	-2.13713	0.0100827	2.675	-1.09567	0.00145467	PREDICTED: Ictalurus punctatus ubiquitin specific peptidase 12a (usp12a), mRNA
XM_017453478.3	40.2565	7.28792	0.000499316	7.27006	2.86551	1.82903e-05	PREDICTED: Ictalurus punctatus proline-rich nuclear receptor coactivator 1 (pnrc1), mRNA
XM_017453489.3	27.6862	-2.6607	0.00162169	4.58991	-1.4118	0.000112628	PREDICTED: Ictalurus punctatus carnitine O-octanoyltransferase (crot), mRNA
XM_017453512.3	24.6652	3.93301	0.00242503	4.15696	1.97563	0.000200662	PREDICTED: Ictalurus punctatus myomesin 3 (myom3), mRNA
XM_017453555.3	22.9432	-8.6396	0.00296103	0.665545	-3.11096	0.000272782	PREDICTED: Ictalurus punctatus RAD54 homolog B (rad54b), mRNA
XM_017453573.3	20.4052	-4.04842	0.00447635	7.52753	-2.01736	0.000485027	PREDICTED: Ictalurus punctatus solute carrier family 51 subunit alpha (slc51a), mRNA
XM_017453626.3	15.8407	-2.41904	0.00935559	1.90923	-1.27444	0.00131991	PREDICTED: Ictalurus punctatus 2',3'-cyclic nucleotide 3' phosphodiesterase (cnp), transcript variant X1, mRNA
XM_017453641.3	8.99806	2.03241	0.0387641	1.81476	1.02319	0.00938572	PREDICTED: Ictalurus punctatus solute carrier family 9 member A1a (slc9a1a), mRNA
XM_017453648.3	10.0143	2.14385	0.0305817	3.9054	1.1002	0.00674767	PREDICTED: Ictalurus punctatus heparan sulfate 6-O-sulfotransferase 1b (hs6st1b), mRNA
XM_017453682.2	24.5163	2.60575	0.00242503	9.23428	1.3817	0.000200897	PREDICTED: Ictalurus punctatus protein disulfide isomerase family A, member 4 (pdia4), mRNA
XM_017453743.3	14.975	-4.09345	0.0108776	1.16818	-2.03332	0.00164332	PREDICTED: Ictalurus punctatus ankyrin repeat and SAM domain-containing protein 6 (LOC108256662), mRNA
XM_017453756.3	31.6101	2.74178	0.00105524	7.74259	1.45511	5.84288e-05	PREDICTED: Ictalurus punctatus SEC61 translocon subunit beta (sec61b), mRNA
XM_017453769.3	12.2281	2.74766	0.0184177	3.41982	1.45821	0.00347476	PREDICTED: Ictalurus punctatus erythrocyte membrane protein band 4.1b (epb41b), mRNA
XM_017453826.3	25.9415	70.006	0.00216007	1.12703	6.12941	0.000169867	PREDICTED: Ictalurus punctatus free fatty acid receptor 2 (LOC108256693), mRNA
XM_017453848.3	23.088	-3.51498	0.00299617	5.89935	-1.81352	0.000277092	PREDICTED: Ictalurus punctatus ureidoimidazoline (2-oxo-4-hydroxy-4-carboxy-5-) decarboxylase (urad), transcript variant X1, mRNA
XM_017453856.3	12.652	3.04448	0.0172682	3.89905	1.6062	0.0031822	PREDICTED: Ictalurus punctatus ubiquitin-conjugating enzyme E2E 2 (ube2e2), mRNA
XM_017453892.3	14.368	2.34525	0.0121254	4.44021	1.22974	0.00192444	PREDICTED: Ictalurus punctatus synapse differentiation-inducing gene protein 1 (LOC108256728), mRNA
XM_017453903.3	12.9346	2.32827	0.0159861	1.90097	1.21926	0.00283667	PREDICTED: Ictalurus punctatus uncharacterized protein LOC492784 homolog (zgc:101716), mRNA
XM_017453905.3	30.3315	-2.40888	0.00119764	5.22299	-1.26836	7.18829e-05	PREDICTED: Ictalurus punctatus abhydrolase domain containing 10, depalmitoylase b (abhd10b), mRNA
XM_017453921.3	13.4658	-2.37913	0.0144409	6.82362	-1.25043	0.00245047	PREDICTED: Ictalurus punctatus methionine sulfoxide reductase B2 (msrb2), mRNA
XM_017453965.3	28.9745	3.02818	0.00140208	2.94899	1.59845	9.01817e-05	PREDICTED: Ictalurus punctatus UPF0500 protein C1orf216 homolog (LOC108256761), mRNA
XM_017453989.2	24.0756	-2.73967	0.00255467	3.10143	-1.454	0.00021858	PREDICTED: Ictalurus punctatus O-6-methylguanine-DNA methyltransferase (mgmt), mRNA
XM_017454160.3	14.6767	2.67059	0.0115046	2.52373	1.41716	0.00177511	PREDICTED: Ictalurus punctatus meteorin like, glial cell differentiation regulator a (metrnla), mRNA
XM_017454185.3	24.5515	-3.34771	0.00241661	3.52253	-1.74317	0.000199557	PREDICTED: Ictalurus punctatus biotinidase (btd), mRNA
XM_017454202.3	34.0533	-2.59231	0.000796606	4.11464	-1.37424	3.99625e-05	PREDICTED: Ictalurus punctatus maturin, neural progenitor differentiation regulator homolog (Xenopus) (mturn), mRNA
XM_017454272.3	10.5097	-2.15053	0.0272344	9.54969	-1.1047	0.00577836	PREDICTED: Ictalurus punctatus fatty acid binding protein 3, muscle and heart (fabp3), mRNA
XM_017454276.3	28.3734	-2.22895	0.00150129	4.59579	-1.15636	9.99487e-05	PREDICTED: Ictalurus punctatus dedicator of cytokinesis protein 7 (LOC108256957), mRNA
XM_017454344.3	56.0543	4.55612	0.000145489	6.83825	2.18781	2.60422e-06	PREDICTED: Ictalurus punctatus tubulointerstitial nephritis antigen-like 1 (tinagl1), mRNA
XM_017454383.3	38.3191	-2.99798	0.000553709	3.36689	-1.58399	2.15405e-05	PREDICTED: Ictalurus punctatus Tax1 (human T-cell leukemia virus type I) binding protein 1a (tax1bp1a), mRNA
XM_017454384.3	10.9714	-14.9828	0.0246415	-0.505144	-3.90523	0.00501652	PREDICTED: Ictalurus punctatus JAZF zinc finger 1a (jazf1a), mRNA
XM_017454413.2	32.7041	-2.02589	0.000937723	5.62462	-1.01856	4.91654e-05	PREDICTED: Ictalurus punctatus CAP, adenylate cyclase-associated protein 1 (yeast) (cap1), mRNA
XM_017454472.3	17.4278	-2.93625	0.00718581	5.02987	-1.55397	0.000930382	PREDICTED: Ictalurus punctatus diacylglycerol O-acyltransferase 1a (dgat1a), mRNA
XM_017454474.2	10.0791	-2.65916	0.0301083	1.43994	-1.41097	0.00661089	PREDICTED: Ictalurus punctatus 3-oxoacyl-ACP synthase, mitochondrial (oxsm), mRNA
XM_017454475.3	18.7106	7.83618	0.00578519	2.07192	2.97015	0.000692004	PREDICTED: Ictalurus punctatus hemicentin-1 (LOC108257068), transcript variant X1, mRNA
XM_017454484.3	17.0835	-5.01254	0.00743425	1.19152	-2.32554	0.000974969	PREDICTED: Ictalurus punctatus cell division cycle associated 8 (cdca8), mRNA
XM_017454512.3	12.6585	-2.78645	0.0168632	3.16503	-1.47843	0.00306475	PREDICTED: Ictalurus punctatus sterile alpha motif domain containing 1a (samd1a), mRNA
XM_017454513.3	8.95059	2.09153	0.0392727	3.2927	1.06456	0.00953546	PREDICTED: Ictalurus punctatus crumbs homolog 3a (crb3a), mRNA
XM_017454523.3	15.349	4.28259	0.010446	2.86964	2.09848	0.00153662	PREDICTED: Ictalurus punctatus UBA-like domain containing 1b (ubald1b), mRNA
XM_017454572.3	12.581	2.35216	0.0170902	4.08081	1.23399	0.00313253	PREDICTED: Ictalurus punctatus protein PET100 homolog, mitochondrial (LOC108257119), mRNA
XM_017454607.3	37.4932	-10.5484	0.000700876	4.71329	-3.39896	3.28692e-05	PREDICTED: Ictalurus punctatus pyruvate dehydrogenase kinase, isozyme 4 (pdk4), mRNA
XM_017454608.3	22.8671	8.62052	0.00362768	5.18942	3.10777	0.000365365	PREDICTED: Ictalurus punctatus ring finger protein 19B (rnf19b), mRNA
XM_017454640.1	33.2829	2.26778	0.000865917	6.43249	1.18128	4.49492e-05	PREDICTED: Ictalurus punctatus Rac family small GTPase 1b (rac1b), transcript variant X1, mRNA
XM_017454641.3	17.2028	-2.41195	0.00729925	2.3482	-1.2702	0.000947683	PREDICTED: Ictalurus punctatus unk like zinc finger (unkl), transcript variant X4, mRNA
XM_017454757.3	11.175	6.5462	0.0257466	3.76554	2.71066	0.00533981	PREDICTED: Ictalurus punctatus N-myc downstream regulated 1a (ndrg1a), mRNA
XM_017454788.3	8.73491	-3.0458	0.0414405	1.75299	-1.60682	0.0102513	PREDICTED: Ictalurus punctatus ubiquitin specific peptidase 31 (usp31), mRNA
XM_017454804.3	27.3091	-3.24168	0.00169519	4.87926	-1.69674	0.000120362	PREDICTED: Ictalurus punctatus acyl-CoA/acyl-ACP dehydrogenase (zgc:85777), mRNA
XM_017454805.2	61.9831	2.99389	0.000104681	5.895	1.58202	1.44904e-06	PREDICTED: Ictalurus punctatus Bet1 golgi vesicular membrane trafficking protein (bet1), mRNA
XM_017454861.3	12.7428	-2.04878	0.0166431	5.20483	-1.03477	0.00299297	PREDICTED: Ictalurus punctatus glucagon receptor a (gcgra), mRNA
XM_017455035.3	47.6288	-3.46211	0.000263171	4.00886	-1.79165	6.57475e-06	PREDICTED: Ictalurus punctatus peroxisomal biogenesis factor 1 (pex1), mRNA
XM_017455043.3	36.6532	2.44511	0.000623834	5.3735	1.2899	2.72462e-05	PREDICTED: Ictalurus punctatus ATPase 13A1 (atp13a1), mRNA
XM_017455051.3	22.2672	-2.21483	0.00324182	2.79077	-1.1472	0.000312415	PREDICTED: Ictalurus punctatus growth factor, augmenter of liver regeneration (ERV1 homolog, S. cerevisiae) (gfer), mRNA
XM_017455058.3	18.1376	-3.26105	0.00625264	7.43541	-1.70534	0.000770762	PREDICTED: Ictalurus punctatus insulin-like growth factor binding protein, acid labile subunit (igfals), mRNA
XM_017455082.3	16.1467	2.44494	0.00880113	3.95876	1.2898	0.00122355	PREDICTED: Ictalurus punctatus DnaJ heat shock protein family (Hsp40) member B1a (dnajb1a), transcript variant X1, mRNA
XM_017455084.3	14.7689	-2.02368	0.01132	3.06419	-1.01698	0.00173312	PREDICTED: Ictalurus punctatus LLGL scribble cell polarity complex component 1 (llgl1), mRNA
XM_017455117.3	14.1188	2.67747	0.0129438	5.86292	1.42087	0.00211456	PREDICTED: Ictalurus punctatus MFSD2 lysolipid transporter A, lysophospholipid b (mfsd2ab), mRNA
XM_017455135.3	8.45519	2.02474	0.0443248	2.36376	1.01773	0.011274	PREDICTED: Ictalurus punctatus KRIT1 ankyrin repeat containing (krit1), mRNA
XM_017455165.3	17.123	-2.39358	0.00739827	7.71472	-1.25917	0.000965836	PREDICTED: Ictalurus punctatus plasma kallikrein (LOC108257413), mRNA
XM_017455172.2	15.2143	2.69472	0.0104709	1.60108	1.43014	0.00154565	PREDICTED: Ictalurus punctatus Src like adaptor 1a (sla1a), mRNA
XM_017455174.3	26.3165	2.08032	0.00190959	6.70606	1.0568	0.000143789	PREDICTED: Ictalurus punctatus tyrosyl-tRNA synthetase 1 (yars1), mRNA
XM_017455285.3	36.896	-3.78291	0.000612137	5.06622	-1.9195	2.63162e-05	PREDICTED: Ictalurus punctatus hydroxyacyl-CoA dehydrogenase trifunctional multienzyme complex subunit alpha a (hadhaa), mRNA
XM_017455300.3	13.7284	2.39764	0.0136692	1.61811	1.26161	0.002282	PREDICTED: Ictalurus punctatus GRB2 related adaptor protein a (grapa), mRNA
XM_017455342.3	21.6101	7.85137	0.00399315	8.63274	2.97294	0.00041781	PREDICTED: Ictalurus punctatus L-threonine dehydrogenase (tdh), transcript variant X1, mRNA
XM_017455376.2	27.1198	-2.85615	0.00172979	3.41413	-1.51407	0.00012447	PREDICTED: Ictalurus punctatus Ocnus domain-containing protein (si:dkey-51e6.1), mRNA
XM_017455395.3	67.5787	108.129	0.000104271	9.09254	6.75661	1.4195e-06	PREDICTED: Ictalurus punctatus iodothyronine deiodinase 3b (dio3b), mRNA
XM_017455396.3	8.70667	-3.07028	0.041737	0.812054	-1.61837	0.0103496	PREDICTED: Ictalurus punctatus NME/NM23 nucleoside diphosphate kinase 6 (nme6), mRNA
XM_017455483.3	25.9085	-3.86164	0.00201429	2.5673	-1.94921	0.000154897	PREDICTED: Ictalurus punctatus acyl-CoA thioesterase 20 (acot20), transcript variant X2, mRNA
XM_017455676.3	22.9567	-3.94319	0.00295729	3.29725	-1.97936	0.000272053	PREDICTED: Ictalurus punctatus zygote arrest 1 (zar1), mRNA
XM_017455877.2	18.4307	4.92635	0.00634473	8.20015	2.30052	0.000785142	PREDICTED: Ictalurus punctatus heat shock protein 90, alpha (cytosolic), class A member 1, tandem duplicate 2 (hsp90aa1.2), mRNA
XM_017455892.3	50.6859	2.58893	0.000217206	6.78717	1.37236	4.63262e-06	PREDICTED: Ictalurus punctatus activating transcription factor 6 (atf6), mRNA
XM_017455948.3	29.9248	-5.92926	0.00125585	2.68846	-2.56785	7.68797e-05	PREDICTED: Ictalurus punctatus creatine kinase, brain b (ckbb), mRNA
XM_017455965.3	111.232	5.14125	1.01098e-05	5.75277	2.36212	3.9812e-08	PREDICTED: Ictalurus punctatus NUS1 dehydrodolichyl diphosphate synthase subunit (nus1), mRNA
XM_017455980.3	24.1287	2.14841	0.00254289	5.16289	1.10327	0.000216358	PREDICTED: Ictalurus punctatus sorting nexin 17 (snx17), mRNA
XM_017456057.3	46.5442	5.43435	0.000286074	2.97931	2.44211	7.47616e-06	PREDICTED: Ictalurus punctatus SERTA domain-containing protein (si:dkey-177p2.6), mRNA
XM_017456076.3	20.3405	-6.0834	0.00504234	6.51173	-2.60488	0.000574033	PREDICTED: Ictalurus punctatus 24-dehydrocholesterol reductase (dhcr24), mRNA
XM_017456080.3	13.2688	10.6629	0.0149775	-0.249542	3.41453	0.0025862	PREDICTED: Ictalurus punctatus adenylate cyclase 1a (adcy1a), mRNA
XM_017456089.2	21.887	-3.25427	0.00342062	3.14656	-1.70233	0.000337572	PREDICTED: Ictalurus punctatus Kruppel-like factor 11a (klf11a), mRNA
XM_017456149.3	18.0269	-11.6354	0.00740731	6.86992	-3.54045	0.000969376	PREDICTED: Ictalurus punctatus flavin-containing monooxygenase 5 (LOC108257966), mRNA
XM_017456151.3	9.87924	-3.37712	0.0337296	5.34729	-1.7558	0.00776827	PREDICTED: Ictalurus punctatus flavin-containing monooxygenase 5 (LOC108257967), transcript variant X1, mRNA
XM_017456208.3	9.27792	-2.09547	0.0364541	4.7682	-1.06727	0.0086176	PREDICTED: Ictalurus punctatus allantoicase (allc), mRNA
XM_017456222.3	13.9431	2.32912	0.0131724	4.92025	1.21979	0.00216222	PREDICTED: Ictalurus punctatus serine/threonine kinase 17a like (stk17al), mRNA
XM_017456231.3	51.7674	-4.73984	0.000207449	7.80205	-2.24484	4.10938e-06	PREDICTED: Ictalurus punctatus transthyretin (prealbumin, amyloidosis type I) (ttr), mRNA
XM_017456245.2	22.7382	-2.42939	0.003049	3.28933	-1.2806	0.000284161	PREDICTED: Ictalurus punctatus sec1 family domain containing 2 (scfd2), mRNA
XM_017456246.3	19.9024	16.0483	0.00554974	4.01629	4.00435	0.000652326	PREDICTED: Ictalurus punctatus RAS-like, family 11, member B (rasl11b), mRNA
XM_017456273.3	13.7533	-6.64142	0.0136264	1.175	-2.73149	0.00226673	PREDICTED: Ictalurus punctatus protein kinase, AMP-activated, alpha 2 catalytic subunit (prkaa2), mRNA
XM_017456313.2	21.7307	-2.44591	0.00349838	3.46025	-1.29037	0.000348585	PREDICTED: Ictalurus punctatus chromosome 2 C17orf75 homolog (c2h17orf75), mRNA
XM_017456381.3	32.6949	-2.68534	0.000937723	2.9642	-1.4251	4.92361e-05	PREDICTED: Ictalurus punctatus protein SCO1 homolog, mitochondrial (LOC108258077), mRNA
XM_017456487.3	41.5266	2.25944	0.000417201	4.98631	1.17596	1.39897e-05	PREDICTED: Ictalurus punctatus solute carrier family 35 member B2 (slc35b2), mRNA
XM_017456551.3	15.445	3.30364	0.0100827	2.15052	1.72405	0.00145772	PREDICTED: Ictalurus punctatus nuclear factor of kappa light polypeptide gene enhancer in B-cells inhibitor, epsilon (nfkbie), mRNA
XM_017456599.3	25.4957	-2.35573	0.0021352	3.34979	-1.23618	0.000167147	PREDICTED: Ictalurus punctatus galactosylceramidase a (galca), mRNA
XM_017456618.3	13.3116	-2.22494	0.0148434	7.61361	-1.15376	0.00255597	PREDICTED: Ictalurus punctatus chloride intracellular channel 5b (clic5b), mRNA
XM_017456623.3	20.798	6.72155	0.00444925	3.48703	2.74879	0.000481028	PREDICTED: Ictalurus punctatus SRY-box transcription factor 7 (sox7), mRNA
XM_017456632.3	15.8036	-2.58777	0.00938137	2.89911	-1.37171	0.0013322	PREDICTED: Ictalurus punctatus cadherin 2, type 1, N-cadherin (neuronal) (cdh2), mRNA
XM_017456640.3	22.786	-3.94172	0.00304747	3.65586	-1.97882	0.000283291	PREDICTED: Ictalurus punctatus phospholipid phosphatase 6 (plpp6), mRNA
XM_017456645.3	8.80222	-2.10639	0.0409835	4.65519	-1.07478	0.0101089	PREDICTED: Ictalurus punctatus sphingomyelin phosphodiesterase acid like 3A (smpdl3a), mRNA
XM_017456648.3	27.9218	15.2919	0.00195489	4.01283	3.93469	0.000149067	PREDICTED: Ictalurus punctatus selectin E (sele), mRNA
XM_017456660.3	22.7331	-13.9374	0.00333019	2.38935	-3.80089	0.000324674	PREDICTED: Ictalurus punctatus minichromosome maintenance complex component 3 (mcm3), mRNA
XM_017456678.3	37.5945	3.49467	0.00058922	5.32945	1.80516	2.3836e-05	PREDICTED: Ictalurus punctatus fibroblast growth factor 2 (fgf2), transcript variant X1, mRNA
XM_017456700.3	11.2144	-6.51135	0.0232418	-1.27987	-2.70296	0.00466222	PREDICTED: Ictalurus punctatus nudix (nucleoside diphosphate linked moiety X)-type motif 6 (nudt6), transcript variant X1, mRNA
XM_017456746.3	22.2202	12.8749	0.00396692	7.66102	3.68649	0.000412787	PREDICTED: Ictalurus punctatus nuclear factor of kappa light polypeptide gene enhancer in B-cells inhibitor, alpha a (nfkbiaa), mRNA
XM_017456786.3	43.7247	-2.67858	0.000351134	3.6577	-1.42147	1.05592e-05	PREDICTED: Ictalurus punctatus integrator complex subunit 10 (ints10), mRNA
XM_017456853.3	52.1039	14.4274	0.00021892	3.6456	3.85074	4.74854e-06	PREDICTED: Ictalurus punctatus calcyon neuron-specific vesicular protein (caly), mRNA
XM_017457041.3	43.6642	2.29437	0.000352414	4.12685	1.1981	1.06397e-05	PREDICTED: Ictalurus punctatus VPS54 subunit of GARP complex (vps54), mRNA
XM_017457048.3	10.2315	-10.9843	0.0298238	0.96543	-3.45736	0.00652707	PREDICTED: Ictalurus punctatus uncharacterized si:dkey-225f5.4 (si:dkey-225f5.4), mRNA
XM_017457173.3	35.725	2.36911	0.000677855	3.59457	1.24435	3.11654e-05	PREDICTED: Ictalurus punctatus ALG11 alpha-1,2-mannosyltransferase (alg11), mRNA
XM_017457194.3	8.65428	-5.34222	0.0449833	3.3298	-2.41744	0.0115249	PREDICTED: Ictalurus punctatus RAB3D, member RAS oncogene family, a (rab3da), mRNA
XM_017457211.3	21.2745	-3.1799	0.00375966	9.09518	-1.66898	0.000383145	PREDICTED: Ictalurus punctatus ATP citrate lyase a (aclya), mRNA
XM_017457221.3	46.0935	5.96821	0.000291328	1.58048	2.5773	7.89159e-06	PREDICTED: Ictalurus punctatus F-box only protein 48 (LOC108258528), mRNA
XM_017457345.3	42.4127	-2.68151	0.000390017	5.3149	-1.42305	1.24731e-05	PREDICTED: Ictalurus punctatus LIM and SH3 protein 1 (lasp1), mRNA
XM_017457432.3	10.9468	-2.25629	0.0247872	8.96328	-1.17396	0.00505411	PREDICTED: Ictalurus punctatus malate dehydrogenase 1Aa, NAD (soluble) (mdh1aa), mRNA
XM_017457465.3	10.9452	-3.29923	0.0247872	1.22851	-1.72213	0.00505651	PREDICTED: Ictalurus punctatus polo-like kinase 1 (Drosophila) (plk1), mRNA
XM_017457539.3	12.5286	2.07762	0.0172682	13.7365	1.05493	0.00317935	PREDICTED: Ictalurus punctatus complement C3 (LOC108258708), mRNA
XM_017457540.3	34.9709	3.63705	0.00073145	2.96645	1.86277	3.48268e-05	PREDICTED: Ictalurus punctatus crumbs homolog 3b (crb3b), mRNA
XM_017457599.3	36.9134	5.84609	0.000612137	1.96035	2.54747	2.62507e-05	PREDICTED: Ictalurus punctatus proto-oncogene vav (LOC108258736), mRNA
XM_017457604.2	50.8546	3.27344	0.000217206	4.97435	1.71081	4.54622e-06	PREDICTED: Ictalurus punctatus thioredoxin domain containing 11 (txndc11), mRNA
XM_017457698.3	10.2466	5.49381	0.0291002	0.280635	2.45781	0.00627148	PREDICTED: Ictalurus punctatus uncharacterized LOC108258786 (LOC108258786), mRNA
XM_017457726.3	12.2952	-18.4096	0.0181549	-0.0714794	-4.20239	0.0033977	PREDICTED: Ictalurus punctatus cAMP-dependent protein kinase type I-beta regulatory subunit (LOC108258796), transcript variant X1, mRNA
XM_017457743.3	132.322	175.882	5.09039e-06	11.4463	7.45846	1.33638e-08	PREDICTED: Ictalurus punctatus microfibril-associated glycoprotein 4 (LOC108258806), mRNA
XM_017457746.3	74.8439	15.5361	5.04541e-05	12.6693	3.95755	4.69621e-07	PREDICTED: Ictalurus punctatus microfibril-associated glycoprotein 4 (LOC108258809), mRNA
XM_017457748.3	19.7135	2.21991	0.00479298	6.10244	1.1505	0.000534778	PREDICTED: Ictalurus punctatus EH-domain containing 3 (ehd3), mRNA
XM_017457758.3	41.7548	2.51523	0.000410833	5.44849	1.33069	1.358e-05	PREDICTED: Ictalurus punctatus transmembrane p24 trafficking protein 1b (tmed1b), mRNA
XM_017457790.2	25.9256	-3.38857	0.00201242	3.11182	-1.76068	0.000154414	PREDICTED: Ictalurus punctatus alpha glucosidase 2 (gaa2), transcript variant X1, mRNA
XM_017457810.3	12.5166	3.87432	0.0172807	1.83139	1.95394	0.00319012	PREDICTED: Ictalurus punctatus myxovirus (influenza virus) resistance H (mxh), mRNA
XM_017457817.3	44.9669	86.2114	0.000436654	3.73409	6.42981	1.51109e-05	PREDICTED: Ictalurus punctatus interferon-induced GTP-binding protein Mx3 (LOC108258862), mRNA
XM_017457890.3	23.2414	35.5519	0.00287614	0.304051	5.15186	0.00025715	PREDICTED: Ictalurus punctatus serum amyloid P-component (LOC108258898), mRNA
XM_017457917.3	40.7813	15.3508	0.000578783	4.41547	3.94024	2.29994e-05	PREDICTED: Ictalurus punctatus ladderlectin (si:dkeyp-75b4.10), mRNA
XM_017457918.3	34.5516	3.76202	0.000757753	13.9198	1.91151	3.70738e-05	PREDICTED: Ictalurus punctatus fibrinogen alpha chain (fga), mRNA
XM_017457919.3	33.5693	3.45977	0.00084028	13.8871	1.79068	4.30167e-05	PREDICTED: Ictalurus punctatus fibrinogen beta chain (fgb), mRNA
XM_017457930.3	44.4351	-13.167	0.000345338	2.94356	-3.71886	1.03025e-05	PREDICTED: Ictalurus punctatus glycogenin 2 (gyg2), mRNA
XM_017457942.3	86.4577	5.29749	2.62239e-05	5.2749	2.40531	1.9402e-07	PREDICTED: Ictalurus punctatus canopy FGF signaling regulator 3 (cnpy3), mRNA
XM_017457943.1	37.1118	2.15687	0.000608555	6.79084	1.10894	2.55198e-05	PREDICTED: Ictalurus punctatus mitochondrial pyruvate carrier 2a (mpc2a), mRNA
XM_017457986.3	109.927	9.80748	1.05119e-05	4.68002	3.29388	4.29206e-08	PREDICTED: Ictalurus punctatus nuclear factor of kappa light polypeptide gene enhancer in B-cells inhibitor, zeta (nfkbiz), mRNA
XM_017458025.3	65.7753	65.6205	0.00012292	6.34192	6.03607	1.93622e-06	PREDICTED: Ictalurus punctatus insulin receptor substrate 2a (irs2a), mRNA
XM_017458041.3	28.3798	3.03489	0.00150129	2.8324	1.60165	9.98399e-05	PREDICTED: Ictalurus punctatus uncharacterized protein LOC393330 homolog (zgc:64002), mRNA
XM_017458042.3	21.9573	2.27675	0.00338907	3.33167	1.18697	0.000332755	PREDICTED: Ictalurus punctatus interleukin-5 receptor subunit alpha (LOC108258973), mRNA
XM_017458072.3	20.4354	5.36887	0.00467494	7.85836	2.42462	0.000514913	PREDICTED: Ictalurus punctatus ADAM metallopeptidase with thrombospondin type 1 motif, 1 (adamts1), mRNA
XM_017458087.3	19.8761	2.34572	0.00468096	6.8856	1.23003	0.000516135	PREDICTED: Ictalurus punctatus Nedd4 family interacting protein 2 (ndfip2), mRNA
XM_017458112.3	14.9956	2.30656	0.0108371	3.56658	1.20575	0.00163462	PREDICTED: Ictalurus punctatus UBA domain containing 2 (ubac2), mRNA
XM_017458119.3	19.5651	2.82599	0.00490437	7.77455	1.49876	0.000552473	PREDICTED: Ictalurus punctatus cystathionine beta-synthase a (cbsa), mRNA
XM_017458124.3	8.28397	-5.45022	0.0462431	0.356786	-2.44631	0.0119581	PREDICTED: Ictalurus punctatus ankyrin repeat domain 10a (ankrd10a), mRNA
XM_017458135.3	28.0524	-3.19279	0.00155333	2.73384	-1.67482	0.000105656	PREDICTED: Ictalurus punctatus probable ribonuclease ZC3H12C (LOC108259022), mRNA
XM_017458136.3	84.6632	5.34727	2.80442e-05	4.67844	2.4188	2.20873e-07	PREDICTED: Ictalurus punctatus Kruppel-like factor 12a (klf12a), mRNA
XM_017458155.3	8.04634	2.64622	0.0490724	1.41913	1.40393	0.0129884	PREDICTED: Ictalurus punctatus ring finger protein 11a (rnf11a), mRNA
XM_017458166.3	19.1795	-5.28473	0.00598552	4.82731	-2.40183	0.000728547	PREDICTED: Ictalurus punctatus EBP like (ebpl), mRNA
XM_017458177.3	47.6027	31.2386	0.000263171	1.16686	4.96526	6.59498e-06	PREDICTED: Ictalurus punctatus ras-related protein Rab-20 (LOC108259043), mRNA
XM_017458194.3	30.9257	2.85721	0.00112481	4.90609	1.51461	6.5234e-05	PREDICTED: Ictalurus punctatus ubiquitin-conjugating enzyme E2 A (LOC108259060), mRNA
XM_017458253.3	59.9848	50.5341	0.000126284	2.57643	5.65918	2.07262e-06	PREDICTED: Ictalurus punctatus JunB proto-oncogene, AP-1 transcription factor subunit a (junba), mRNA
XM_017458311.3	12.4319	-4.09606	0.0176332	1.93543	-2.03424	0.00326783	PREDICTED: Ictalurus punctatus frizzled class receptor 2 (fzd2), mRNA
XM_017458334.3	28.3008	2.196	0.00151722	7.67665	1.13488	0.000101209	PREDICTED: Ictalurus punctatus signal recognition particle 72 (srp72), mRNA
XM_017458433.3	14.5543	2.21454	0.0117685	2.44499	1.14701	0.00183269	PREDICTED: Ictalurus punctatus TNF receptor-associated factor 6 (traf6), transcript variant X3, mRNA
XM_017458616.2	49.9524	267.74	0.000268804	2.25494	8.06469	6.83237e-06	PREDICTED: Ictalurus punctatus pleckstrin homology domain containing, family F (with FYVE domain) member 1 (plekhf1), mRNA
XM_017458732.3	26.0543	-8.33081	0.0019833	2.32923	-3.05846	0.000151942	PREDICTED: Ictalurus punctatus nuclear receptor subfamily 0, group B, member 1 (nr0b1), mRNA
XM_017458734.3	31.3858	-3.57627	0.00108217	2.63579	-1.83845	6.05654e-05	PREDICTED: Ictalurus punctatus ADP-ribosylation factor-like 14 effector protein (arl14ep), mRNA
XM_017458751.3	68.2045	3.03835	7.04808e-05	8.12152	1.60329	8.21674e-07	PREDICTED: Ictalurus punctatus eukaryotic translation initiation factor 3, subunit Jb (eif3jb), mRNA
XM_017458797.3	14.4405	-6.98563	0.0119957	0.150403	-2.80439	0.0018881	PREDICTED: Ictalurus punctatus arylamine N-acetyltransferase, pineal gland isozyme NAT-10 (LOC108259370), mRNA
XM_017458811.3	12.6746	3.17716	0.0168606	3.08362	1.66774	0.00306113	PREDICTED: Ictalurus punctatus cytochrome b-245 heavy chain (LOC108259374), mRNA
XM_017458845.3	24.3584	3.14582	0.00246098	10.6528	1.65344	0.000207039	PREDICTED: Ictalurus punctatus complement component c3b, tandem duplicate 2 (c3b.2), mRNA
XM_017458939.3	14.6988	-3.45963	0.0114654	1.94613	-1.79062	0.00176496	PREDICTED: Ictalurus punctatus chromobox homolog 6a (cbx6a), mRNA
XM_017458947.3	40.4494	9.72003	0.000550493	5.54991	3.28096	2.10387e-05	PREDICTED: Ictalurus punctatus dual specificity phosphatase 5 (dusp5), mRNA
XM_017459058.3	17.9182	-7.38825	0.00643115	-0.376099	-2.88523	0.000801208	PREDICTED: Ictalurus punctatus keratin 222 (krt222), mRNA
XM_017459061.3	21.4183	-5.49066	0.00367475	1.06676	-2.45698	0.000371843	PREDICTED: Ictalurus punctatus myostatin a (mstna), mRNA
XM_017459095.3	43.1395	-2.19115	0.000364998	4.99234	-1.13169	1.13681e-05	PREDICTED: Ictalurus punctatus peroxisomal trans-2-enoyl-CoA reductase (pecr), mRNA
XM_017459098.3	28.0356	2.40364	0.00155516	3.86758	1.26522	0.000105966	PREDICTED: Ictalurus punctatus putative mediator of RNA polymerase II transcription subunit 24 (LOC108259522), mRNA
XM_017459153.3	8.71106	2.72199	0.04222	3.34469	1.44466	0.0105349	PREDICTED: Ictalurus punctatus SMAD family member 3a (smad3a), mRNA
XM_017459190.3	36.4033	2.04421	0.000643142	6.49165	1.03154	2.8243e-05	PREDICTED: Ictalurus punctatus golgi SNAP receptor complex member 2 (gosr2), mRNA
XM_017459206.2	16.3277	-6.5162	0.00848605	0.651346	-2.70403	0.00117032	PREDICTED: Ictalurus punctatus kinesin family member 18A (kif18a), mRNA
XM_017459210.3	19.6704	-3.05869	0.00483326	2.39318	-1.61291	0.000539849	PREDICTED: Ictalurus punctatus galactosamine (N-acetyl)-6-sulfatase (galns), mRNA
XM_017459237.3	31.4661	2.00279	0.00107289	8.00194	1.00201	5.97899e-05	PREDICTED: Ictalurus punctatus DnaJ heat shock protein family (Hsp40) member A2a (dnaja2a), mRNA
XM_017459243.3	11.2794	-2.67334	0.022876	0.332174	-1.41864	0.00457247	PREDICTED: Ictalurus punctatus chromatin licensing and DNA replication factor 1 (cdt1), mRNA
XM_017459337.3	8.40633	-4.92618	0.0447891	-0.748203	-2.30047	0.0114645	PREDICTED: Ictalurus punctatus PHD finger protein 21Aa (phf21aa), transcript variant X1, mRNA
XM_017459354.3	11.9327	2.1953	0.019645	4.43999	1.13442	0.00377193	PREDICTED: Ictalurus punctatus erythropoietin receptor (epor), mRNA
XM_017459388.3	13.2698	-6.35414	0.0149959	1.4142	-2.6677	0.00259467	PREDICTED: Ictalurus punctatus fukutin (fktn), mRNA
XM_017459411.3	46.7811	4.46207	0.000281963	2.86358	2.15771	7.26778e-06	PREDICTED: Ictalurus punctatus MIS12 kinetochore complex component (mis12), mRNA
XM_017459520.3	16.8446	-11.047	0.0090251	3.54678	-3.46559	0.00126114	PREDICTED: Ictalurus punctatus uncharacterized LOC108259807 (LOC108259807), mRNA
XM_017459546.3	8.34711	-2.42907	0.0467627	5.75904	-1.2804	0.0121873	PREDICTED: Ictalurus punctatus androgen receptor (ar), mRNA
XM_017459553.3	28.4116	29.5247	0.00149925	0.654396	4.88385	9.9294e-05	PREDICTED: Ictalurus punctatus zinc finger CCCH-type containing 12B (zc3h12b), mRNA
XM_017459598.3	22.7191	3.80562	0.00313701	6.84181	1.92813	0.000297978	PREDICTED: Ictalurus punctatus nuclear factor of kappa light polypeptide gene enhancer in B-cells inhibitor, beta (nfkbib), mRNA
XM_017459638.3	10.9962	-2.02757	0.0245144	3.86503	-1.01976	0.00497894	PREDICTED: Ictalurus punctatus glucuronidase, beta (gusb), mRNA
XM_017459640.3	19.9867	2.139	0.00460308	5.18484	1.09693	0.000503875	PREDICTED: Ictalurus punctatus vitamin K epoxide reductase complex, subunit 1-like 1 (vkorc1l1), mRNA
XM_017459660.3	24.9734	3.96564	0.00236176	4.36051	1.98755	0.000193337	PREDICTED: Ictalurus punctatus adenosine A2b receptor (adora2b), mRNA
XM_017459689.3	10.5404	3.66534	0.0279853	3.11963	1.87395	0.00598779	PREDICTED: Ictalurus punctatus phospholipase C, delta 3a (plcd3a), mRNA
XM_017459721.3	15.6716	15.4047	0.0109447	7.06897	3.9453	0.00165607	PREDICTED: Ictalurus punctatus prostaglandin E synthase (ptges), mRNA
XM_017459734.3	51.5411	3.07671	0.00021015	7.87237	1.62139	4.21303e-06	PREDICTED: Ictalurus punctatus stress-induced phosphoprotein 1 (stip1), mRNA
XM_017459800.3	23.1636	27.369	0.00288612	-1.57429	4.77447	0.00026113	PREDICTED: Ictalurus punctatus solute carrier family 31 member 1 (slc31a1), transcript variant X2, mRNA
XM_017459851.3	12.4924	-2.62639	0.017799	4.43455	-1.39308	0.00330916	PREDICTED: Ictalurus punctatus UDP-glucuronosyltransferase 2C1 (LOC108259979), transcript variant X2, mRNA
XM_017459908.3	15.1504	-3.18524	0.0105832	1.73713	-1.6714	0.00157106	PREDICTED: Ictalurus punctatus Myb_DNA-bind_5 domain-containing protein (zgc:153990), mRNA
XM_017459920.3	22.9909	-3.62508	0.00295224	1.87497	-1.85801	0.000270211	PREDICTED: Ictalurus punctatus guanine nucleotide-binding protein G(q) subunit alpha (LOC108260018), mRNA
XM_017459937.3	13.1351	-2.39148	0.0153484	2.43767	-1.25791	0.00268323	PREDICTED: Ictalurus punctatus solute carrier family 12 member 9 (slc12a9), mRNA
XM_017459961.3	39.0108	-2.72476	0.000520475	5.57625	-1.44613	1.95821e-05	PREDICTED: Ictalurus punctatus high mobility group nucleosomal binding domain 7 (hmgn7), mRNA
XM_017459974.3	24.3129	-3.05234	0.00247548	2.31482	-1.60992	0.00020885	PREDICTED: Ictalurus punctatus sedoheptulokinase (shpk), mRNA
XM_017460071.3	8.20997	2.03342	0.0470525	3.29361	1.02391	0.0122685	PREDICTED: Ictalurus punctatus unconventional myosin-XIX (LOC108260099), mRNA
XM_017460075.3	27.9413	2.32071	0.00157472	7.88564	1.21457	0.000107719	PREDICTED: Ictalurus punctatus complement component 1, q subcomponent binding protein (c1qbp), mRNA
XM_017460078.3	31.6207	2.09708	0.00105524	5.25202	1.06838	5.83296e-05	PREDICTED: Ictalurus punctatus dolichyl-phosphate (UDP-N-acetylglucosamine) N-acetylglucosaminephosphotransferase 1 (GlcNAc-1-P transferase) (dpagt1), mRNA
XM_017460147.3	15.6708	4.43239	0.0100672	3.13758	2.14808	0.00145122	PREDICTED: Ictalurus punctatus RING finger protein 222 (LOC108260127), mRNA
XM_017460162.3	22.3774	-3.85962	0.00318449	1.81101	-1.94846	0.000305528	PREDICTED: Ictalurus punctatus FIG4 phosphoinositide 5-phosphatase a (fig4a), mRNA
XM_017460184.3	13.7673	2.48956	0.0137109	5.64632	1.31589	0.00229061	PREDICTED: Ictalurus punctatus DAP3 binding cell death enhancer 1 (dele1), mRNA
XM_017460230.3	44.5658	2.75159	0.000329189	4.18813	1.46026	9.50895e-06	PREDICTED: Ictalurus punctatus UDP-Gal:betaGlcNAc beta 1,4- galactosyltransferase, polypeptide 4 (b4galt4), mRNA
XM_017460232.3	12.4379	9.08845	0.0176143	-0.197828	3.18403	0.00326221	PREDICTED: Ictalurus punctatus voltage-gated potassium channel subunit beta-2 (LOC108260165), mRNA
XM_017460240.3	16.5023	5.92564	0.00823671	1.33706	2.56697	0.00112149	PREDICTED: Ictalurus punctatus solute carrier family 25 member 35 (slc25a35), mRNA
XM_017460244.3	23.8836	-2.70433	0.00263646	3.28143	-1.43527	0.000226836	PREDICTED: Ictalurus punctatus mitochondrial translational initiation factor 3 (mtif3), mRNA
XM_017460312.3	140.993	26.4882	4.00955e-06	12.0933	4.72728	8.62219e-09	PREDICTED: Ictalurus punctatus heat shock protein 5 (hspa5), mRNA
XM_017460318.3	30.913	-3.39174	0.00112481	2.13222	-1.76202	6.53677e-05	PREDICTED: Ictalurus punctatus polymerase (DNA-directed), delta interacting protein 2 (poldip2), transcript variant X4, mRNA
XM_017460321.3	12.6768	-2.52832	0.0168318	1.90912	-1.33818	0.003049	PREDICTED: Ictalurus punctatus phosphoinositide-3-kinase, regulatory subunit 1 (alpha) (pik3r1), transcript variant X1, mRNA
XM_017460364.3	36.9011	2.87059	0.000612137	3.67771	1.52135	2.62971e-05	PREDICTED: Ictalurus punctatus syntaxin 18 (stx18), mRNA
XM_017460430.1	18.9997	-2.104	0.00537424	3.4073	-1.07313	0.00062628	PREDICTED: Ictalurus punctatus Rho GTPase activating protein 35b (arhgap35b), mRNA
XM_017460470.3	17.6216	3.61289	0.00710914	6.98254	1.85315	0.000916611	PREDICTED: Ictalurus punctatus branched chain ketoacid dehydrogenase kinase (bckdk), mRNA
XM_017460518.3	53.0927	5.68155	0.000185466	5.23783	2.50628	3.60751e-06	PREDICTED: Ictalurus punctatus methyl-CpG binding domain protein 2 (mbd2), mRNA
XM_017460561.3	24.4949	2.13881	0.00242675	5.66195	1.09681	0.000201717	PREDICTED: Ictalurus punctatus archain 1a (arcn1a), mRNA
XM_017460586.3	17.7563	3.03284	0.00663347	3.45598	1.60067	0.000831954	PREDICTED: Ictalurus punctatus aspartoacylase (aspa), mRNA
XM_017460602.3	94.058	3.64141	1.81598e-05	4.49854	1.8645	1.14853e-07	PREDICTED: Ictalurus punctatus allograft inflammatory factor 1-like (aif1l), mRNA
XM_017460632.3	112.567	14.2523	9.88731e-06	5.06359	3.83312	3.77558e-08	PREDICTED: Ictalurus punctatus lectin, mannose-binding 2-like a (lman2la), mRNA
XM_017460633.3	17.9825	2.32172	0.00636671	4.15424	1.21519	0.000789381	PREDICTED: Ictalurus punctatus mitochondrial fission process 1 (mtfp1), mRNA
XM_017460650.2	35.6816	2.58867	0.000679054	5.62124	1.37221	3.13637e-05	PREDICTED: Ictalurus punctatus neutrophil cytosolic factor 1 (ncf1), mRNA
XM_017460709.2	8.49875	-8.80178	0.0474471	5.39814	-3.13779	0.0124024	PREDICTED: Ictalurus punctatus heat shock protein, alpha-crystallin-related, 1 (hspb1), mRNA
XM_017460714.3	35.7122	-5.31614	0.000677855	2.74603	-2.41038	3.12234e-05	PREDICTED: Ictalurus punctatus threonine synthase-like 2 (thnsl2), mRNA
XM_017460742.3	112.623	4.30019	9.88731e-06	5.24294	2.1044	3.67755e-08	PREDICTED: Ictalurus punctatus derlin 2 (derl2), mRNA
XM_017460768.3	20.3997	2.11419	0.00431145	4.98177	1.08011	0.000460962	PREDICTED: Ictalurus punctatus uncharacterized si:ch211-11k18.4 (si:ch211-11k18.4), mRNA
XM_017460808.3	38.9101	2.35482	0.000524854	4.9355	1.23562	1.98543e-05	PREDICTED: Ictalurus punctatus exosome component 9 (exosc9), mRNA
XM_017460914.3	29.0463	2.24853	0.00138805	5.02072	1.16898	8.90904e-05	PREDICTED: Ictalurus punctatus CDGSH iron sulfur domain 2 (cisd2), mRNA
XM_017460916.2	96.759	22.0451	1.69748e-05	3.8731	4.46239	9.82319e-08	PREDICTED: Ictalurus punctatus ADP-ribosylation factor-like 5C (arl5c), mRNA
XM_017461010.2	28.0529	-2.32759	0.00155333	3.13128	-1.21884	0.000105647	PREDICTED: Ictalurus punctatus galactosidase, beta 1 (glb1), mRNA
XM_017461024.3	11.235	2.24176	0.0232552	5.40208	1.16463	0.00467602	PREDICTED: Ictalurus punctatus DnaJ heat shock protein family (Hsp40) member A1 (dnaja1), mRNA
XM_017461052.2	26.8601	9.93541	0.00193292	2.85139	3.31258	0.000146238	PREDICTED: Ictalurus punctatus uncharacterized LOC108260624 (LOC108260624), mRNA
XM_017461054.3	19.9783	3.57925	0.00460308	2.03163	1.83966	0.000504801	PREDICTED: Ictalurus punctatus uncharacterized LOC108260627 (LOC108260627), mRNA
XM_017461117.3	55.3721	2173.47	0.00095746	1.71469	11.0858	5.07294e-05	PREDICTED: Ictalurus punctatus chemokine (C-X-C motif) ligand 8a (cxcl8a), mRNA
XM_017461130.3	48.8463	2.43949	0.000243192	5.75435	1.28658	5.70723e-06	PREDICTED: Ictalurus punctatus phosphatidylinositol 4-kinase type 2 beta (pi4k2b), mRNA
XM_017461177.2	71.6893	6.0587	6.05584e-05	5.89156	2.59901	6.09265e-07	PREDICTED: Ictalurus punctatus heparan sulfate (glucosamine) 3-O-sulfotransferase 3B1a (hs3st3b1a), mRNA
XM_017461183.3	16.5319	-2.67542	0.00819199	3.01197	-1.41977	0.00111345	PREDICTED: Ictalurus punctatus NEDD4 binding protein 2 (n4bp2), mRNA
XM_017461267.3	9.79907	-2.2253	0.0322281	1.20331	-1.154	0.00722633	PREDICTED: Ictalurus punctatus zinc finger and BTB domain-containing protein 5 (LOC108260752), mRNA
XM_017461278.3	38.618	21.7195	0.000695987	5.43644	4.44092	3.24738e-05	PREDICTED: Ictalurus punctatus alpha-kinase 1 (alpk1), mRNA
XM_017461329.3	40.6393	4.55188	0.000453199	5.43735	2.18646	1.58998e-05	PREDICTED: Ictalurus punctatus N-acylsphingosine amidohydrolase (acid ceramidase) 1b (asah1b), mRNA
XM_017461390.3	8.4089	-4.2475	0.0474904	8.56771	-2.08661	0.0124223	PREDICTED: Ictalurus punctatus methylsterol monooxygenase 1 (msmo1), mRNA
XM_017461403.3	22.9146	8.20303	0.00360418	5.23002	3.03616	0.000362139	PREDICTED: Ictalurus punctatus KH and NYN domain containing (khnyn), mRNA
XM_017461426.3	64.1789	4.87663	9.07156e-05	14.251	2.28588	1.17995e-06	PREDICTED: Ictalurus punctatus fibrinogen gamma chain (fgg), mRNA
XM_017461499.3	15.8669	2.37329	0.00931261	2.91818	1.24689	0.00131132	PREDICTED: Ictalurus punctatus cysteine-rich hydrophobic domain 2 (chic2), mRNA
XM_017461570.3	17.4294	-5.26997	0.00702795	1.76944	-2.39779	0.000898202	PREDICTED: Ictalurus punctatus structural maintenance of chromosomes 2 (smc2), mRNA
XM_017461585.3	18.619	-13.3895	0.00586584	1.46179	-3.74303	0.000708381	PREDICTED: Ictalurus punctatus non-SMC condensin II complex, subunit D3 (ncapd3), mRNA
XM_017461631.3	16.2041	-3.44711	0.0087075	2.90879	-1.78539	0.00120637	PREDICTED: Ictalurus punctatus netrin 1b (ntn1b), mRNA
XM_017461640.3	9.16124	2.37338	0.0372547	1.15181	1.24694	0.00889134	PREDICTED: Ictalurus punctatus neuropeptide Y receptor Y1 (npy1r), mRNA
XM_017461755.3	15.2332	2.18933	0.010446	2.99141	1.13049	0.00153823	PREDICTED: Ictalurus punctatus transmembrane protein 144a (tmem144a), mRNA
XM_017461765.3	26.9113	-2.6843	0.00177761	4.03994	-1.42455	0.000129185	PREDICTED: Ictalurus punctatus exportin-5 (LOC108260983), mRNA
XM_017461789.3	62.9464	55.1829	0.000141372	6.66564	5.78615	2.46305e-06	PREDICTED: Ictalurus punctatus v-fos FBJ murine osteosarcoma viral oncogene homolog Ab (fosab), mRNA
XM_017461805.3	8.11911	7.17689	0.0481664	0.162241	2.84336	0.0126624	PREDICTED: Ictalurus punctatus lysophosphatidylcholine acyltransferase 4 (lpcat4), transcript variant X1, mRNA
XM_017461811.3	40.9825	6.41663	0.000435674	3.14453	2.68182	1.5025e-05	PREDICTED: Ictalurus punctatus leukotriene B4 receptor (ltb4r), mRNA
XM_017461812.3	95.7131	8.62172	1.69748e-05	4.57693	3.10798	1.02968e-07	PREDICTED: Ictalurus punctatus hepatocyte growth factor activator (LOC108261008), transcript variant X1, mRNA
XM_017461884.3	32.7848	141.078	0.00119764	2.6848	7.14035	7.18106e-05	PREDICTED: Ictalurus punctatus C-C motif chemokine 20 (LOC108261059), mRNA
XM_017461905.3	57.9772	-2.93591	0.000128204	4.44307	-1.55381	2.14184e-06	PREDICTED: Ictalurus punctatus eukaryotic translation initiation factor 4E family member 2 (eif4e2), mRNA
XM_017462055.3	17.9782	-2.15732	0.00636691	2.74259	-1.10924	0.000790165	PREDICTED: Ictalurus punctatus ubiquitin-conjugating enzyme E2Ka (UBC1 homolog, yeast) (ube2ka), mRNA
XM_017462194.3	53.3852	12.3793	0.000217206	5.34475	3.62985	4.63614e-06	PREDICTED: Ictalurus punctatus immediate early response 2a (ier2a), mRNA
XM_017462233.3	8.16655	3.89577	0.0475933	-0.759512	1.96191	0.0124549	PREDICTED: Ictalurus punctatus oxidative stress responsive serine-rich 1 (oser1), transcript variant X1, mRNA
XM_017462284.3	12.2157	-2.17356	0.0184429	5.05164	-1.12006	0.00348525	PREDICTED: Ictalurus punctatus phenazine biosynthesis-like domain-containing protein 2 (LOC108261389), mRNA
XM_017462694.3	19.7457	-2.66437	0.0047695	8.89277	-1.4138	0.000531019	PREDICTED: Ictalurus punctatus ELOVL fatty acid elongase 5 (elovl5), transcript variant X1, mRNA
XM_017462906.3	12.182	6.27821	0.0185214	1.16657	2.65035	0.00350978	PREDICTED: Ictalurus punctatus docking protein 1a (dok1a), mRNA
XM_017463048.3	11.5766	13.9346	0.0232515	1.83016	3.8006	0.00466696	PREDICTED: Ictalurus punctatus ras-related protein Rab-33B (LOC108262750), mRNA
XM_017463093.3	62.4286	283.437	0.000124772	2.59155	8.14688	1.99516e-06	PREDICTED: Ictalurus punctatus von Willebrand factor A domain containing 11 (vwa11), mRNA
XM_017463109.3	10.1876	-3.98667	0.0306918	3.23889	-1.99518	0.00678297	PREDICTED: Ictalurus punctatus unc-93 homolog B1, TLR signaling regulator (unc93b1), mRNA
XM_017463111.3	16.7547	-3.45635	0.00835351	4.6685	-1.78925	0.00114629	PREDICTED: Ictalurus punctatus solute carrier family 43 member 1b (slc43a1b), mRNA
XM_017463119.3	16.7888	2.06334	0.00781487	4.12574	1.04498	0.00104633	PREDICTED: Ictalurus punctatus VPS37C subunit of ESCRT-I (vps37c), mRNA
XM_017463126.3	23.8669	-2.4779	0.00263769	3.50563	-1.30912	0.000227571	PREDICTED: Ictalurus punctatus transmembrane protein 187 (tmem187), mRNA
XM_017463144.3	13.7265	-2.41071	0.0137566	5.52156	-1.26946	0.00229988	PREDICTED: Ictalurus punctatus uncharacterized protein LOC571915 homolog (si:dkey-9i23.16), mRNA
XM_017463149.3	13.2057	2.13812	0.0151661	1.48436	1.09634	0.00263145	PREDICTED: Ictalurus punctatus zinc finger protein 764 (si:ch73-109d9.3), mRNA
XM_017463333.3	25.2442	2.0564	0.00220384	5.07697	1.04012	0.00017515	PREDICTED: Ictalurus punctatus thyroid hormone receptor interactor 11 (trip11), mRNA
XM_017463343.3	12.6384	2.1195	0.0169146	2.92025	1.08372	0.00308218	PREDICTED: Ictalurus punctatus CD276 antigen (LOC108262985), transcript variant X1, mRNA
XM_017463391.3	22.6038	2.13707	0.00309648	6.49169	1.09564	0.000291912	PREDICTED: Ictalurus punctatus high mobility group box 2a (hmgb2a), mRNA
XM_017463459.3	10.7848	4.11206	0.0256453	-0.500935	2.03986	0.00530961	PREDICTED: Ictalurus punctatus uncharacterized si:dkeyp-121d4.3 (si:dkeyp-121d4.3), transcript variant X1, mRNA
XM_017463581.3	15.9855	-2.63992	0.0091286	4.56242	-1.40049	0.00127887	PREDICTED: Ictalurus punctatus glutamate dehydrogenase 1a (glud1a), mRNA
XM_017463624.3	23.4171	10.0431	0.00336784	5.61939	3.32813	0.000329951	PREDICTED: Ictalurus punctatus GTP binding protein 2a (gtpbp2a), mRNA
XM_017463636.3	13.3463	2.48688	0.0147622	3.58986	1.31434	0.00253175	PREDICTED: Ictalurus punctatus transmembrane protein 184C (tmem184c), mRNA
XM_017463705.3	18.5513	2.09483	0.00578519	3.91705	1.06684	0.000692889	PREDICTED: Ictalurus punctatus glycine N-acyltransferase-like (LOC108263176), mRNA
XM_017463715.3	62.3692	5.09664	0.000103603	6.07095	2.34955	1.39703e-06	PREDICTED: Ictalurus punctatus prominin 2 (prom2), mRNA
XM_017463776.3	11.8325	-2.81439	0.0200888	2.51389	-1.49282	0.00388352	PREDICTED: Ictalurus punctatus 5'-nucleotidase, cytosolic IIa (nt5c2a), transcript variant X1, mRNA
XM_017463819.3	20.8618	-2.8766	0.00399315	2.49524	-1.52436	0.000417807	PREDICTED: Ictalurus punctatus dynein axonemal assembly factor 10 (dnaaf10), mRNA
XM_017463821.3	46.5002	-3.66222	0.000286275	3.60115	-1.87272	7.51557e-06	PREDICTED: Ictalurus punctatus protein phosphatase 3, regulatory subunit B, alpha a (ppp3r1a), mRNA
XM_017463862.3	17.661	-2.31918	0.00674412	5.48354	-1.21361	0.000850661	PREDICTED: Ictalurus punctatus mitochondrial antiviral signaling protein (mavs), mRNA
XM_017463922.3	16.5347	2.45312	0.00819199	2.92556	1.29462	0.00111269	PREDICTED: Ictalurus punctatus tetratricopeptide repeat domain 7A (ttc7a), mRNA
XM_017463930.3	82.6928	-2.43776	3.147e-05	6.02293	-1.28556	2.55365e-07	PREDICTED: Ictalurus punctatus calmodulin 2a (phosphorylase kinase, delta) (calm2a), mRNA
XM_017463972.3	25.1638	2.46686	0.00222053	2.0121	1.30268	0.000177801	PREDICTED: Ictalurus punctatus DEAH (Asp-Glu-Ala-Asp/His) box polypeptide 57 (dhx57), transcript variant X2, mRNA
XM_017464009.3	50.5891	-3.26364	0.00021802	3.8522	-1.70648	4.68301e-06	PREDICTED: Ictalurus punctatus poly (ADP-ribose) glycohydrolase a (parga), mRNA
XM_017464014.3	32.989	-13.1665	0.00115446	4.60058	-3.7188	6.80551e-05	PREDICTED: Ictalurus punctatus retinol dehydrogenase 12 (rdh12), mRNA
XM_017464015.3	23.6789	2.32571	0.0027021	2.8368	1.21767	0.000236031	PREDICTED: Ictalurus punctatus vesicle transport through interaction with t-SNAREs 1B (vti1b), mRNA
XM_017464018.3	14.468	14.4233	0.0120853	0.887116	3.85033	0.00191604	PREDICTED: Ictalurus punctatus solute carrier family 30 member 10 (slc30a10), mRNA
XM_017464075.3	14.9999	2.31514	0.0108337	5.61311	1.2111	0.00163281	PREDICTED: Ictalurus punctatus MARCKS-like 1a (marcksl1a), mRNA
XM_017464079.3	55.4581	-11.1171	0.000178223	4.34255	-3.47471	3.37546e-06	PREDICTED: Ictalurus punctatus hexokinase domain containing 1 (hkdc1), mRNA
XM_017464120.3	18.4305	-2.51923	0.00589166	5.07931	-1.33299	0.000712202	PREDICTED: Ictalurus punctatus phenazine biosynthesis-like domain-containing protein 2 (LOC108263388), mRNA
XM_017464180.3	34.0281	2.26645	0.000796606	8.02648	1.18044	4.01155e-05	PREDICTED: Ictalurus punctatus RAB1A, member RAS oncogene family b (rab1ab), mRNA
XM_017464253.3	26.8862	-9.65927	0.00177974	1.34233	-3.27191	0.000129764	PREDICTED: Ictalurus punctatus mutS homolog 6 (E. coli) (msh6), mRNA
XM_017464265.3	19.5125	-2.67915	0.00494047	3.93926	-1.42177	0.000558898	PREDICTED: Ictalurus punctatus ribose 5-phosphate isomerase A (ribose 5-phosphate epimerase) (rpia), mRNA
XM_017464304.3	18.0454	9.89344	0.00629897	1.08135	3.30647	0.000777976	PREDICTED: Ictalurus punctatus nuclear factor of kappa light polypeptide gene enhancer in B-cells 2 (p49/p100) (nfkb2), transcript variant X1, mRNA
XM_017464328.3	9.53708	2.15336	0.0339805	1.53366	1.10659	0.00786256	PREDICTED: Ictalurus punctatus cAMP responsive element binding protein 3-like 4 (creb3l4), mRNA
XM_017464418.2	344.848	47.7046	1.77112e-07	10.9662	5.57606	2.11351e-11	PREDICTED: Ictalurus punctatus uncharacterized LOC108263525 (LOC108263525), mRNA
XM_017464456.3	14.625	2.67119	0.0115978	1.63658	1.41748	0.00179919	PREDICTED: Ictalurus punctatus PWWP domain containing 2B (pwwp2b), transcript variant X1, mRNA
XM_017464460.3	21.5944	5.42662	0.00405391	4.65765	2.44005	0.00042716	PREDICTED: Ictalurus punctatus solute carrier family 39 member 8 (slc39a8), mRNA
XM_017464463.3	24.7408	2.31121	0.00235522	3.77137	1.20865	0.000192521	PREDICTED: Ictalurus punctatus ubiquitin-conjugating enzyme E2D 3 (ube2d3), transcript variant X3, mRNA
XM_017464468.3	57.2986	4.90392	0.000134396	11.2367	2.29394	2.2934e-06	PREDICTED: Ictalurus punctatus angiotensinogen (agt), mRNA
XM_017464537.3	14.2418	-10.9472	0.0140114	9.94303	-3.45249	0.00234749	PREDICTED: Ictalurus punctatus uncoupling protein 1 (ucp1), mRNA
XM_017464619.3	13.8022	-3.21777	0.0142874	5.96604	-1.68606	0.0024142	PREDICTED: Ictalurus punctatus prostaglandin reductase 1 (LOC108263610), mRNA
XM_017464637.3	12.3566	6.17015	0.0199251	5.41905	2.6253	0.00383997	PREDICTED: Ictalurus punctatus arginase 2 (arg2), mRNA
XM_017464663.3	24.2429	26.4094	0.003049	5.21745	4.72298	0.000283972	PREDICTED: Ictalurus punctatus C-X-C motif chemokine 9 (LOC108263637), mRNA
XM_017464679.3	15.9346	2.17003	0.0091885	7.61597	1.11772	0.00128946	PREDICTED: Ictalurus punctatus glutathione S-transferase omega 1 (gsto1), mRNA
XM_017464692.3	12.1336	2.00471	0.0187219	6.14713	1.00339	0.00355894	PREDICTED: Ictalurus punctatus low density lipoprotein receptor-related protein associated protein 1 (lrpap1), mRNA
XM_017464700.3	23.3246	-5.70257	0.00287888	2.90976	-2.51161	0.000259272	PREDICTED: Ictalurus punctatus tetraspanin 15 (tspan15), partial mRNA
XM_017464715.3	10.452	-7.73848	0.027617	0.0621955	-2.95205	0.00588262	PREDICTED: Ictalurus punctatus mitogen-activated protein kinase 8a (mapk8a), transcript variant X1, mRNA
XM_017464718.3	36.6616	26.6839	0.000826603	5.87194	4.7379	4.1922e-05	PREDICTED: Ictalurus punctatus tumor necrosis factor, alpha-induced protein 3 (tnfaip3), mRNA
XM_017464725.3	17.3683	-2.51968	0.00709024	3.09856	-1.33324	0.00091124	PREDICTED: Ictalurus punctatus sphingosine-1-phosphate lyase 1 (sgpl1), mRNA
XM_017464781.3	38.1999	-5.941	0.000560998	2.47871	-2.57071	2.19003e-05	PREDICTED: Ictalurus punctatus dCMP deaminase (dctd), mRNA
XM_017464786.3	8.95058	-2.20594	0.0392727	11.1271	-1.14139	0.0095355	PREDICTED: Ictalurus punctatus hyaluronan-binding protein 2 (LOC108263719), mRNA
XM_017464841.3	28.8605	4.6278	0.00141379	2.20744	2.21033	9.19468e-05	PREDICTED: Ictalurus punctatus SMAD family member 1 (smad1), mRNA
XM_017464884.3	11.6021	4.02183	0.0212041	1.42055	2.00785	0.00415497	PREDICTED: Ictalurus punctatus pleckstrin (plek), mRNA
XM_017464942.3	103.35	4.11873	1.2669e-05	4.51205	2.0422	6.34963e-08	PREDICTED: Ictalurus punctatus DnaJ heat shock protein family (Hsp40) member B14 (dnajb14), mRNA
XM_017464989.3	17.6841	2.38382	0.00671413	2.91716	1.25327	0.000846077	PREDICTED: Ictalurus punctatus vascular endothelial growth factor c (vegfc), mRNA
XM_017465040.3	12.2438	-10.1312	0.0183629	0.756627	-3.34073	0.00345915	PREDICTED: Ictalurus punctatus helicase, lymphoid specific (hells), mRNA
XM_017465051.3	27.556	35.0624	0.00207591	4.78458	5.13185	0.000160772	PREDICTED: Ictalurus punctatus TNFAIP3 interacting protein 2 (tnip2), transcript variant X1, mRNA
XM_017465053.3	8.64526	-6.17814	0.0423285	-0.270665	-2.62717	0.010567	PREDICTED: Ictalurus punctatus WD repeat domain 35 (wdr35), mRNA
XM_017465054.3	29.1021	2.65147	0.00138234	5.5271	1.40679	8.82521e-05	PREDICTED: Ictalurus punctatus ceramide synthase 2b (cers2b), transcript variant X1, mRNA
XM_017465190.3	40.5261	450.299	0.000633186	6.56211	8.81474	2.77302e-05	PREDICTED: Ictalurus punctatus leptin a (lepa), mRNA
XM_017465260.3	12.1933	-6.77735	0.0184847	0.531947	-2.76072	0.00349842	PREDICTED: Ictalurus punctatus neuritin 1-like a (nrn1la), mRNA
XM_017465409.3	34.3387	2.80269	0.000769233	6.12131	1.48681	3.8278e-05	PREDICTED: Ictalurus punctatus CoA synthase (coasy), mRNA
XM_017465477.3	18.2871	-2.88772	0.00603421	2.84239	-1.52993	0.000735915	PREDICTED: Ictalurus punctatus lipase maturation factor 2a (lmf2a), mRNA
XM_017465606.3	43.3628	2.58556	0.000358955	4.2545	1.37048	1.10514e-05	PREDICTED: Ictalurus punctatus lysophospholipid acyltransferase 7 (LOC108264261), mRNA
XM_017465742.3	47.2498	19.4619	0.000358955	6.06434	4.28258	1.10369e-05	PREDICTED: Ictalurus punctatus pentraxin 3, long a (ptx3a), mRNA
XM_017465763.3	27.8087	5.27227	0.00174706	6.45594	2.39842	0.000126547	PREDICTED: Ictalurus punctatus inositol-trisphosphate 3-kinase Cb (itpkcb), mRNA
XM_017465786.3	19.0704	5.59847	0.00613969	4.7201	2.48503	0.000751709	PREDICTED: Ictalurus punctatus nedd4 binding protein 1 (n4bp1), mRNA
XM_017465909.3	151.485	31.9387	3.01168e-06	7.16888	4.99723	5.39083e-09	PREDICTED: Ictalurus punctatus homocysteine-inducible, endoplasmic reticulum stress-inducible, ubiquitin-like domain member 1 (herpud1), mRNA
XM_017466000.3	10.5753	3.87912	0.0269297	1.5792	1.95573	0.00566231	PREDICTED: Ictalurus punctatus semaphorin-7A (LOC108264455), mRNA
XM_017466035.3	21.0336	-2.69897	0.00389485	6.04124	-1.43241	0.000402963	PREDICTED: Ictalurus punctatus atos homolog A (atosa), mRNA
XM_017466069.3	16.5479	2.05016	0.00818176	5.38376	1.03574	0.00110913	PREDICTED: Ictalurus punctatus component of oligomeric golgi complex 7 (cog7), mRNA
XM_017466071.3	11.9149	-4.79073	0.0219402	6.22806	-2.26025	0.0043347	PREDICTED: Ictalurus punctatus solute carrier family 27 member 2a (slc27a2a), mRNA
XM_017466134.2	10.9955	4.1314	0.0248593	2.38981	2.04663	0.00508163	PREDICTED: Ictalurus punctatus B-type lectin plumieribetin (LOC108264531), mRNA
XM_017466175.3	25.6439	-5.75811	0.00209608	0.822167	-2.5256	0.000162625	PREDICTED: Ictalurus punctatus peptide deformylase, mitochondrial (pdf), mRNA
XM_017466194.3	14.0223	-5.91471	0.0129248	1.50101	-2.56431	0.00210901	PREDICTED: Ictalurus punctatus WD repeat domain 90 (wdr90), mRNA
XM_017466197.3	13.8169	2.89377	0.0140453	5.22245	1.53295	0.00235653	PREDICTED: Ictalurus punctatus FKBP prolyl isomerase 4 (fkbp4), mRNA
XM_017466234.3	20.25	2.54326	0.00441695	3.86465	1.34668	0.000476017	PREDICTED: Ictalurus punctatus cytochrome b-245 light chain (LOC108264585), mRNA
XM_017466275.2	14.2461	2.54032	0.0123912	2.9896	1.34501	0.00198732	PREDICTED: Ictalurus punctatus potassium channel, subfamily K, member 6 (kcnk6), mRNA
XM_017466371.2	29.5313	2.79781	0.00131042	6.60104	1.4843	8.20966e-05	PREDICTED: Ictalurus punctatus H3 histone, family 3D (h3f3d), mRNA
XM_017466402.3	11.7794	-2.3353	0.0203647	6.54173	-1.22361	0.0039563	PREDICTED: Ictalurus punctatus hepatocyte growth factor (LOC108264660), mRNA
XM_017466407.3	8.7496	-4.70039	0.0412587	-0.104774	-2.23278	0.0102007	PREDICTED: Ictalurus punctatus SIRT1 domain-containing protein (si:dkey-103i16.6), mRNA
XM_017466414.3	8.26257	-2.19836	0.0464589	1.29102	-1.13643	0.0120469	PREDICTED: Ictalurus punctatus arylsulfatase A (arsa), mRNA
XM_017466421.3	27.4855	2.11044	0.00166967	4.61103	1.07755	0.00011667	PREDICTED: Ictalurus punctatus solute carrier family 33 member 1 (slc33a1), mRNA
XM_017466503.3	9.37718	-2.32384	0.035412	1.99742	-1.21651	0.00828253	PREDICTED: Ictalurus punctatus cell adhesion associated, oncogene regulated (cdon), mRNA
XM_017466522.3	48.9085	-2.70693	0.000243192	5.27833	-1.43666	5.6665e-06	PREDICTED: Ictalurus punctatus 3-hydroxyacyl-CoA dehydratase 3 (hacd3), mRNA
XM_017466617.3	38.0395	6.64199	0.000571981	3.28195	2.73162	2.25926e-05	PREDICTED: Ictalurus punctatus ras-related protein Rap-2b (LOC108264766), mRNA
XM_017466687.2	28.2751	2.14622	0.00152126	4.8408	1.1018	0.00010166	PREDICTED: Ictalurus punctatus TBC1 domain family, member 15 (tbc1d15), mRNA
XM_017466711.3	21.8471	8.76592	0.00382211	3.12718	3.1319	0.000392246	PREDICTED: Ictalurus punctatus sema domain, immunoglobulin domain (Ig), short basic domain, secreted, (semaphorin) 3Ab (sema3ab), mRNA
XM_017466712.3	30.7506	-3.53821	0.00114318	1.67607	-1.82302	6.71174e-05	PREDICTED: Ictalurus punctatus sialic acid acetylesterase (siae), mRNA
XM_017466769.3	19.2097	6.78723	0.00517185	1.7976	2.76282	0.000597624	PREDICTED: Ictalurus punctatus complement C5a receptor 1 (c5ar1), mRNA
XM_017466796.3	15.8538	-2.82096	0.00935559	4.09928	-1.49619	0.00132138	PREDICTED: Ictalurus punctatus aquaporin 11 (aqp11), mRNA
XM_017466879.3	36.8453	2.27875	0.000612137	6.42866	1.18824	2.65075e-05	PREDICTED: Ictalurus punctatus RIO kinase 3 (yeast) (riok3), mRNA
XM_017466938.3	8.13971	-2.5005	0.0479307	1.30158	-1.32221	0.0125718	PREDICTED: Ictalurus punctatus ORAI calcium release-activated calcium modulator 1a (orai1a), mRNA
XM_017466945.3	44.4027	122.998	0.000329189	0.958312	6.94249	9.70283e-06	PREDICTED: Ictalurus punctatus growth arrest and DNA-damage-inducible, gamma a (gadd45ga), mRNA
XM_017466972.3	19.2066	25.522	0.00517185	-0.522212	4.67367	0.000598033	PREDICTED: Ictalurus punctatus TNF receptor-associated factor 1 (traf1), mRNA
XM_017467012.3	10.9751	-10.777	0.0246284	0.154322	-3.42988	0.00501092	PREDICTED: Ictalurus punctatus glycerol-3-phosphate dehydrogenase 1a (gpd1a), mRNA
XM_017467015.3	19.3244	2.12061	0.00510152	4.57245	1.08448	0.000582596	PREDICTED: Ictalurus punctatus MOB kinase activator 3A (mob3a), mRNA
XM_017467200.3	20.7726	11.9111	0.00488876	4.0146	3.57423	0.000547215	PREDICTED: Ictalurus punctatus stanniocalcin 1 (stc1), mRNA
XM_017467219.3	55.6577	251.558	0.000696873	-1.24524	7.97475	3.25983e-05	PREDICTED: Ictalurus punctatus gamma-aminobutyric acid type A receptor subunit delta (gabrd), mRNA
XM_017467373.3	71.4534	-4.01863	6.05584e-05	2.69244	-2.0067	6.21482e-07	PREDICTED: Ictalurus punctatus ribosome binding factor A (rbfa), mRNA
XM_017467420.3	10.5294	-3.03961	0.0271446	1.79947	-1.60389	0.00574312	PREDICTED: Ictalurus punctatus tumor necrosis factor receptor superfamily member 14 (LOC108265274), mRNA
XM_017467459.3	18.5296	-4.09502	0.00579461	1.2901	-2.03387	0.000696322	PREDICTED: Ictalurus punctatus olfactomedin-like 2A (olfml2a), mRNA
XM_017467480.3	27.1723	-5.73122	0.00171659	2.27303	-2.51884	0.000123316	PREDICTED: Ictalurus punctatus GINS complex subunit 4 (Sld5 homolog) (gins4), mRNA
XM_017467487.3	23.6351	-6.49798	0.00312492	6.29294	-2.69999	0.000296084	PREDICTED: Ictalurus punctatus ATP-binding cassette, sub-family D (ALD), member 1 (abcd1), mRNA
XM_017467532.3	13.3443	2.66178	0.0147622	1.8669	1.41239	0.00253318	PREDICTED: Ictalurus punctatus dual specificity protein phosphatase 26 (LOC108265329), mRNA
XM_017467543.3	41.6863	-5.79554	0.000413015	2.58914	-2.53494	1.37014e-05	PREDICTED: Ictalurus punctatus choline/carnitine O-acyltransferase (zgc:154046), mRNA
XM_017467669.3	17.669	4.40528	0.00708027	3.54316	2.13923	0.000908268	PREDICTED: Ictalurus punctatus solute carrier family 25 member 37 (slc25a37), mRNA
XM_017467704.3	8.05691	-2.49626	0.0489998	1.48928	-1.31977	0.0129404	PREDICTED: Ictalurus punctatus APEX nuclease (apurinic/apyrimidinic endonuclease) 2 (apex2), mRNA
XM_017467709.3	49.6269	4.8387	0.00023267	8.73948	2.27462	5.2198e-06	PREDICTED: Ictalurus punctatus CCAAT enhancer binding protein beta (cebpb), mRNA
XM_017467724.3	20.3653	2.1916	0.00432858	4.65421	1.13199	0.000464367	PREDICTED: Ictalurus punctatus refilin A (rflna), mRNA
XM_017467752.3	9.19782	-3.85301	0.0370757	1.83274	-1.94598	0.00880438	PREDICTED: Ictalurus punctatus hydroxysteroid (17-beta) dehydrogenase 4 (hsd17b4), transcript variant X1, mRNA
XM_017467792.3	22.0899	5.21749	0.00342866	3.21119	2.38336	0.000338775	PREDICTED: Ictalurus punctatus transketolase (LOC108265455), mRNA
XM_017467793.3	59.9452	-15.4874	0.00013338	4.14846	-3.95303	2.2568e-06	PREDICTED: Ictalurus punctatus choline dehydrogenase (chdh), mRNA
XM_017467939.3	12.1155	2.25401	0.0188228	4.7246	1.17249	0.00358892	PREDICTED: Ictalurus punctatus GTP-binding protein 10 (putative) (gtpbp10), mRNA
XM_017467954.3	18.1781	-2.33002	0.00615692	3.49661	-1.22034	0.000754553	PREDICTED: Ictalurus punctatus nibrin (nbn), mRNA
XM_017468062.3	23.0782	-2.95052	0.00290919	2.27	-1.56097	0.000265576	PREDICTED: Ictalurus punctatus polymerase (DNA directed), delta 2, regulatory subunit (pold2), mRNA
XM_017468101.3	10.8245	5.07148	0.0254244	-0.870079	2.34241	0.00524567	PREDICTED: Ictalurus punctatus solute carrier family 66 member 1 (slc66a1), transcript variant X1, mRNA
XM_017468103.3	24.4339	-3.21243	0.00243962	7.22505	-1.68366	0.000204078	PREDICTED: Ictalurus punctatus lipase, endothelial (lipg), mRNA
XM_017468119.3	15.2944	-2.49551	0.0103431	8.62826	-1.31934	0.00151444	PREDICTED: Ictalurus punctatus aldehyde dehydrogenase 9 family, member A1a, tandem duplicate 1 (aldh9a1a.1), mRNA
XM_017468120.3	35.5806	2.34783	0.000683958	6.39184	1.23133	3.1831e-05	PREDICTED: Ictalurus punctatus transmembrane and coiled-coil domains 1 (tmco1), mRNA
XM_017468139.3	22.1052	-5.67702	0.00331567	2.18468	-2.50513	0.000322863	PREDICTED: Ictalurus punctatus methylcrotonoyl-coenzyme A carboxylase 2 (si:ch211-198n5.11), mRNA
XM_017468167.3	60.9063	5.24922	0.000110325	6.52745	2.3921	1.60616e-06	PREDICTED: Ictalurus punctatus riboflavin kinase (rfk), mRNA
XM_017468173.3	10.4293	-2.02815	0.0277484	5.70581	-1.02017	0.0059241	PREDICTED: Ictalurus punctatus cytosolic sulfotransferase 3 (LOC108265625), mRNA
XM_017468230.3	50.8733	4.22868	0.000217206	6.08385	2.08021	4.53675e-06	PREDICTED: Ictalurus punctatus solute carrier family 6 member 8 (slc6a8), mRNA
XM_017468297.3	15.2	-2.43043	0.0105006	2.55313	-1.28121	0.00155128	PREDICTED: Ictalurus punctatus mitogen-activated protein kinase 13 (mapk13), mRNA
XM_017468359.3	8.71182	-4.81143	0.044377	4.92795	-2.26646	0.0113114	PREDICTED: Ictalurus punctatus endosome-lysosome associated apoptosis and autophagy regulator 1 (elapor1), mRNA
XM_017468371.1	39.0256	2.39747	0.000520475	4.5521	1.26151	1.95425e-05	PREDICTED: Ictalurus punctatus potassium channel tetramerization domain containing 9a (kctd9a), mRNA
XM_017468384.3	24.9869	3.43397	0.00228453	4.52409	1.77988	0.000185107	PREDICTED: Ictalurus punctatus coproporphyrinogen oxidase (cpox), mRNA
XM_017468405.3	10.5054	11.5422	0.0297426	8.82996	3.52884	0.00648968	PREDICTED: Ictalurus punctatus glucokinase (hexokinase 4) (gck), mRNA
XM_017468417.2	35.5842	-3.10373	0.000683958	3.34912	-1.634	3.1814e-05	PREDICTED: Ictalurus punctatus SRR1 domain containing (srrd), mRNA
XM_017468491.3	27.7902	2.33863	0.00160395	4.62666	1.22567	0.000110596	PREDICTED: Ictalurus punctatus adiponectin receptor 1b (adipor1b), mRNA
XM_017468556.3	10.4656	2.66796	0.0275379	2.22079	1.41574	0.00585785	PREDICTED: Ictalurus punctatus methyl CpG binding protein 2 (mecp2), mRNA
XM_017468579.3	32.2037	-2.11811	0.000993723	6.36939	-1.08278	5.31771e-05	PREDICTED: Ictalurus punctatus solute carrier family 16 member 1b (slc16a1b), mRNA
XM_017468580.3	16.2754	-2.70727	0.00857841	3.59338	-1.43684	0.00118542	PREDICTED: Ictalurus punctatus tubulin alpha 5 (tuba5), transcript variant X2, mRNA
XM_017468581.3	68.5298	-4.67093	6.97125e-05	5.50379	-2.22371	7.98616e-07	PREDICTED: Ictalurus punctatus actin related protein 8 (actr8), mRNA
XM_017468585.3	28.2575	4.9765	0.00152249	1.80887	2.31513	0.000101968	PREDICTED: Ictalurus punctatus solute carrier family 35 member 2 (slc35a2), mRNA
XM_017468690.2	29.3254	2.24277	0.00134011	6.81163	1.16528	8.49857e-05	PREDICTED: Ictalurus punctatus ras homolog gene family, member Ab (rhoab), mRNA
XM_017468721.3	16.3589	-2.27421	0.00844115	9.35351	-1.18537	0.00116141	PREDICTED: Ictalurus punctatus tubulin, beta 2b (tubb2b), mRNA
XM_017468732.3	34.3943	-3.75424	0.00076726	3.7776	-1.90852	3.79593e-05	PREDICTED: Ictalurus punctatus proteolipid protein 2b (plp2b), mRNA
XM_017468777.3	23.814	5.75452	0.00301336	5.01901	2.5247	0.000279042	PREDICTED: Ictalurus punctatus Pim-1 proto-oncogene, serine/threonine kinase (pim1), mRNA
XM_017468780.3	42.9497	14.1133	0.000393083	2.90001	3.81898	1.2665e-05	PREDICTED: Ictalurus punctatus dual specificity phosphatase 2 (dusp2), mRNA
XM_017468813.3	10.7128	-2.17544	0.0261067	6.60114	-1.1213	0.00544271	PREDICTED: Ictalurus punctatus ELOVL fatty acid elongase 8b (elovl8b), mRNA
XM_017468823.3	30.2596	2.40786	0.00120464	8.68732	1.26775	7.27381e-05	PREDICTED: Ictalurus punctatus calreticulin (calr), mRNA
XM_017468849.3	23.5847	-2.00137	0.00273723	3.56748	-1.00099	0.000240406	PREDICTED: Ictalurus punctatus SPRY domain containing 4 (spryd4), mRNA
XM_017468851.3	30.1614	-2.6941	0.0012195	3.90425	-1.4298	7.39264e-05	PREDICTED: Ictalurus punctatus sorting nexin 2 (snx2), mRNA
XM_017468853.3	49.9807	6.03953	0.000228386	2.21231	2.59444	5.01467e-06	PREDICTED: Ictalurus punctatus solute carrier family 12 member 2 (LOC108265961), mRNA
XM_017468874.2	25.7759	6.45232	0.00238386	4.7066	2.68982	0.000195715	PREDICTED: Ictalurus punctatus Pim-2 proto-oncogene, serine/threonine kinase (pim2), mRNA
XM_017468892.3	9.69878	-2.97857	0.0328622	1.06613	-1.57462	0.00746263	PREDICTED: Ictalurus punctatus PHD finger protein 19 (phf19), mRNA
XM_017468895.3	61.22	4.40915	0.000107934	6.19004	2.1405	1.55847e-06	PREDICTED: Ictalurus punctatus phospholipid phosphatase 1 (LOC108265984), mRNA
XM_017468972.3	12.68	-3.64421	0.016828	1.59331	-1.86561	0.00304631	PREDICTED: Ictalurus punctatus DNA cross-link repair 1B (dclre1b), mRNA
XM_017469009.3	8.59116	-4.84769	0.0427861	0.807733	-2.2773	0.0107629	PREDICTED: Ictalurus punctatus zinc finger protein 367 (znf367), mRNA
XM_017469013.3	16.3541	-7.12671	0.00844389	-0.445026	-2.83324	0.0011628	PREDICTED: Ictalurus punctatus PR domain containing 2, with ZNF domain a (prdm2a), mRNA
XM_017469026.3	12.4207	-3.85235	0.0176777	0.377136	-1.94574	0.00327825	PREDICTED: Ictalurus punctatus crystallin, lambda 1 (cryl1), transcript variant X1, mRNA
XM_017469027.3	79.833	5.86021	3.7407e-05	7.94245	2.55095	3.16933e-07	PREDICTED: Ictalurus punctatus pyridoxal (pyridoxine, vitamin B6) kinase a (pdxka), transcript variant X1, mRNA
XM_017469091.3	42.7822	-4.84379	0.000376203	3.9283	-2.27614	1.18966e-05	PREDICTED: Ictalurus punctatus glutamine amidotransferase class 1 domain containing 3 (gatd3), mRNA
XM_017469121.3	87.9095	228.627	4.48921e-05	4.83981	7.83685	4.0033e-07	PREDICTED: Ictalurus punctatus interleukin-1 receptor type 2 (LOC108266111), mRNA
XM_017469126.3	11.6242	-4.3449	0.0211187	0.115299	-2.11932	0.00412797	PREDICTED: Ictalurus punctatus cell division cycle associated 7a (cdca7a), mRNA
XM_017469166.3	15.0346	-4.65268	0.0107888	1.73045	-2.21806	0.00161832	PREDICTED: Ictalurus punctatus FKBP prolyl isomerase 7 (fkbp7), mRNA
XM_017469189.2	94.7668	17.4433	1.76595e-05	11.0209	4.1246	1.09581e-07	PREDICTED: Ictalurus punctatus C-type lectin domain containing 1 (cldc1), mRNA
XM_017469190.3	17.5313	-5.53332	0.00691582	-0.564064	-2.46815	0.00087692	PREDICTED: Ictalurus punctatus DnaJ (Hsp40) homolog, subfamily C, member 28 (dnajc28), mRNA
XM_017469313.3	100.517	9.29893	1.40934e-05	7.29669	3.21706	7.56807e-08	PREDICTED: Ictalurus punctatus DnaJ (Hsp40) homolog, subfamily C, member 3a (dnajc3a), mRNA
XM_017469340.3	9.02038	-3.14578	0.0386123	1.75507	-1.65342	0.00931629	PREDICTED: Ictalurus punctatus putative methyltransferase DDB_G0268948 (LOC108266250), mRNA
XM_017469341.3	10.7121	-2.07066	0.0261045	4.38154	-1.05009	0.00542905	PREDICTED: Ictalurus punctatus uncharacterized LOC108266251 (LOC108266251), mRNA
XM_017469348.3	59.9951	4.43773	0.000116683	4.45079	2.14982	1.75443e-06	PREDICTED: Ictalurus punctatus receptor activity modifying protein 1 (ramp1), mRNA
XM_017469373.3	17.6451	-5.21893	0.00748348	4.15543	-2.38375	0.000983212	PREDICTED: Ictalurus punctatus tubulin, beta 5 (tubb5), mRNA
XM_017469428.3	61.2853	12.1433	0.000110794	3.70445	3.60209	1.62621e-06	PREDICTED: Ictalurus punctatus NGFI-A binding protein 1b (EGR1 binding protein 1) (nab1b), transcript variant X1, mRNA
XM_017469661.3	18.8493	2.00292	0.00552221	3.18045	1.0021	0.000647772	PREDICTED: Ictalurus punctatus poly(ADP-ribose) polymerase family member 9 (parp9), mRNA
XM_017469662.3	13.8821	-3.19967	0.0133037	1.35557	-1.67793	0.0021896	PREDICTED: Ictalurus punctatus Fas apoptotic inhibitory molecule a (faima), mRNA
XM_017469761.3	25.9036	18.912	0.00201429	0.853298	4.24123	0.000155038	PREDICTED: Ictalurus punctatus C-X-C chemokine receptor type 1 (LOC108266440), mRNA
XM_017469854.3	9.93884	-3.36883	0.0331406	6.18002	-1.75225	0.00758122	PREDICTED: Ictalurus punctatus collagen, type V, alpha 2a (col5a2a), mRNA
XM_017469877.3	12.8733	-2.26795	0.0161857	2.72429	-1.18139	0.00288562	PREDICTED: Ictalurus punctatus mitochondrial chaperone BCS1 (LOC108266488), mRNA
XM_017469878.3	100.355	-21.8737	1.59885e-05	4.42565	-4.45113	8.96728e-08	PREDICTED: Ictalurus punctatus sterol 26-hydroxylase, mitochondrial (LOC108266489), mRNA
XM_017469947.3	23.6014	3.37605	0.00275308	6.35862	1.75534	0.00024344	PREDICTED: Ictalurus punctatus G protein-coupled receptor 39 (gpr39), mRNA
XM_017470003.3	22.8867	-2.93801	0.00298676	3.13466	-1.55484	0.000275865	PREDICTED: Ictalurus punctatus platelet-activating factor acetylhydrolase, isoform Ib, gamma subunit (pafah1b3), mRNA
XM_017470077.3	18.4727	-2.91462	0.00584678	1.95045	-1.54331	0.000705381	PREDICTED: Ictalurus punctatus heterogeneous nuclear ribonucleoprotein A3 (hnrnpa3), mRNA
XM_017470124.3	101.614	9.04092	1.37726e-05	5.46069	3.17647	7.06709e-08	PREDICTED: Ictalurus punctatus laccase (multicopper oxidoreductase) domain containing 1 (lacc1), mRNA
XM_017470177.3	12.7643	-68.8149	0.0186115	2.96148	-6.10465	0.00353109	PREDICTED: Ictalurus punctatus gap junction protein, alpha 5a (gja5a), mRNA
XM_017470199.3	9.61081	-2.29132	0.0334208	2.32193	-1.19618	0.00767722	PREDICTED: Ictalurus punctatus integrin, beta 5 (itgb5), mRNA
XM_017470213.3	14.3926	-3.33214	0.0120853	1.15896	-1.73645	0.00191201	PREDICTED: Ictalurus punctatus chromosome 6 C2orf76 homolog (c6h2orf76), mRNA
XM_017470291.3	19.2671	-3.20678	0.00515065	1.95446	-1.68113	0.000590051	PREDICTED: Ictalurus punctatus ddb1 and cul4 associated factor 17 (dcaf17), mRNA
XM_017470292.3	20.636	-5.3562	0.00414077	0.0128953	-2.42121	0.000438289	PREDICTED: Ictalurus punctatus methyltransferase 8, methylcytidine (mettl8), transcript variant X1, mRNA
XM_017470293.3	30.6021	5.43473	0.00130173	5.2805	2.44221	8.0465e-05	PREDICTED: Ictalurus punctatus plasma membrane ascorbate-dependent reductase CYBRD1 (LOC108266665), mRNA
XM_017470305.3	31.0847	5.59371	0.00114273	3.78817	2.4838	6.69545e-05	PREDICTED: Ictalurus punctatus cytohesin 1 interacting protein (cytip), mRNA
XM_017470308.3	10.7023	-2.70272	0.0269852	6.50677	-1.43441	0.00569329	PREDICTED: Ictalurus punctatus solute carrier family 40 member 1 (slc40a1), mRNA
XM_017470354.3	23.2138	-2.734	0.00287817	1.83744	-1.45101	0.000258552	PREDICTED: Ictalurus punctatus tRNA-yW synthesizing protein 5 (tyw5), mRNA
XM_017470366.3	16.5823	-4.99948	0.008122	1.91326	-2.32178	0.00109991	PREDICTED: Ictalurus punctatus O-sialoglycoprotein endopeptidase-like 1 (osgepl1), mRNA
XM_017470378.3	54.7324	-4.03356	0.000161561	5.97311	-2.01205	2.98829e-06	PREDICTED: Ictalurus punctatus alkylglycerone phosphate synthase (agps), mRNA
XM_017470399.3	32.1868	6.35051	0.000997546	9.9635	2.66687	5.38056e-05	PREDICTED: Ictalurus punctatus apolipoprotein A-I (LOC108266725), mRNA
XM_017470405.3	11.5238	2.56323	0.0222581	4.67445	1.35796	0.00440939	PREDICTED: Ictalurus punctatus insulin receptor substrate 2b (irs2b), mRNA
XM_017470422.3	9.38407	3.57563	0.0353505	1.22757	1.8382	0.00826392	PREDICTED: Ictalurus punctatus apolipoprotein A-I (LOC108266743), mRNA
XM_017470438.3	15.2023	-7.82554	0.0108711	2.05991	-2.96819	0.00164104	PREDICTED: Ictalurus punctatus protein O-glucosyltransferase 2 (poglut2), mRNA
XM_017470483.3	8.50256	-2.63973	0.0453059	5.50676	-1.40039	0.0116509	PREDICTED: Ictalurus punctatus tubulin, alpha 8 like 3 (tuba8l3), mRNA
XM_017470510.3	37.2739	872.737	0.000844718	5.28238	9.7694	4.33447e-05	PREDICTED: Ictalurus punctatus interleukin 11a (il11a), mRNA
XM_017470511.3	11.3695	-2.3902	0.0226073	6.655	-1.25713	0.00449987	PREDICTED: Ictalurus punctatus CD302 molecule (cd302), mRNA
XM_017470552.3	10.8544	-3.02313	0.0252811	0.812749	-1.59604	0.00519802	PREDICTED: Ictalurus punctatus intraflagellar transport 88 homolog (ift88), mRNA
XM_017470594.3	45.8226	18.7425	0.000329189	10.8106	4.22824	9.54004e-06	PREDICTED: Ictalurus punctatus uridine phosphorylase 2 (upp2), mRNA
XM_017470624.2	21.36	-2.98312	0.00371066	1.02166	-1.57682	0.000376379	PREDICTED: Ictalurus punctatus type 1 glutamine amidotransferase (zgc:162944), transcript variant X1, mRNA
XM_017470626.3	18.3588	2.21713	0.00596199	4.28181	1.14869	0.000723949	PREDICTED: Ictalurus punctatus interleukin-10 receptor subunit beta (LOC108266840), mRNA
XM_017470657.2	25.3733	-2.2416	0.00216446	2.89399	-1.16453	0.000170987	PREDICTED: Ictalurus punctatus RNA binding motif protein 45 (rbm45), mRNA
XM_017470668.3	69.1921	4.61955	6.72119e-05	5.2249	2.20775	7.53928e-07	PREDICTED: Ictalurus punctatus Rab33B_Rab33A domain-containing protein (zgc:101559), mRNA
XM_017470682.3	46.3749	2.88041	0.000289267	4.48034	1.52627	7.62921e-06	PREDICTED: Ictalurus punctatus component of oligomeric golgi complex 3 (cog3), mRNA
XM_017470688.3	14.0371	-11.2832	0.012906	-0.530746	-3.49611	0.00210069	PREDICTED: Ictalurus punctatus FA complementation group B (fancb), mRNA
XM_017470704.3	44.4832	-2.54085	0.000329189	4.16587	-1.34531	9.60661e-06	PREDICTED: Ictalurus punctatus arylsulfatase H (arsh), mRNA
XM_017470736.2	10.9864	2.80251	0.0245587	2.46699	1.48672	0.0049938	PREDICTED: Ictalurus punctatus folliculin (flcn), mRNA
XM_017470741.3	8.62361	-3.90784	0.042494	0.93565	-1.96637	0.0106449	PREDICTED: Ictalurus punctatus glycoprotein M6Bb (gpm6bb), transcript variant X1, mRNA
XM_017470742.3	13.2977	-2.31612	0.0148897	3.12411	-1.21171	0.00256572	PREDICTED: Ictalurus punctatus glycoprotein M6Bb (gpm6bb), transcript variant X2, mRNA
XM_017470766.3	13.1529	-2.51859	0.0153152	3.58337	-1.33262	0.00267011	PREDICTED: Ictalurus punctatus activin receptor type-1C (LOC108266932), transcript variant X2, mRNA
XM_017470804.3	10.1805	-5.31615	0.0293853	-0.976118	-2.41038	0.00640306	PREDICTED: Ictalurus punctatus citrate lyase beta like (clybl), transcript variant X1, mRNA
XM_017470820.3	16.9152	-3.39005	0.00768507	3.41231	-1.76131	0.00101979	PREDICTED: Ictalurus punctatus X-ray repair complementing defective repair in Chinese hamster cells 5 (xrcc5), mRNA
XM_017470846.3	8.90829	-5.09252	0.0406989	1.94802	-2.34838	0.00999987	PREDICTED: Ictalurus punctatus coiled-coil domain containing 80 (ccdc80), mRNA
XM_017470868.3	10.6317	2.04492	0.0265511	2.33448	1.03204	0.00556476	PREDICTED: Ictalurus punctatus cAMP responsive element binding protein 1b (creb1b), mRNA
XM_017470885.3	10.6829	-2.24253	0.026216	2.92412	-1.16513	0.00547784	PREDICTED: Ictalurus punctatus leishmanolysin-like (metallopeptidase M8 family) (lmln), mRNA
XM_017470906.3	15.4337	2.64538	0.0100995	2.95257	1.40347	0.0014619	PREDICTED: Ictalurus punctatus ADP-ribosylation factor-like 4Cb (arl4cb), mRNA
XM_017470910.2	8.77684	-2.15272	0.0409835	2.54002	-1.10616	0.0101074	PREDICTED: Ictalurus punctatus protein kinase, interferon-inducible double stranded RNA dependent activator (prkra), mRNA
XM_017470994.3	10.1039	-3.67312	0.0299387	-0.061266	-1.87701	0.00655936	PREDICTED: Ictalurus punctatus pleiomorphic adenoma gene 1 (plag1), mRNA
XM_017471001.3	31.7405	-2.40894	0.0010425	4.72341	-1.2684	5.72257e-05	PREDICTED: Ictalurus punctatus DEP domain containing MTOR-interacting protein (deptor), transcript variant X1, mRNA
XM_017471065.3	8.81928	-4.5023	0.040628	0.385991	-2.17066	0.00996415	PREDICTED: Ictalurus punctatus myosin, light chain 13 (myl13), mRNA
XM_017471078.3	12.5508	-2.74999	0.0171809	2.48601	-1.45943	0.00315939	PREDICTED: Ictalurus punctatus uncharacterized LOC108267114 (LOC108267114), mRNA
XM_017471081.3	9.85153	2.91679	0.0317598	2.33602	1.54438	0.00710616	PREDICTED: Ictalurus punctatus atypical chemokine receptor 2 (LOC108267117), mRNA
XM_017471106.3	37.8197	100.591	0.000673743	2.23942	6.65236	3.07928e-05	PREDICTED: Ictalurus punctatus C-C motif chemokine 3 (LOC108267131), mRNA
XM_017471158.3	11.2982	-8.15954	0.0227832	0.456975	-3.02849	0.00454689	PREDICTED: Ictalurus punctatus cholinergic receptor, nicotinic, beta 1 (muscle) (chrnb1), mRNA
XM_017471159.1	14.4016	11.6694	0.0120732	0.0735836	3.54466	0.0019075	PREDICTED: Ictalurus punctatus fatty acid binding protein 4b (fabp4b), mRNA
XM_017471181.3	23.2482	12.1145	0.00287614	-0.081453	3.59866	0.000256806	PREDICTED: Ictalurus punctatus C-C motif chemokine 3 (LOC108267188), transcript variant X1, mRNA
XM_017471190.2	37.8231	71.7136	0.000744482	3.61111	6.16417	3.59803e-05	PREDICTED: Ictalurus punctatus regulator of G protein signaling 5b (rgs5b), mRNA
XM_017471294.1	41.2164	18.0682	0.000506266	8.81011	4.17538	1.87282e-05	PREDICTED: Ictalurus punctatus purine nucleoside phosphorylase 5a (pnp5a), mRNA
XM_017471368.3	31.2989	-2.05459	0.00108726	5.92702	-1.03885	6.14176e-05	PREDICTED: Ictalurus punctatus protein arginine methyltransferase 5 (prmt5), mRNA
XM_017471420.3	15.986	-3.9092	0.00921949	3.0824	-1.96687	0.00129491	PREDICTED: Ictalurus punctatus 2-hydroxyacyl-CoA lyase 1 (hacl1), transcript variant X1, mRNA
XM_017471470.3	18.1756	5.43725	0.00714677	5.22133	2.44288	0.000922769	PREDICTED: Ictalurus punctatus insulin receptor substrate 2-B (LOC108267420), mRNA
XM_017471519.3	64.2428	-2.99422	9.07156e-05	5.27547	-1.58218	1.17302e-06	PREDICTED: Ictalurus punctatus guanine nucleotide binding protein (G protein), gamma 7 (gng7), mRNA
XM_017471536.1	88.7384	12.1504	2.49717e-05	5.81501	3.60294	1.75815e-07	PREDICTED: Ictalurus punctatus TRAF interacting protein with forkhead associated domain (tifa), mRNA
XM_017471553.3	9.76896	-2.53098	0.0324369	1.6759	-1.3397	0.00729636	PREDICTED: Ictalurus punctatus protein kinase, AMP-activated, gamma 2 non-catalytic subunit b (prkag2b), mRNA
XM_017471559.3	40.6189	-3.06939	0.000451835	3.92821	-1.61795	1.57656e-05	PREDICTED: Ictalurus punctatus BCL2 apoptosis regulator b (bcl2b), transcript variant X1, mRNA
XM_017471575.3	85.0295	6.87764	2.77267e-05	7.07274	2.78191	2.15064e-07	PREDICTED: Ictalurus punctatus tyrosine-protein kinase JAK1 (LOC108267483), mRNA
XM_017471594.3	12.7072	5.18142	0.0167437	1.49719	2.37335	0.00302305	PREDICTED: Ictalurus punctatus uncharacterized LOC108267494 (LOC108267494), mRNA
XM_017471615.3	22.4825	-2.01113	0.00314505	3.65227	-1.00801	0.000299118	PREDICTED: Ictalurus punctatus copper chaperone for superoxide dismutase (LOC108267507), mRNA
XM_017471616.1	17.4384	-2.99273	0.00701963	1.69575	-1.58146	0.000896301	PREDICTED: Ictalurus punctatus poly (ADP-ribose) polymerase 2 (parp2), mRNA
XM_017471618.3	20.385	-2.12408	0.00431998	2.98636	-1.08684	0.000462413	PREDICTED: Ictalurus punctatus methyltransferase like 17 (mettl17), mRNA
XM_017471631.3	8.92399	2.72903	0.0395198	1.95156	1.44839	0.00962056	PREDICTED: Ictalurus punctatus gasdermin Eb (gsdmeb), mRNA
XM_017471646.3	65.9881	-20.0977	0.000103603	4.35914	-4.32896	1.39403e-06	PREDICTED: Ictalurus punctatus insulin receptor substrate 1-B (si:ch73-335l21.1), mRNA
XM_017471677.3	22.5421	4.07757	0.00316942	3.82162	2.02771	0.000302948	PREDICTED: Ictalurus punctatus cytochrome P450 26B1 (LOC108267534), mRNA
XM_017471746.3	12.9756	3.09019	0.0166901	4.48466	1.6277	0.00300341	PREDICTED: Ictalurus punctatus 4F2 cell-surface antigen heavy chain (LOC108267557), mRNA
XM_017471793.3	15.1951	-2.41708	0.0105052	1.78983	-1.27326	0.00155321	PREDICTED: Ictalurus punctatus nudix (nucleoside diphosphate linked moiety X)-type motif 17 (nudt17), mRNA
XM_017471829.3	16.6876	-2.4164	0.00797961	3.03514	-1.27286	0.0010722	PREDICTED: Ictalurus punctatus mitoguardin 1 (miga1), mRNA
XM_017471845.2	10.5811	-7.76653	0.0292361	5.79743	-2.95727	0.00634612	PREDICTED: Ictalurus punctatus myeloid associated differentiation marker b (myadmb), mRNA
XM_017471853.2	13.8141	2.04437	0.0134535	7.90684	1.03166	0.00222994	PREDICTED: Ictalurus punctatus SEC24 homolog D, COPII coat complex component (sec24d), mRNA
XM_017471854.3	12.3705	-3.48275	0.0178574	2.1996	-1.80023	0.00332545	PREDICTED: Ictalurus punctatus SMAD family member 10b (smad10b), mRNA
XM_017471872.3	26.16	-2.77254	0.00194926	8.07145	-1.47121	0.000147939	PREDICTED: Ictalurus punctatus sterol carrier protein 2a (scp2a), mRNA
XM_017471909.3	41.2937	2.26258	0.000424072	5.23378	1.17797	1.44225e-05	PREDICTED: Ictalurus punctatus fission, mitochondrial 1 (fis1), mRNA
XM_017471912.3	188.079	5.81363	1.34925e-06	6.99032	2.53944	1.28807e-09	PREDICTED: Ictalurus punctatus DnaJ (Hsp40) homolog, subfamily C, member 3b (dnajc3b), mRNA
XM_017471929.3	19.7001	-13.6825	0.00500195	1.65606	-3.77426	0.000568241	PREDICTED: Ictalurus punctatus solute carrier family 35 member A3b (slc35a3b), mRNA
XM_017472016.3	20.7844	9.85221	0.00488253	5.83103	3.30045	0.000545935	PREDICTED: Ictalurus punctatus receptor-interacting serine-threonine kinase 2 (LOC108267689), mRNA
XM_017472093.3	14.3228	-13.072	0.0122183	0.295796	-3.70841	0.00194748	PREDICTED: Ictalurus punctatus HtrA serine peptidase 3b (htra3b), mRNA
XM_017472138.3	29.2304	-11.9226	0.00169519	6.42178	-3.57563	0.000120179	PREDICTED: Ictalurus punctatus amidohydrolase domain containing 1 (amdhd1), mRNA
XM_017472203.3	8.28567	2.12406	0.0462373	1.10262	1.08683	0.0119511	PREDICTED: Ictalurus punctatus ephrin type-A receptor 7 (si:ch73-40a2.1), mRNA
XM_017472204.3	48.2596	2.3976	0.000250026	7.73055	1.26159	6.10783e-06	PREDICTED: Ictalurus punctatus zRAB1B, member RAS oncogene family a (rab1ba), mRNA
XM_017472255.3	19.0261	2.46777	0.00535383	4.28471	1.30321	0.000622587	PREDICTED: Ictalurus punctatus YES proto-oncogene 1, Src family tyrosine kinase (yes1), mRNA
XM_017472268.3	13.4905	2.65372	0.0144104	3.82682	1.40802	0.00244278	PREDICTED: Ictalurus punctatus chloride channel, voltage-sensitive 5b (clcn5b), mRNA
XM_017472287.3	67.417	29.7769	7.39272e-05	2.34071	4.89612	8.80688e-07	PREDICTED: Ictalurus punctatus active breakpoint cluster region-related protein (si:dkey-33c9.6), mRNA
XM_017472349.3	21.6924	-2.29019	0.00351508	3.40862	-1.19547	0.000351343	PREDICTED: Ictalurus punctatus activin A receptor, type 1 like (acvr1l), mRNA
XM_017472445.3	29.4713	2.50928	0.00131864	6.50792	1.32727	8.29263e-05	PREDICTED: Ictalurus punctatus UDP-glucose glycoprotein glucosyltransferase 1 (uggt1), mRNA
XM_017472454.3	39.1043	2.89587	0.000518309	5.50717	1.534	1.93332e-05	PREDICTED: Ictalurus punctatus low density lipoprotein receptor-related protein 10 (lrp10), mRNA
XM_017472593.3	13.0655	-2.50295	0.0156044	2.05356	-1.32363	0.00273542	PREDICTED: Ictalurus punctatus coagulation factor XIII, A1 polypeptide b (f13a1b), mRNA
XM_017472614.3	20.9585	9.47603	0.00474946	4.66932	3.24428	0.000527386	PREDICTED: Ictalurus punctatus protein phosphatase 1, regulatory subunit 15A (ppp1r15a), mRNA
XM_017472622.3	11.6178	-4.19558	0.0211457	-0.0154487	-2.06887	0.00413578	PREDICTED: Ictalurus punctatus dual specificity phosphatase 22b (dusp22b), mRNA
XM_017472635.3	45.9087	-2.11434	0.000293104	4.71831	-1.08021	8.06947e-06	PREDICTED: Ictalurus punctatus cysteine and glycine-rich protein 1 (LOC100304834), mRNA
XM_017472659.3	9.41385	-2.88508	0.0350623	0.858529	-1.52861	0.00818399	PREDICTED: Ictalurus punctatus insulin-like growth factor-binding protein 3 (LOC108268023), mRNA
XM_017472673.3	10.2575	2.1238	0.0290922	4.99039	1.08665	0.00626628	PREDICTED: Ictalurus punctatus docking protein 1b (dok1b), mRNA
XM_017472733.3	27.2141	-3.45409	0.00170959	1.53052	-1.7883	0.000122405	PREDICTED: Ictalurus punctatus adhesion G protein-coupled receptor A3 (adgra3), mRNA
XM_017472750.3	106.834	3.6775	1.16552e-05	4.92967	1.87873	5.14609e-08	PREDICTED: Ictalurus punctatus calcium/calmodulin-dependent protein kinase II inhibitor 2 (si:dkey-112a7.4), mRNA
XM_017472752.3	9.72363	5.91821	0.0338891	2.29554	2.56516	0.00783331	PREDICTED: Ictalurus punctatus claudin 7a (cldn7a), mRNA
XM_017472791.3	9.5901	-2.20275	0.033959	5.55639	-1.13931	0.00785353	PREDICTED: Ictalurus punctatus calsyntenin 2a (clstn2a), mRNA
XM_017472813.3	16.4185	69.7402	0.00969373	2.12197	6.12392	0.00139044	PREDICTED: Ictalurus punctatus RAB39B, member RAS oncogene family b (rab39bb), mRNA
XM_017472853.3	23.7189	3.11278	0.00269592	2.8321	1.6382	0.000234204	PREDICTED: Ictalurus punctatus uncharacterized si:dkey-19b23.8 (si:dkey-19b23.8), mRNA
XM_017472885.2	16.5431	-2.25915	0.00818421	3.38037	-1.17578	0.00111043	PREDICTED: Ictalurus punctatus endosulfine alpha b (ensab), mRNA
XM_017472892.3	72.0373	5.57543	5.97442e-05	6.48035	2.47908	5.91738e-07	PREDICTED: Ictalurus punctatus protein transport protein Sec61 subunit gamma (LOC108268140), mRNA
XM_017472900.1	19.457	3.82547	0.00527652	6.61629	1.93564	0.000611397	PREDICTED: Ictalurus punctatus MCL1 apoptosis regulator, BCL2 family member b (mcl1b), mRNA
XM_017472947.3	40.1526	7.02951	0.00047658	2.77599	2.81342	1.6777e-05	PREDICTED: Ictalurus punctatus neutrophil cytosolic factor 2 (ncf2), mRNA
XM_017472988.3	39.7989	7.67493	0.000494582	3.19576	2.94015	1.77882e-05	PREDICTED: Ictalurus punctatus collectin-12 (LOC108268179), mRNA
XM_017472989.3	27.6099	-3.31092	0.00164071	3.91147	-1.72723	0.000114145	PREDICTED: Ictalurus punctatus enolase superfamily member 1 (enosf1), mRNA
XM_017473010.3	31.0314	2.26991	0.00112013	5.68659	1.18263	6.41257e-05	PREDICTED: Ictalurus punctatus mannose-P-dolichol utilization defect 1b (mpdu1b), mRNA
XM_017473019.3	15.234	-2.05568	0.010446	2.81593	-1.03961	0.0015379	PREDICTED: Ictalurus punctatus dishevelled segment polarity protein 2 (dvl2), mRNA
XM_017473143.3	15.1319	-2.23869	0.0105992	3.25611	-1.16265	0.00157849	PREDICTED: Ictalurus punctatus cytokine receptor-like factor 1a (crlf1a), mRNA
XM_017473157.3	14.2022	-2.8774	0.0124896	1.02291	-1.52477	0.00201056	PREDICTED: Ictalurus punctatus uncharacterized LOC108268288 (LOC108268288), mRNA
XM_017473160.3	22.5042	3.26528	0.00318449	5.60541	1.70721	0.00030525	PREDICTED: Ictalurus punctatus MYC proto-oncogene, bHLH transcription factor b (mycb), mRNA
XM_017473161.3	16.0456	-2.75938	0.00898489	3.03467	-1.46434	0.00125445	PREDICTED: Ictalurus punctatus STARD3 N-terminal like (stard3nl), mRNA
XM_017473192.3	17.7391	-6.68576	0.00664109	0.948905	-2.74109	0.000835287	PREDICTED: Ictalurus punctatus progestin and adipoQ receptor family member 9 (paqr9), mRNA
XM_017473359.3	70.0275	120.108	0.000104271	6.53397	6.90818	1.43093e-06	PREDICTED: Ictalurus punctatus FOS like 1, AP-1 transcription factor subunit a (fosl1a), mRNA
XM_017473382.3	38.5667	7.26394	0.000591191	4.15533	2.86075	2.39863e-05	PREDICTED: Ictalurus punctatus uncharacterized protein LOC321177 homolog (si:ch211-153b23.5), mRNA
XM_017473660.3	23.1942	-3.20376	0.00287888	7.22649	-1.67977	0.000259555	PREDICTED: Ictalurus punctatus dihydropyrimidine dehydrogenase a, tandem duplicate 1 (dpyda.1), transcript variant X1, mRNA
XM_017473723.3	114.259	8.31951	9.88731e-06	5.30522	3.0565	3.35392e-08	PREDICTED: Ictalurus punctatus solute carrier family 10 member 3 (slc10a3), mRNA
XM_017473772.3	34.6668	-5.11929	0.000753933	3.93963	-2.35594	3.6797e-05	PREDICTED: Ictalurus punctatus solute carrier family 43 member 1a (slc43a1a), mRNA
XM_017473782.2	36.8521	-8.22922	0.000612137	1.61558	-3.04076	2.64816e-05	PREDICTED: Ictalurus punctatus polyamine-modulated factor 1 (si:dkey-6i22.5), mRNA
XM_017473810.3	11.3686	-2.25342	0.0224498	1.9176	-1.17212	0.00445245	PREDICTED: Ictalurus punctatus inner mitochondrial membrane peptidase subunit 2 (immp2l), transcript variant X1, mRNA
XM_017473998.3	12.3668	-3.40756	0.0178595	1.83817	-1.76874	0.00332895	PREDICTED: Ictalurus punctatus sushi-repeat containing protein X-linked 2 (srpx2), mRNA
XM_017474025.3	9.76741	-3.24084	0.0332693	3.42803	-1.69637	0.00762654	PREDICTED: Ictalurus punctatus transmembrane protein 109 (si:dkey-74k8.3), mRNA
XM_017474030.3	12.1515	-3.64208	0.0186968	2.51567	-1.86476	0.00355194	PREDICTED: Ictalurus punctatus lactate dehydrogenase D (ldhd), mRNA
XM_017474072.3	19.7748	-4.10894	0.00474946	0.943407	-2.03877	0.000527655	PREDICTED: Ictalurus punctatus neuregulin 2b (nrg2b), mRNA
XM_017474084.3	8.99974	-2.04612	0.0387641	2.00979	-1.03289	0.00938048	PREDICTED: Ictalurus punctatus tRNA phosphotransferase 1 (trpt1), mRNA
XM_017474092.3	7.99058	-2.06744	0.0497467	2.6721	-1.04784	0.0132448	PREDICTED: Ictalurus punctatus receptor accessory protein 2 (reep2), mRNA
XM_017474122.3	32.0616	6.92694	0.00108228	3.73981	2.79222	6.07009e-05	PREDICTED: Ictalurus punctatus NADPH oxidase 1 (nox1), mRNA
XM_017474190.3	48.6528	-4.97749	0.000244524	4.76508	-2.31542	5.83589e-06	PREDICTED: Ictalurus punctatus phospholipase A2, group XV (pla2g15), mRNA
XM_017474220.3	9.45371	2.71388	0.0347614	2.96918	1.44036	0.00809717	PREDICTED: Ictalurus punctatus lysine (K)-specific demethylase 7Ab (kdm7ab), mRNA
XM_017474258.3	58.1995	6.75471	0.000126284	3.78458	2.75589	2.09468e-06	PREDICTED: Ictalurus punctatus F-box and leucine rich repeat protein (fbxl9), transcript variant X1, mRNA
XM_017474302.3	53.4726	4.57244	0.000178223	6.30175	2.19296	3.41549e-06	PREDICTED: Ictalurus punctatus synovial apoptosis inhibitor 1, synoviolin (syvn1), mRNA
XM_017474386.3	12.3104	4.93776	0.0201027	6.531	2.30386	0.0038886	PREDICTED: Ictalurus punctatus solute carrier family 7 member 3b (slc7a3b), mRNA
XM_017474487.3	10.9146	-4.32225	0.0249103	0.392432	-2.11178	0.00510377	PREDICTED: Ictalurus punctatus serine-rich adhesin for platelets (si:ch211-126c2.4), mRNA
XM_017474646.3	12.1151	-2.29755	0.0188228	6.27505	-1.20009	0.00358936	PREDICTED: Ictalurus punctatus alcohol dehydrogenase 5 (adh5), mRNA
XM_017474673.3	12.8413	-2.77977	0.0163322	3.48337	-1.47497	0.00292148	PREDICTED: Ictalurus punctatus collectin sub-family member 10 (C-type lectin) (colec10), mRNA
XM_017474676.3	15.6657	3.96385	0.00963756	0.935824	1.9869	0.00137893	PREDICTED: Ictalurus punctatus heterogeneous nuclear ribonucleoprotein H1 (hnrnph1), transcript variant X1, mRNA
XM_017474721.3	27.2614	2.17475	0.00169814	9.21967	1.12085	0.000121382	PREDICTED: Ictalurus punctatus heat shock protein 9 (hspa9), mRNA
XM_017474754.3	47.0167	12.6336	0.000285211	3.04388	3.6592	7.41958e-06	PREDICTED: Ictalurus punctatus mixed lineage kinase domain like pseudokinase (LOC108269146), mRNA
XM_017474759.3	92.1163	7.27422	2.03046e-05	5.3551	2.86279	1.30841e-07	PREDICTED: Ictalurus punctatus early growth response 1 (egr1), mRNA
XM_017474767.3	29.5848	-4.44955	0.00130604	3.65075	-2.15366	8.13632e-05	PREDICTED: Ictalurus punctatus glypican 4 (gpc4), mRNA
XM_017474808.3	10.3331	-2.05588	0.0284341	3.50621	-1.03976	0.00610418	PREDICTED: Ictalurus punctatus fatty acyl CoA reductase 1 (far1), mRNA
XM_017474858.3	15.4488	-2.98811	0.0100827	2.07311	-1.57923	0.00145634	PREDICTED: Ictalurus punctatus zinc finger and BTB domain containing 33 (zbtb33), mRNA
XM_017474875.2	31.0062	2.09902	0.00112013	5.34364	1.06972	6.43879e-05	PREDICTED: Ictalurus punctatus dual specificity phosphatase 6 (dusp6), mRNA
XM_017474985.3	91.3077	23.1346	2.55202e-05	4.61851	4.53198	1.82722e-07	PREDICTED: Ictalurus punctatus BCL3 transcription coactivator (bcl3), mRNA
XM_017474987.3	15.2417	-2.43663	0.010446	2.77489	-1.28489	0.00153488	PREDICTED: Ictalurus punctatus chromosome 8 C12orf4 homolog (c8h12orf4), mRNA
XM_017475007.3	51.4572	-9.10684	0.000210689	1.92262	-3.18695	4.25223e-06	PREDICTED: Ictalurus punctatus chromosome 8 C15orf40 homolog (c8h15orf40), mRNA
XM_017475009.3	35.9531	2.08832	0.000664215	5.87708	1.06234	3.01454e-05	PREDICTED: Ictalurus punctatus AUP1 lipid droplet regulating VLDL assembly factor (aup1), mRNA
XM_017475092.2	17.9434	-8.16896	0.00749357	5.43088	-3.03015	0.00098722	PREDICTED: Ictalurus punctatus transforming growth factor, beta-induced (tgfbi), mRNA
XM_017475119.3	26.3418	2.65218	0.00190386	4.36827	1.40718	0.000143131	PREDICTED: Ictalurus punctatus thrombospondin 3a (thbs3a), mRNA
XM_017475128.3	8.33902	-2.38486	0.0455199	1.337	-1.2539	0.0117331	PREDICTED: Ictalurus punctatus olfactomedin-like 1 (olfml1), mRNA
XM_017475140.3	21.8957	-2.25142	0.00341866	3.03853	-1.17084	0.000336971	PREDICTED: Ictalurus punctatus armadillo repeat containing 10 (armc10), mRNA
XM_017475149.2	17.2771	-5.5989	0.00828024	4.94488	-2.48514	0.00112939	PREDICTED: Ictalurus punctatus transmembrane emp24 domain-containing protein 6 (LOC108269330), mRNA
XM_017475155.3	27.4214	-33.1257	0.00168167	-0.643294	-5.04988	0.000117998	PREDICTED: Ictalurus punctatus sideroflexin 5b (sfxn5b), transcript variant X1, mRNA
XM_017475156.3	16.0466	5.66163	0.00958536	3.00486	2.50122	0.00136803	PREDICTED: Ictalurus punctatus Transmembrane protein 179-like (zgc:153018), mRNA
XM_017475189.3	31.1709	-4.66983	0.00109916	3.31611	-2.22337	6.26969e-05	PREDICTED: Ictalurus punctatus caveolin 2 (cav2), mRNA
XM_017475215.3	30.7131	56.9278	0.00147967	3.88023	5.83106	9.76442e-05	PREDICTED: Ictalurus punctatus Grp1_Fun34_YaaH and SUA5 domain-containing protein (si:ch211-153b23.4), mRNA
XM_017475220.3	30.8384	-2.85636	0.00113387	4.0635	-1.51418	6.61651e-05	PREDICTED: Ictalurus punctatus ganglioside GM2 activator (gm2a), mRNA
XM_017475229.3	109.537	3.43555	1.05119e-05	5.41898	1.78054	4.39041e-08	PREDICTED: Ictalurus punctatus DnaJ heat shock protein family (Hsp40) member B9a (dnajb9a), mRNA
XM_017475234.3	21.1637	60.9684	0.00456725	2.08669	5.92999	0.00049849	PREDICTED: Ictalurus punctatus immunoresponsive gene 1, like (irg1l), mRNA
XM_017475262.3	8.24634	-3.07309	0.0466184	0.99484	-1.61969	0.0121148	PREDICTED: Ictalurus punctatus zinc finger C4H2 domain-containing protein (LOC108269407), mRNA
XM_017475269.3	34.798	-3.54043	0.000741215	4.27549	-1.82393	3.5734e-05	PREDICTED: Ictalurus punctatus replication protein A2 (rpa2), mRNA
XM_017475272.3	37.3309	-3.38161	0.000602298	3.32208	-1.75771	2.47392e-05	PREDICTED: Ictalurus punctatus D-aspartate oxidase (ddo), transcript variant X1, mRNA
XM_017475346.3	40.0386	-3.87478	0.00048229	4.85527	-1.95412	1.70355e-05	PREDICTED: Ictalurus punctatus fibrinogen-related domain-containing protein (zgc:194887), mRNA
XM_017475347.3	14.3705	-8.98437	0.012572	1.75771	-3.16742	0.00202834	PREDICTED: Ictalurus punctatus ER membrane protein complex subunit 7 (LOC108269451), mRNA
XM_017475354.3	41.3725	18.2543	0.000499292	3.35432	4.19016	1.81723e-05	PREDICTED: Ictalurus punctatus platelet-activating factor receptor (ptafr), mRNA
XM_017475401.3	26.6971	4.70243	0.00182321	0.987402	2.23341	0.000134239	PREDICTED: Ictalurus punctatus zinc finger and BTB domain containing 8A (zbtb8a), mRNA
XM_017475537.3	14.2272	-4.45542	0.0124346	0.919325	-2.15556	0.00199726	PREDICTED: Ictalurus punctatus kelch repeat and BTB domain-containing protein 11 (LOC108269593), mRNA
XM_017475567.3	42.6262	-5.72737	0.000386054	7.42944	-2.51787	1.22542e-05	PREDICTED: Ictalurus punctatus methylenetetrahydrofolate dehydrogenase (NADP+ dependent) 1b (mthfd1b), mRNA
XM_017475611.3	53.5572	2.62434	0.000178223	5.80016	1.39195	3.38472e-06	PREDICTED: Ictalurus punctatus signal recognition particle 14 (srp14), mRNA
XM_017475703.3	41.2576	5.72497	0.000424596	3.70011	2.51727	1.4491e-05	PREDICTED: Ictalurus punctatus transmembrane protein 62 (tmem62), mRNA
XM_017475720.3	13.7514	3.11412	0.0136495	3.32124	1.63882	0.0022763	PREDICTED: Ictalurus punctatus protein phosphatase 1, regulatory subunit 3Ca (ppp1r3ca), mRNA
XM_017475748.3	9.16195	2.30003	0.0372547	3.12303	1.20165	0.00888927	PREDICTED: Ictalurus punctatus ecdysoneless homolog (Drosophila) (ecd), mRNA
XM_017475750.3	10.5203	-2.10276	0.0271904	2.83789	-1.07228	0.00575929	PREDICTED: Ictalurus punctatus selenoprotein N (selenon), mRNA
XM_017475752.3	31.2548	3.13294	0.00108726	5.25066	1.64752	6.18545e-05	PREDICTED: Ictalurus punctatus uncharacterized si:ch211-248a14.8 (si:ch211-248a14.8), mRNA
XM_017475758.3	24.4143	-8.12076	0.00244175	1.48999	-3.02162	0.000204839	PREDICTED: Ictalurus punctatus glucosidase, alpha; neutral C (ganc), mRNA
XM_017475766.3	22.7284	2.02593	0.00305108	8.1573	1.01858	0.000284719	PREDICTED: Ictalurus punctatus ezrin a (ezra), mRNA
XM_017475792.3	11.4291	2.53869	0.0220958	0.546074	1.34408	0.00437303	PREDICTED: Ictalurus punctatus UDP-glucose pyrophosphorylase 2b (ugp2b), transcript variant X1, mRNA
XM_017475822.3	47.4199	20.6222	0.000352848	6.47587	4.36613	1.06949e-05	PREDICTED: Ictalurus punctatus nuclear factor of kappa light polypeptide gene enhancer in B-cells inhibitor, alpha b (nfkbiab), mRNA
XM_017475865.3	146.927	8.20783	3.24649e-06	7.27446	3.037	6.58595e-09	PREDICTED: Ictalurus punctatus membrane bound O-acyltransferase domain containing 2a (mboat2a), mRNA
XM_017475999.2	58.7671	2.28654	0.00012473	4.61798	1.19317	1.9796e-06	PREDICTED: Ictalurus punctatus family with sequence similarity 177 member A1 (fam177a1), mRNA
XM_017476103.3	34.9791	-2.21313	0.00073145	7.82952	-1.14609	3.47845e-05	PREDICTED: Ictalurus punctatus aldehyde dehydrogenase 6 family, member A1 (aldh6a1), mRNA
XM_017476167.3	16.3415	3.60977	0.00883983	7.52866	1.85191	0.00123104	PREDICTED: Ictalurus punctatus ornithine decarboxylase (LOC108269971), mRNA
XM_017476232.3	22.2485	3.22486	0.00324438	3.92056	1.68924	0.000313597	PREDICTED: Ictalurus punctatus ubiquitin thioesterase OTUB2 (LOC108270004), mRNA
XM_017476258.3	10.1342	12.4197	0.0310729	1.33377	3.63455	0.00689518	PREDICTED: Ictalurus punctatus egl-9 family hypoxia-inducible factor 3 (egln3), transcript variant X2, mRNA
XM_017476265.3	19.2102	-13.6326	0.00517185	0.545255	-3.76899	0.00059755	PREDICTED: Ictalurus punctatus polymerase (DNA directed), epsilon 2 (pole2), mRNA
XM_017476266.3	9.68962	3.1511	0.0329169	1.39583	1.65586	0.00748464	PREDICTED: Ictalurus punctatus sodium-dependent neutral amino acid transporter B(0)AT3 (LOC108270030), mRNA
XM_017476357.3	8.39495	-2.08352	0.0449437	2.46389	-1.05902	0.0115094	PREDICTED: Ictalurus punctatus isoamyl acetate hydrolyzing esterase 1 (putative) (iah1), mRNA
XM_017476381.3	8.45895	-2.36772	0.0443248	3.26865	-1.2435	0.0112822	PREDICTED: Ictalurus punctatus phosphorylase, glycogen; brain (pygb), mRNA
XM_017476391.2	23.6344	-2.89052	0.00271451	5.43475	-1.53133	0.000238086	PREDICTED: Ictalurus punctatus isovaleryl-CoA dehydrogenase (ivd), mRNA
XM_017476403.3	43.6983	7.90547	0.000401708	5.29119	2.98285	1.31346e-05	PREDICTED: Ictalurus punctatus ArfGAP with SH3 domain, ankyrin repeat and PH domain 3 (asap3), mRNA
XM_017476446.3	19.0585	4.99478	0.00582202	4.15764	2.32042	0.00070031	PREDICTED: Ictalurus punctatus transmembrane protein 87A (LOC108270105), mRNA
XM_017476455.3	14.0911	-2.56233	0.0127607	3.77227	-1.35746	0.00207072	PREDICTED: Ictalurus punctatus tripeptidyl peptidase I (tpp1), mRNA
XM_017476492.3	8.93846	-2.45021	0.0394004	1.79543	-1.2929	0.00957416	PREDICTED: Ictalurus punctatus transforming growth factor, beta 3 (tgfb3), mRNA
XM_017476493.3	10.6885	-4.12079	0.0261863	1.12566	-2.04292	0.0054685	PREDICTED: Ictalurus punctatus R-spondin 3 (rspo3), mRNA
XM_017476494.3	15.8648	-8.25364	0.0105992	4.66614	-3.04503	0.00158211	PREDICTED: Ictalurus punctatus ergosterol biosynthesis 28 homolog (erg28), mRNA
XM_017476526.3	44.4349	-2.52929	0.000329189	4.42285	-1.33873	9.66424e-06	PREDICTED: Ictalurus punctatus HCLS1 binding protein 3 (hs1bp3), mRNA
XM_017476585.3	8.66077	-2.41494	0.0423842	3.62342	-1.27198	0.010596	PREDICTED: Ictalurus punctatus peroxidasin (LOC108270173), transcript variant X1, mRNA
XM_017476594.3	14.6678	-7.48842	0.0115223	0.719128	-2.90466	0.00177922	PREDICTED: Ictalurus punctatus centromere protein O (cenpo), mRNA
XM_017476716.3	14.7568	2.2261	0.0113467	2.54271	1.15452	0.00173857	PREDICTED: Ictalurus punctatus HECT domain and ankyrin repeat containing E3 ubiquitin protein ligase 1 (hace1), mRNA
XM_017476795.3	11.8169	2.6407	0.0208554	5.86596	1.40092	0.00406904	PREDICTED: Ictalurus punctatus Kruppel-like factor 11b (klf11b), mRNA
XM_017476882.3	40.6034	3.91142	0.000451835	6.57325	1.96769	1.5798e-05	PREDICTED: Ictalurus punctatus rho-related GTP-binding protein RhoB (LOC108270316), mRNA
XM_017476947.3	14.1022	-3.39456	0.0127607	3.08251	-1.76323	0.00207247	PREDICTED: Ictalurus punctatus inhibitor of DNA binding 3 (id3), mRNA
XM_017476985.3	19.8952	-2.48005	0.00467386	2.87528	-1.31037	0.000513996	PREDICTED: Ictalurus punctatus TUB like protein 4b (tulp4b), mRNA
XM_017477008.3	27.2875	-2.66636	0.00169596	7.43506	-1.41487	0.000120822	PREDICTED: Ictalurus punctatus saccharopine dehydrogenase a, tandem duplicate 1 (sccpdha.1), mRNA
XM_017477017.3	15.841	-2.68061	0.00935559	3.05167	-1.42256	0.00131981	PREDICTED: Ictalurus punctatus nucleotide binding protein-like (nubpl), mRNA
XM_017477166.3	9.92729	2.34029	0.0311685	2.75719	1.22669	0.00693667	PREDICTED: Ictalurus punctatus Yip1 domain family, member 4 (yipf4), transcript variant X1, mRNA
XM_017477191.3	21.6182	4.66298	0.00367475	3.40257	2.22125	0.00037186	PREDICTED: Ictalurus punctatus 2-aminoethanethiol (cysteamine) dioxygenase b (adob), mRNA
XM_017477224.2	45.8983	-2.2286	0.000293104	6.33202	-1.15614	8.07959e-06	PREDICTED: Ictalurus punctatus cofilin 2 (muscle) (cfl2), mRNA
XM_017477225.3	29.3542	9.33937	0.00133976	1.98298	3.22332	8.45742e-05	PREDICTED: Ictalurus punctatus placental growth factor b (pgfb), mRNA
XM_017477292.3	172.829	20.6196	1.72152e-06	13.5158	4.36595	2.25975e-09	PREDICTED: Ictalurus punctatus haptoglobin (hp), mRNA
XM_017477309.2	9.03213	3.63233	0.0408428	3.9112	1.86089	0.0100499	PREDICTED: Ictalurus punctatus chemokine (C-C motif) ligand 25b (ccl25b), mRNA
XM_017477339.3	10.9601	12.1102	0.0269568	3.61867	3.59815	0.00568087	PREDICTED: Ictalurus punctatus vesicle amine transport 1-like (vat1l), mRNA
XM_017477386.3	34.3877	31.7575	0.00076726	0.870969	4.98902	3.79967e-05	PREDICTED: Ictalurus punctatus DIRAS family, GTP-binding RAS-like 1a (diras1a), mRNA
XM_017477422.3	19.3111	10.022	0.00510599	0.806833	3.32509	0.000584325	PREDICTED: Ictalurus punctatus trace amine-associated receptor 13c (LOC108270592), mRNA
XM_017477520.3	45.7238	3.27122	0.000296792	4.10894	1.70983	8.25208e-06	PREDICTED: Ictalurus punctatus immediate early response 5 (ier5), mRNA
XM_017477560.3	19.9947	2.50548	0.00460175	5.01069	1.32509	0.000503007	PREDICTED: Ictalurus punctatus adhesion G protein-coupled receptor L4 (adgrl4), mRNA
XM_017477615.3	8.88645	-2.44699	0.040631	7.18988	-1.29101	0.00997351	PREDICTED: Ictalurus punctatus ATP-binding cassette, sub-family B (MDR/TAP), member 11b (abcb11b), transcript variant X1, mRNA
XM_017477616.3	27.75	-3.43742	0.00161199	1.58152	-1.78132	0.000111377	PREDICTED: Ictalurus punctatus regulator of telomere elongation helicase 1 (rtel1), mRNA
XM_017477645.3	36.9911	29.7853	0.000783273	3.79231	4.89653	3.90702e-05	PREDICTED: Ictalurus punctatus tumor protein p53 inducible nuclear protein 1 (tp53inp1), mRNA
XM_017477648.3	15.9443	2.53544	0.00917419	3.84006	1.34224	0.00128636	PREDICTED: Ictalurus punctatus mediator complex subunit 16 (med16), mRNA
XM_017477744.3	30.9795	2.07601	0.00112184	5.87348	1.05381	6.46668e-05	PREDICTED: Ictalurus punctatus FKBP prolyl isomerase 8 (fkbp8), mRNA
XM_017477746.3	32.1957	2.13399	0.000993723	3.76211	1.09356	5.32437e-05	PREDICTED: Ictalurus punctatus egl nine homolog 1 (LOC108270809), transcript variant X1, mRNA
XM_017477770.3	23.525	-2.61098	0.00275308	4.0394	-1.38459	0.000243226	PREDICTED: Ictalurus punctatus reticulocalbin 1, EF-hand calcium binding domain (rcn1), mRNA
XM_017477805.3	24.7915	-2.81044	0.00233618	2.42802	-1.4908	0.000190686	PREDICTED: Ictalurus punctatus adaptor related protein complex 1 subunit sigma 2 (ap1s2), mRNA
XM_017477811.2	17.7296	13.6769	0.00777599	3.53276	3.77367	0.00103463	PREDICTED: Ictalurus punctatus CD83 molecule (cd83), mRNA
XM_017477833.3	10.7417	2.54216	0.0259258	2.7488	1.34605	0.00538006	PREDICTED: Ictalurus punctatus ectodermal-neural cortex 3 (enc3), mRNA
XM_017477863.3	19.4563	3.59221	0.00499481	0.964215	1.84487	0.000565865	PREDICTED: Ictalurus punctatus sphingosine-1-phosphate receptor 4 (s1pr4), mRNA
XM_017477923.3	27.6947	2.44213	0.00162169	5.04325	1.28814	0.000112462	PREDICTED: Ictalurus punctatus IST1 factor associated with ESCRT-III (ist1), mRNA
XM_017477935.3	20.0344	2.29364	0.00456725	11.1711	1.19764	0.000498692	PREDICTED: Ictalurus punctatus complement factor H (LOC108270916), mRNA
XM_017477965.2	37.9303	5.55897	0.000608555	5.26163	2.47482	2.56001e-05	PREDICTED: Ictalurus punctatus calpain 7 (capn7), mRNA
XM_017478020.2	43.93	2.18092	0.000345338	4.49045	1.12493	1.02911e-05	PREDICTED: Ictalurus punctatus family with sequence similarity 32 member A (fam32a), mRNA
XM_017478077.3	37.2096	2.35804	0.000602593	5.87675	1.23759	2.5168e-05	PREDICTED: Ictalurus punctatus BTB (POZ) domain containing 10b (btbd10b), mRNA
XM_017478105.3	24.6318	-3.70536	0.00238696	7.92122	-1.88961	0.000196539	PREDICTED: Ictalurus punctatus glycine cleavage system protein H (aminomethyl carrier), b (gcshb), mRNA
XM_017478145.3	10.743	-5.14353	0.0270174	2.59383	-2.36276	0.00570332	PREDICTED: Ictalurus punctatus beta-carotene oxygenase 1, like (bco1l), mRNA
XM_017478156.3	32.1704	2.0024	0.000994201	4.2061	1.00173	5.34564e-05	PREDICTED: Ictalurus punctatus tnfrsf1a-associated via death domain (tradd), mRNA
XM_017478163.3	63.4488	21.5542	0.000116683	7.0643	4.4299	1.74302e-06	PREDICTED: Ictalurus punctatus maternal B9.15 protein (si:dkey-79d12.5), mRNA
XM_017478242.2	37.7103	2.33806	0.000584876	5.88866	1.22531	2.34509e-05	PREDICTED: Ictalurus punctatus selenoprotein S (selenos), mRNA
XM_017478316.3	18.3569	5.33343	0.00596199	1.37779	2.41506	0.000724261	PREDICTED: Ictalurus punctatus megakaryocyte-associated tyrosine kinase (matk), mRNA
XM_017478330.3	9.92648	2.69084	0.0324401	4.53305	1.42806	0.00730096	PREDICTED: Ictalurus punctatus uncharacterized si:dkey-93h22.7 (si:dkey-93h22.7), mRNA
XM_017478357.3	16.794	-3.31091	0.00782755	8.44511	-1.72723	0.0010499	PREDICTED: Ictalurus punctatus fumarylacetoacetate hydrolase (fumarylacetoacetase) (fah), mRNA
XM_017478379.3	51.6966	4.75621	0.000207819	4.7701	2.24981	4.14151e-06	PREDICTED: Ictalurus punctatus sulfotransferase family, cytosolic, 6b, member 1 (sult6b1), transcript variant X1, mRNA
XM_017478380.3	8.42945	2.32178	0.0445599	2.04227	1.21523	0.0113739	PREDICTED: Ictalurus punctatus sulfotransferase family, cytosolic, 6b, member 1 (sult6b1), transcript variant X2, mRNA
XM_017478440.3	9.41123	-6.05308	0.0378156	6.61614	-2.59767	0.00905227	PREDICTED: Ictalurus punctatus lipoprotein lipase (lpl), transcript variant X1, mRNA
XM_017478466.3	37.288	2.38983	0.000602298	6.85989	1.25691	2.48899e-05	PREDICTED: Ictalurus punctatus solute carrier family 30 member 7 (slc30a7), mRNA
XM_017478490.3	9.35477	-3.25685	0.0356179	1.60577	-1.70348	0.00834342	PREDICTED: Ictalurus punctatus myosin IEb (myo1eb), mRNA
XM_017478533.3	16.8882	-4.25673	0.00807042	8.57739	-2.08975	0.00108922	PREDICTED: Ictalurus punctatus transmembrane 4 L six family member 4 (tm4sf4), mRNA
XM_017478623.3	13.7844	10.9149	0.0135516	-0.858544	3.44822	0.00224783	PREDICTED: Ictalurus punctatus FERM domain containing 5b (frmd5b), mRNA
XM_017478624.3	76.7906	3.24417	4.48921e-05	6.66501	1.69785	4.01779e-07	PREDICTED: Ictalurus punctatus transmembrane p24 trafficking protein 3 (tmed3), mRNA
XM_017478758.1	9.70553	-2.04307	0.0328427	2.23028	-1.03074	0.00744644	PREDICTED: Ictalurus punctatus R3H domain containing 4 (r3hdm4), mRNA
XM_017478781.3	8.59517	-2.37226	0.0427481	2.1221	-1.24626	0.0107482	PREDICTED: Ictalurus punctatus peroxisomal biogenesis factor 6 (pex6), mRNA
XM_017478813.3	10.2278	-2.68072	0.0297207	3.90641	-1.42262	0.00647969	PREDICTED: Ictalurus punctatus A disintegrin and metalloproteinase with thrombospondin motifs 7 (LOC108271311), mRNA
XM_017478824.3	22.0268	14.7808	0.00335673	0.91136	3.88566	0.000328062	PREDICTED: Ictalurus punctatus adhesion G protein-coupled receptor G3 (adgrg3), mRNA
XM_017478832.3	25.5644	3.28753	0.0021301	5.53038	1.71701	0.000166239	PREDICTED: Ictalurus punctatus Kruppel-like factor 2a (klf2a), mRNA
XM_017478833.3	30.9849	-5.75522	0.00116245	7.78965	-2.52487	6.88037e-05	PREDICTED: Ictalurus punctatus 7-dehydrocholesterol reductase (dhcr7), mRNA
XM_017478856.3	10.8321	-4.13104	0.0253942	-0.288224	-2.0465	0.00523339	PREDICTED: Ictalurus punctatus NAD synthetase 1 (nadsyn1), transcript variant X1, mRNA
XM_017478878.3	31.8186	-4.16301	0.00103414	3.68108	-2.05763	5.65196e-05	PREDICTED: Ictalurus punctatus phosphodiesterase 3B (pde3b), transcript variant X1, mRNA
XM_017478891.3	28.9387	2.07268	0.00140614	7.65708	1.0515	9.0732e-05	PREDICTED: Ictalurus punctatus COPI coat complex subunit beta 1 (copb1), mRNA
XM_017478899.3	23.035	-6.67873	0.00293033	2.01691	-2.73957	0.000267856	PREDICTED: Ictalurus punctatus vitamin D 25-hydroxylase (LOC108271345), mRNA
XM_017478905.3	24.0804	2.03225	0.00255467	7.30677	1.02308	0.000218378	PREDICTED: Ictalurus punctatus nucleobindin 2a (nucb2a), transcript variant X1, mRNA
XM_017478929.3	50.4537	-3.23184	0.00021892	4.02249	-1.69236	4.75459e-06	PREDICTED: Ictalurus punctatus tumor protein p53 inducible protein 11a (tp53i11a), mRNA
XM_017478944.3	45.0641	2.20593	0.000314888	5.55097	1.14139	8.94312e-06	PREDICTED: Ictalurus punctatus APH1B gamma secretase subunit (aph1b), mRNA
XM_017478946.2	30.1737	-6.6132	0.00134011	3.99644	-2.72535	8.47977e-05	PREDICTED: Ictalurus punctatus phosphofructokinase, liver b (pfklb), mRNA
XM_017478974.2	17.1813	-3.23587	0.00732314	2.31003	-1.69416	0.000952533	PREDICTED: Ictalurus punctatus transmembrane protein 161A (tmem161a), mRNA
XM_017478984.3	15.6742	-2.47487	0.00963328	4.14306	-1.30735	0.00137602	PREDICTED: Ictalurus punctatus bolA family member 3 (bola3), mRNA
XM_017479008.3	8.76835	-3.24347	0.041055	0.15778	-1.69754	0.0101364	PREDICTED: Ictalurus punctatus protein tyrosine kinase 7a (ptk7a), mRNA
XM_017479027.2	13.5577	2.58995	0.014446	5.7153	1.37293	0.00245306	PREDICTED: Ictalurus punctatus adrenomedullin a (adma), mRNA
XM_017479028.3	17.1743	15.2044	0.00848605	8.32046	3.92641	0.00117063	PREDICTED: Ictalurus punctatus tryptophan 2,3-dioxygenase b (tdo2b), mRNA
XM_017479030.3	25.2222	3.17278	0.00221889	5.10567	1.66575	0.000177141	PREDICTED: Ictalurus punctatus MPV17 mitochondrial inner membrane protein like 2 (mpv17l2), mRNA
XM_017479048.3	19.3767	35.1725	0.00505267	0.158933	5.13637	0.000575894	PREDICTED: Ictalurus punctatus aldehyde dehydrogenase 1 family, member A3 (aldh1a3), mRNA
XM_017479059.3	24.9066	-5.53045	0.0022961	1.5329	-2.4674	0.000186592	PREDICTED: Ictalurus punctatus myosin-7 (LOC108271481), mRNA
XM_017479076.3	14.8394	-2.48802	0.0111762	2.21777	-1.315	0.00170177	PREDICTED: Ictalurus punctatus solute carrier family 22 member 17 (slc22a17), mRNA
XM_017479077.3	16.6753	-3.32197	0.00835351	4.47082	-1.73204	0.00114636	PREDICTED: Ictalurus punctatus myosin, light chain 9b, regulatory (myl9b), transcript variant X1, mRNA
XM_017479080.3	22.4751	-3.97585	0.0031458	1.77945	-1.99126	0.000299564	PREDICTED: Ictalurus punctatus transmembrane protein 65 (LOC108271490), mRNA
XM_017479113.3	11.4409	-2.69244	0.0227832	6.44475	-1.42891	0.00453992	PREDICTED: Ictalurus punctatus uncharacterized LOC108271500 (LOC108271500), mRNA
XM_017479135.3	41.3267	-2.53255	0.000424072	5.95762	-1.34059	1.43604e-05	PREDICTED: Ictalurus punctatus serum paraoxonase/arylesterase 2 (LOC108271509), mRNA
XM_017479207.2	23.1678	2.77676	0.00288612	5.32719	1.4734	0.000260913	PREDICTED: Ictalurus punctatus cell death inducing DFFA like effector c (cidec), mRNA
XM_017479223.3	12.1116	-3.8589	0.0188057	1.35405	-1.94819	0.00358161	PREDICTED: Ictalurus punctatus growth hormone releasing hormone receptor b (ghrhrb), mRNA
XM_017479254.3	128.347	5.48929	5.78427e-06	9.09581	2.45662	1.58757e-08	PREDICTED: Ictalurus punctatus selenium binding protein 1 (selenbp1), mRNA
XM_017479370.3	38.4809	2.28263	0.000550493	6.99499	1.1907	2.10631e-05	PREDICTED: Ictalurus punctatus golgi reassembly stacking protein 2 (gorasp2), mRNA
XM_017479381.3	49.456	3.12615	0.000235983	4.40563	1.64439	5.32229e-06	PREDICTED: Ictalurus punctatus unc-50 homolog (C. elegans) (unc50), mRNA
XM_017479427.3	42.8027	-4.37321	0.000376203	3.42758	-2.12869	1.18657e-05	PREDICTED: Ictalurus punctatus dehydrogenase/reductase (SDR family) member 12 (dhrs12), mRNA
XM_017479496.3	59.1315	2.64733	0.000122151	5.28828	1.40454	1.90952e-06	PREDICTED: Ictalurus punctatus deoxynucleotidyltransferase terminal-interacting protein 1 (LOC108271761), mRNA
XM_017479564.3	24.8908	-2.0128	0.00229619	4.88208	-1.0092	0.000187148	PREDICTED: Ictalurus punctatus capping actin protein of muscle Z-line subunit alpha 1a (capza1a), mRNA
XM_017479574.3	15.1182	-5.99387	0.0105992	0.354255	-2.58349	0.00158404	PREDICTED: Ictalurus punctatus centromere protein S (cenps), mRNA
XM_017479576.3	28.5483	2.39399	0.00147239	4.34228	1.25942	9.69877e-05	PREDICTED: Ictalurus punctatus eph receptor A2 a (epha2a), mRNA
XM_017479661.3	15.969	-3.57233	0.0091286	0.733297	-1.83687	0.00127848	PREDICTED: Ictalurus punctatus bridging integrator 2b (bin2b), mRNA
XM_017479663.3	35.2541	2.24732	0.000706736	6.21571	1.16821	3.33971e-05	PREDICTED: Ictalurus punctatus solute carrier family 48 member 1b (slc48a1b), mRNA
XM_017479697.3	17.5873	2.4202	0.00683566	8.18978	1.27513	0.00086547	PREDICTED: Ictalurus punctatus cystathionase (cystathionine gamma-lyase) (cth), mRNA
XM_017479717.3	14.557	-2.57538	0.0117685	2.80594	-1.36479	0.00183137	PREDICTED: Ictalurus punctatus guanine nucleotide binding protein (G protein), alpha inhibiting activity polypeptide 2b (gnai2b), transcript variant X1, mRNA
XM_017479734.3	17.1138	-2.64911	0.00740731	6.93923	-1.40551	0.00096794	PREDICTED: Ictalurus punctatus angiopoietin-like 3 (angptl3), mRNA
XM_017479817.3	21.4743	97.6467	0.00441695	3.50137	6.6095	0.00047658	PREDICTED: Ictalurus punctatus prostacyclin synthase (LOC108271893), mRNA
XM_017479828.3	13.5324	7.18842	0.01427	1.05568	2.84568	0.00240644	PREDICTED: Ictalurus punctatus ras association domain-containing protein 1 (LOC108271897), transcript variant X2, mRNA
XM_017479914.3	27.384	2.12657	0.00168657	9.27921	1.08853	0.000118779	PREDICTED: Ictalurus punctatus SEC61 translocon subunit alpha 1 (sec61a1), mRNA
XM_017479936.3	11.8736	3.55112	0.0199243	0.432935	1.82828	0.00383733	PREDICTED: Ictalurus punctatus RNA-binding protein 5 (LOC108271945), transcript variant X2, mRNA
XM_017479939.3	46.2028	2.43812	0.000290752	5.7026	1.28577	7.78846e-06	PREDICTED: Ictalurus punctatus tetraspanin 2a (tspan2a), mRNA
XM_017479951.3	16.424	7.71588	0.00834427	0.850719	2.94783	0.0011431	PREDICTED: Ictalurus punctatus par-3 family cell polarity regulator alpha, a (pard3aa), transcript variant X4, mRNA
XM_017479954.3	17.9709	2.47149	0.00637144	5.37748	1.30538	0.000791488	PREDICTED: Ictalurus punctatus ER degradation enhancer, mannosidase alpha-like 1 (edem1), mRNA
XM_017479959.3	22.9561	2.03866	0.00295729	6.25465	1.02762	0.000272085	PREDICTED: Ictalurus punctatus DEAD (Asp-Glu-Ala-Asp) box polypeptide 27 (ddx27), mRNA
XM_017479967.3	12.2613	-3.61209	0.0182775	0.0294591	-1.85283	0.00343085	PREDICTED: Ictalurus punctatus protein kinase C, delta a (prkcda), mRNA
XM_017480024.3	27.5752	-8.10978	0.00186693	4.08581	-3.01966	0.000139799	PREDICTED: Ictalurus punctatus abhydrolase domain containing 14B (abhd14b), mRNA
XM_017480048.3	34.6159	9.58089	0.000881906	4.17744	3.26016	4.59896e-05	PREDICTED: Ictalurus punctatus cytokine inducible SH2-containing protein (cish), mRNA
XM_017480079.3	59.5213	7.49924	0.000121257	7.55539	2.90674	1.83766e-06	PREDICTED: Ictalurus punctatus syndecan 4 (sdc4), mRNA
XM_017480083.3	42.033	-6.83757	0.000441177	4.81664	-2.77348	1.53201e-05	PREDICTED: Ictalurus punctatus tubulin, beta 6 class V (tubb6), mRNA
XM_017480109.3	44.485	-10.8489	0.000329189	2.46282	-3.43948	9.6044e-06	PREDICTED: Ictalurus punctatus deoxythymidylate kinase (thymidylate kinase) (dtymk), mRNA
XM_017480110.3	12.407	-3.10323	0.0184558	6.85818	-1.63377	0.00349075	PREDICTED: Ictalurus punctatus alanine--glyoxylate and serine--pyruvate aminotransferase a (agxta), mRNA
XM_017480115.3	18.6632	5.49989	0.0062006	7.86974	2.4594	0.000762127	PREDICTED: Ictalurus punctatus solute carrier family 2 member 1b (slc2a1b), mRNA
XM_017480267.3	13.3416	3.27279	0.0149071	3.27944	1.71052	0.00257227	PREDICTED: Ictalurus punctatus ubiquitin-like modifier activating enzyme 7 (uba7), mRNA
XM_017480322.3	304.154	-129.573	2.09482e-07	6.62942	-7.01762	4.99957e-11	PREDICTED: Ictalurus punctatus Krueppel-like factor 15 (LOC108272123), mRNA
XM_017480341.3	24.4671	-2.5242	0.0024305	3.63263	-1.33583	0.00020279	PREDICTED: Ictalurus punctatus immunoglobulin superfamily, member 8 (igsf8), mRNA
XM_017480362.3	42.8748	-2.9253	0.000376049	7.56337	-1.54859	1.17571e-05	PREDICTED: Ictalurus punctatus phosphoglucomutase 1 (pgm1), mRNA
XM_017480378.3	70.6023	3.74309	6.21932e-05	7.67378	1.90423	6.67946e-07	PREDICTED: Ictalurus punctatus SEC61 translocon subunit alpha 1, like (sec61a1l), mRNA
XM_017480388.3	50.8528	-5.19124	0.000217206	2.42681	-2.37608	4.5471e-06	PREDICTED: Ictalurus punctatus TBC1 domain family, member 24 (tbc1d24), mRNA
XM_017480402.3	9.63313	6.96605	0.0332673	-0.679456	2.80034	0.00762211	PREDICTED: Ictalurus punctatus uncharacterized LOC108272161 (LOC108272161), transcript variant X2, mRNA
XM_017480408.3	29.0447	2.63367	0.00138805	2.74044	1.39708	8.91136e-05	PREDICTED: Ictalurus punctatus RP2 activator of ARL3 GTPase (rp2), mRNA
XM_017480505.3	33.8309	38.2114	0.00108726	5.15137	5.25593	6.18235e-05	PREDICTED: Ictalurus punctatus uncharacterized si:dkey-195m11.11 (si:dkey-195m11.11), mRNA
XM_017480507.3	9.32882	-2.14544	0.0359306	6.86525	-1.10127	0.00843383	PREDICTED: Ictalurus punctatus apolipoprotein F (apof), mRNA
XM_017480513.3	9.07732	-3.60944	0.0394172	3.18394	-1.85178	0.00958618	PREDICTED: Ictalurus punctatus keratin 18b (krt18b), mRNA
XM_017480521.3	13.8633	-2.84871	0.0133247	0.707941	-1.51031	0.00220064	PREDICTED: Ictalurus punctatus zinc finger protein 239 (LOC108272224), mRNA
XM_017480532.3	19.7955	-8.73584	0.00473829	0.963637	-3.12695	0.000525283	PREDICTED: Ictalurus punctatus fidgetin-like protein 2 (si:dkey-195m11.8), mRNA
XM_017480549.3	18.9234	-2.92378	0.00544764	3.9628	-1.54784	0.000637075	PREDICTED: Ictalurus punctatus syntrophin, alpha 1 (snta1), mRNA
XM_017480578.3	64.2305	6.2421	9.07156e-05	7.82289	2.64203	1.17435e-06	PREDICTED: Ictalurus punctatus regulator of G protein signaling 4 (rgs4), mRNA
XM_017480595.3	9.33008	2.2606	0.0358521	2.00183	1.1767	0.00841113	PREDICTED: Ictalurus punctatus chromosome 11 C1orf159 homolog (c11h1orf159), mRNA
XM_017480624.3	27.7857	-3.9751	0.00166967	4.90067	-1.99099	0.000116757	PREDICTED: Ictalurus punctatus frizzled class receptor 8a (fzd8a), mRNA
XM_017480625.3	45.6519	6.34103	0.000297866	1.75459	2.66472	8.32432e-06	PREDICTED: Ictalurus punctatus caspase 8 (LOC100304635), transcript variant X1, mRNA
XM_017480735.3	14.9134	-3.36156	0.0110167	0.0588443	-1.74913	0.0016696	PREDICTED: Ictalurus punctatus IQ calmodulin-binding motif-containing protein 1 (LOC108272363), mRNA
XM_017480978.3	16.9977	10.4291	0.00754018	-1.43812	3.38254	0.00099516	PREDICTED: Ictalurus punctatus myosin-9 (LOC108272530), mRNA
XM_017481061.3	39.0945	2.22793	0.000518309	3.92546	1.15571	1.93593e-05	PREDICTED: Ictalurus punctatus biogenesis of lysosomal organelles complex-1, subunit 4, cappuccino (bloc1s4), mRNA
XM_017481101.3	30.4344	3.84322	0.00118489	3.01957	1.94232	7.06777e-05	PREDICTED: Ictalurus punctatus myelocytomatosis oncogene homolog (mych), mRNA
XM_017481114.3	8.68256	2.93296	0.0419978	0.998628	1.55236	0.0104343	PREDICTED: Ictalurus punctatus RERG_RasL11_like domain-containing protein (zgc:64022), mRNA
XM_017481210.3	11.5451	-3.60959	0.0234632	5.41517	-1.85183	0.00472106	PREDICTED: Ictalurus punctatus endonuclease/exonuclease/phosphatase family domain containing 1 (eepd1), mRNA
XM_017481217.3	8.83084	-2.01162	0.0404947	1.89407	-1.00836	0.00992554	PREDICTED: Ictalurus punctatus SNAP associated protein (snapin), mRNA
XM_017481367.3	54.2956	-118.082	0.000243192	4.95009	-6.88364	5.66601e-06	PREDICTED: Ictalurus punctatus cytochrome P450 27C1 (LOC108272716), mRNA
XM_017481429.3	17.8715	-2.31098	0.0064839	2.21661	-1.20851	0.000809945	PREDICTED: Ictalurus punctatus lysophospholipase like 1 (lyplal1), mRNA
XM_017481548.3	10.5489	9.05484	0.0270273	-1.03709	3.17869	0.00570862	PREDICTED: Ictalurus punctatus RAB11 family interacting protein 4 (class II) b (rab11fip4b), transcript variant X2, mRNA
XM_017481600.2	64.8131	8.83302	8.8497e-05	8.72108	3.14291	1.11319e-06	PREDICTED: Ictalurus punctatus JunB proto-oncogene, AP-1 transcription factor subunit b (junbb), mRNA
XM_017481660.3	27.1626	13.8627	0.00173956	1.83488	3.79314	0.000125796	PREDICTED: Ictalurus punctatus cytoglobin 1 (cygb1), transcript variant X1, mRNA
XM_017481702.3	10.7166	-5.36418	0.0271173	2.37233	-2.42336	0.00573412	PREDICTED: Ictalurus punctatus C1q and TNF related 6b (c1qtnf6b), mRNA
XM_017481715.3	8.56492	2.36806	0.0429921	2.36014	1.2437	0.0108594	PREDICTED: Ictalurus punctatus uncharacterized LOC108272891 (LOC108272891), mRNA
XM_017481780.3	29.6895	-5.22062	0.00140614	6.26848	-2.38422	9.10151e-05	PREDICTED: Ictalurus punctatus kynureninase (kynu), mRNA
XM_017481790.3	42.9574	16.1182	0.000426542	9.00997	4.01062	1.46233e-05	PREDICTED: Ictalurus punctatus heme oxygenase (LOC108272926), mRNA
XM_017481825.3	19.5167	4.90572	0.00494047	2.11202	2.29447	0.000558377	PREDICTED: Ictalurus punctatus XK-related protein 8 (LOC108272940), mRNA
XM_017481878.3	47.3092	-2.73627	0.000268804	4.75769	-1.45221	6.82677e-06	PREDICTED: Ictalurus punctatus S100 calcium binding protein U (s100u), mRNA
XM_017481932.3	23.7802	10.9027	0.00287817	2.52793	3.44661	0.000258421	PREDICTED: Ictalurus punctatus chromobox homolog 7a (cbx7a), transcript variant X1, mRNA
XM_017481939.3	17.7415	2.32752	0.00664109	4.92443	1.21879	0.000834814	PREDICTED: Ictalurus punctatus jumonji domain containing 8 (jmjd8), mRNA
XM_017481964.3	36.9611	-2.1164	0.000612137	4.90244	-1.08162	2.60729e-05	PREDICTED: Ictalurus punctatus mercaptopyruvate sulfurtransferase (mpst), transcript variant X1, mRNA
XM_017481967.3	29.6429	-3.73067	0.00130604	4.43586	-1.89944	8.12585e-05	PREDICTED: Ictalurus punctatus HLF transcription factor, PAR bZIP family member a (hlfa), transcript variant X1, mRNA
XM_017482022.3	34.3539	-2.22924	0.000769233	5.18863	-1.15655	3.81905e-05	PREDICTED: Ictalurus punctatus small ubiquitin like modifier 3a (sumo3a), mRNA
XM_017482072.3	16.8026	2.41012	0.00779594	2.46125	1.26911	0.00104287	PREDICTED: Ictalurus punctatus membrane-spanning 4-domains subfamily A member 4A (LOC108273082), mRNA
XM_017482139.3	41.1697	-16.2194	0.000426542	1.06194	-4.01965	1.46592e-05	PREDICTED: Ictalurus punctatus inhibitor of DNA binding 4 (id4), mRNA
XM_017482158.3	20.2104	2.99733	0.00450632	5.58076	1.58368	0.000488812	PREDICTED: Ictalurus punctatus beta-2-glycoprotein 1 (LOC108273125), transcript variant X1, mRNA
XM_017482254.3	27.3115	2.38238	0.00169519	4.88815	1.2524	0.00012031	PREDICTED: Ictalurus punctatus family with sequence similarity 91 member A1 (fam91a1), mRNA
XM_017482287.3	37.0073	2.79222	0.000612137	9.5509	1.48141	2.59019e-05	PREDICTED: Ictalurus punctatus activating transcription factor 4a (atf4a), mRNA
XM_017482296.3	31.627	-2.20385	0.00105524	5.137	-1.14002	5.82713e-05	PREDICTED: Ictalurus punctatus sorting nexin 27a (snx27a), mRNA
XM_017482308.3	12.2882	3.37889	0.0181716	0.745099	1.75655	0.00340447	PREDICTED: Ictalurus punctatus cyclin-dependent kinase inhibitor 2D (p19, inhibits CDK4) (cdkn2d), mRNA
XM_017482316.3	17.926	-2.53703	0.00642576	6.70417	-1.34314	0.000799769	PREDICTED: Ictalurus punctatus family with sequence similarity 210 member B (fam210b), mRNA
XM_017482317.3	15.495	5.02772	0.0111889	5.88784	2.3299	0.0017077	PREDICTED: Ictalurus punctatus low density lipoprotein receptor b (ldlrb), mRNA
XM_017482362.3	17.8707	-2.50218	0.0064839	3.3101	-1.32319	0.000810101	PREDICTED: Ictalurus punctatus chromosomal protein D1 (si:ch211-288g17.3), mRNA
XM_017482369.2	10.9657	-2.74046	0.0246694	0.653342	-1.45442	0.00502515	PREDICTED: Ictalurus punctatus sphingosine-1-phosphate receptor 5b (s1pr5b), mRNA
XM_017482421.3	12.9729	-3.1624	0.0158658	1.75137	-1.66102	0.00280665	PREDICTED: Ictalurus punctatus uncharacterized si:dkey-45d16.4 (si:dkey-45d16.4), mRNA
XM_017482457.3	14.8047	2.17171	0.0112417	2.58778	1.11883	0.0017171	PREDICTED: Ictalurus punctatus upstream transcription factor 2, c-fos interacting (usf2), mRNA
XM_017482474.3	14.5453	-2.79609	0.011769	1.42189	-1.48341	0.00183697	PREDICTED: Ictalurus punctatus ADNP homeobox 2b (adnp2b), mRNA
XM_017482485.3	26.6465	32.6188	0.00229619	6.44247	5.02763	0.000187013	PREDICTED: Ictalurus punctatus STKc_SGK domain-containing protein (si:ch211-195b13.1), mRNA
XM_017482505.3	14.1523	-11.5246	0.0125906	-1.06627	-3.52665	0.00203733	PREDICTED: Ictalurus punctatus coiled-coil domain containing 106b (ccdc106b), mRNA
XM_017482508.3	30.2616	-6.753	0.00120464	2.40663	-2.75553	7.27142e-05	PREDICTED: Ictalurus punctatus minichromosome maintenance complex component 6 (mcm6), mRNA
XM_017482510.3	9.1628	-8.04132	0.0372547	-1.29491	-3.00743	0.00888676	PREDICTED: Ictalurus punctatus ubiquitin-conjugating enzyme E2Q family-like 1 (ube2ql1), transcript variant X1, mRNA
XM_017482520.3	39.5109	-4.02795	0.000499316	2.27871	-2.01005	1.82924e-05	PREDICTED: Ictalurus punctatus coenzyme Q7 homolog, ubiquinone (yeast) (coq7), transcript variant X1, mRNA
XM_017482532.3	25.2468	-3.28001	0.00220384	2.23543	-1.7137	0.000175064	PREDICTED: Ictalurus punctatus tyrosyl-DNA phosphodiesterase 2b (tdp2b), mRNA
XM_017482542.3	25.6723	3.88488	0.00218916	5.17168	1.95787	0.000173461	PREDICTED: Ictalurus punctatus GDP-mannose pyrophosphorylase Ab (gmppab), mRNA
XM_017482603.3	23.6704	-5.1881	0.00270288	1.71834	-2.37521	0.000236421	PREDICTED: Ictalurus punctatus 6-pyruvoyltetrahydropterin synthase (pts), mRNA
XM_017482681.3	32.5699	4.81801	0.000949731	2.36872	2.26844	5.02065e-05	PREDICTED: Ictalurus punctatus Yip1 domain family, member 2 (yipf2), transcript variant X1, mRNA
XM_017482884.3	68.1689	-7.73567	7.04808e-05	1.44644	-2.95153	8.24238e-07	PREDICTED: Ictalurus punctatus retinoic acid receptor, alpha a (raraa), transcript variant X1, mRNA
XM_017482936.3	24.2365	-3.63071	0.00250487	3.74241	-1.86025	0.000211928	PREDICTED: Ictalurus punctatus reticulocalbin 3, EF-hand calcium binding domain (rcn3), transcript variant X2, mRNA
XM_017482980.3	9.08872	-3.11899	0.0379885	0.0564701	-1.64108	0.00910727	PREDICTED: Ictalurus punctatus phospholysine phosphohistidine inorganic pyrophosphate phosphatase (lhpp), transcript variant X1, mRNA
XM_017483002.3	13.9192	-2.36816	0.0131933	7.38244	-1.24376	0.00216792	PREDICTED: Ictalurus punctatus proline dehydrogenase 2 (prodh2), mRNA
XM_017483025.3	15.7686	6.08722	0.00945571	-0.495423	2.60578	0.00134388	PREDICTED: Ictalurus punctatus eukaryotic translation initiation factor 2-alpha kinase 1 (eif2ak1), transcript variant X3, mRNA
XM_017483038.3	14.6048	-8.55878	0.0116872	1.14193	-3.0974	0.00181583	PREDICTED: Ictalurus punctatus multiple inositol-polyphosphate phosphatase 1b (minpp1b), mRNA
XM_017483076.3	33.4845	2.17353	0.000845353	5.87771	1.12004	4.3579e-05	PREDICTED: Ictalurus punctatus CDK5 regulatory subunit associated protein 3 (cdk5rap3), mRNA
XM_017483086.3	10.7761	-5.29726	0.0256836	1.23583	-2.40525	0.00532368	PREDICTED: Ictalurus punctatus chromobox homolog 1b (HP1 beta homolog Drosophila) (cbx1b), mRNA
XM_017483131.3	12.621	-2.55777	0.0169871	2.59605	-1.35489	0.0030974	PREDICTED: Ictalurus punctatus ring finger protein 213b (rnf213b), mRNA
XM_017483166.3	12.9714	-2.2176	0.0158658	9.23299	-1.149	0.00280776	PREDICTED: Ictalurus punctatus hyaluronan-binding protein 2 (LOC108273724), mRNA
XM_017483183.3	9.89139	-2.95599	0.0314257	0.850214	-1.56364	0.00701642	PREDICTED: Ictalurus punctatus capping protein (actin filament), gelsolin-like b (capgb), mRNA
XM_017483184.3	55.0313	34.902	0.000221817	7.01479	5.12524	4.84398e-06	PREDICTED: Ictalurus punctatus E3 ubiquitin-protein ligase TRIM39 (si:dkey-219e21.2), mRNA
XM_017483269.3	8.4785	-3.36115	0.0466232	4.28486	-1.74896	0.0121231	PREDICTED: Ictalurus punctatus monocarboxylate transporter 7 (LOC108273762), mRNA
XM_017483294.3	116.07	-7.27567	9.50452e-06	4.58121	-2.86308	3.03267e-08	PREDICTED: Ictalurus punctatus FKBP prolyl isomerase 10b (fkbp10b), mRNA
XM_017483307.3	54.5034	2.56647	0.000164441	4.63196	1.35978	3.06119e-06	PREDICTED: Ictalurus punctatus guided entry of tail-anchored proteins factor 4 (get4), mRNA
XM_017483393.3	113.775	3.35295	9.88731e-06	4.44856	1.74543	3.44601e-08	PREDICTED: Ictalurus punctatus WW domain binding protein 2 (wbp2), mRNA
XM_017483396.3	10.8403	-4.59501	0.0253559	0.260525	-2.20007	0.00522042	PREDICTED: Ictalurus punctatus disintegrin and metalloproteinase domain-containing protein 12 (LOC108273823), transcript variant X1, mRNA
XM_017483398.3	10.7099	3.20274	0.0261045	0.6179	1.67931	0.00543272	PREDICTED: Ictalurus punctatus SH3-domain binding protein 1 (sh3bp1), mRNA
XM_017483421.3	23.3442	2.90972	0.00283837	5.16807	1.54088	0.000251999	PREDICTED: Ictalurus punctatus Rac family small GTPase 1a (rac1a), mRNA
XM_017483489.2	37.2795	2.44242	0.000602298	6.85754	1.28831	2.49199e-05	PREDICTED: Ictalurus punctatus catechol O-methyltransferase domain-containing protein 1 (LOC108273856), mRNA
XM_017483497.3	49.3867	4.59313	0.000236604	4.86122	2.19948	5.36452e-06	PREDICTED: Ictalurus punctatus angiotensin II receptor, type 1b (agtr1b), mRNA
XM_017483540.3	11.2051	-8.69252	0.0232552	0.110141	-3.11977	0.00467533	PREDICTED: Ictalurus punctatus Rho family GTPase 2 (rnd2), mRNA
XM_017483545.2	27.9794	4.98406	0.00157472	3.37487	2.31732	0.000107863	PREDICTED: Ictalurus punctatus ADAM metallopeptidase domain 8b (adam8b), mRNA
XM_017483554.3	21.7777	-4.92254	0.00347305	0.488516	-2.2994	0.000345233	PREDICTED: Ictalurus punctatus proline rich 15 like a (prr15la), mRNA
XM_017483640.3	10.6762	-3.82548	0.0275364	3.5735	-1.93564	0.00584903	PREDICTED: Ictalurus punctatus sema domain, immunoglobulin domain (Ig), transmembrane domain (TM) and short cytoplasmic domain, (semaphorin) 4Gb (sema4gb), mRNA
XM_017483656.3	11.7932	-8.93068	0.0225672	8.39424	-3.15877	0.00448382	PREDICTED: Ictalurus punctatus collagen, type I, alpha 1b (col1a1b), mRNA
XM_017483664.3	12.5938	-2.24788	0.0170508	9.37133	-1.16856	0.00312123	PREDICTED: Ictalurus punctatus glutamate dehydrogenase 1b (glud1b), mRNA
XM_017483679.2	11.4174	5.19157	0.0243839	3.80259	2.37617	0.0049437	PREDICTED: Ictalurus punctatus pleckstrin homology domain containing, family M (with RUN domain) member 1 (plekhm1), mRNA
XM_017483724.3	9.71926	-3.29621	0.033413	3.17474	-1.72081	0.00767144	PREDICTED: Ictalurus punctatus HLF transcription factor, PAR bZIP family member b (hlfb), mRNA
XM_017483743.3	30.3644	-5.8962	0.00119903	3.06069	-2.55979	7.21135e-05	PREDICTED: Ictalurus punctatus X-ray repair complementing defective repair in Chinese hamster cells 6 (xrcc6), mRNA
XM_017483814.3	14.7254	-4.45893	0.0114128	2.09422	-2.1567	0.00175278	PREDICTED: Ictalurus punctatus DNA topoisomerase II alpha (top2a), mRNA
XM_017483820.3	23.2363	50.489	0.00287614	0.0640897	5.6579	0.000257411	PREDICTED: Ictalurus punctatus uncharacterized LOC108274038 (LOC108274038), mRNA
XM_017483906.3	41.5597	-4.20854	0.000416889	6.27145	-2.07332	1.39295e-05	PREDICTED: Ictalurus punctatus sideroflexin 2 (sfxn2), mRNA
XM_017483909.3	9.34778	-2.96974	0.0356759	0.519988	-1.57034	0.00836254	PREDICTED: Ictalurus punctatus ADP ribosylation factor like GTPase 3b (arl3b), mRNA
XM_017483973.3	74.8332	24.2497	6.17869e-05	6.84704	4.59989	6.56209e-07	PREDICTED: Ictalurus punctatus suppressor of cytokine signaling 3b (socs3b), mRNA
XM_017483988.2	9.45536	6.35527	0.0373724	6.23338	2.66795	0.00892834	PREDICTED: Ictalurus punctatus DNA-damage-inducible transcript 4 (ddit4), mRNA
XM_017484023.3	21.6901	-2.11072	0.00351508	5.88929	-1.07773	0.000351508	PREDICTED: Ictalurus punctatus sulfotransferase 1B1 (LOC108274122), mRNA
XM_017484045.3	22.545	-2.37957	0.00312302	2.86527	-1.2507	0.000295383	PREDICTED: Ictalurus punctatus urotensin-2 receptor 2 (uts2r2), transcript variant X1, mRNA
XM_017484051.3	18.0122	2.47752	0.00634131	4.07872	1.30889	0.000783962	PREDICTED: Ictalurus punctatus hematopoietically expressed homeobox (hhex), mRNA
XM_017484057.3	11.0059	2.01235	0.0244655	3.23618	1.00888	0.00496432	PREDICTED: Ictalurus punctatus vacuolar protein sorting 25 homolog (vps25), mRNA
XM_017484110.3	12.3711	5.1398	0.0178574	1.44428	2.36171	0.00332489	PREDICTED: Ictalurus punctatus immunoglobulin superfamily member 6 (si:ch211-139g16.8), mRNA
XM_017484145.3	13.8682	2.0873	0.0133169	3.8864	1.06164	0.00219777	PREDICTED: Ictalurus punctatus cytochrome b-245 chaperone 1 homolog (LOC108274171), mRNA
XM_017484161.3	9.56777	4.4237	0.0341157	1.94914	2.14525	0.00791011	PREDICTED: Ictalurus punctatus WNK lysine deficient protein kinase 4a (wnk4a), mRNA
XM_017484173.3	13.8412	5.77424	0.0148231	3.72638	2.52963	0.0025507	PREDICTED: Ictalurus punctatus mitogen-activated protein kinase kinase kinase 8 (map3k8), mRNA
XM_017484195.3	59.3149	5.14966	0.000121823	5.16525	2.36448	1.87532e-06	PREDICTED: Ictalurus punctatus threonine aldolase 1 (tha1), mRNA
XM_017484210.3	41.3045	4.54575	0.000424072	3.65001	2.18452	1.44021e-05	PREDICTED: Ictalurus punctatus FAM20C golgi associated secretory pathway kinase b (fam20cb), mRNA
XM_017484230.3	8.86507	-4.55353	0.0401299	1.00356	-2.18699	0.0098122	PREDICTED: Ictalurus punctatus glycerol-3-phosphate acyltransferase, mitochondrial (gpam), transcript variant X3, mRNA
XM_017484289.3	61.4931	3.28597	0.000106192	5.58093	1.71632	1.51826e-06	PREDICTED: Ictalurus punctatus leucine rich repeat containing 59 (lrrc59), mRNA
XM_017484295.3	14.7387	-14.3993	0.0113911	-1.20875	-3.84793	0.00174673	PREDICTED: Ictalurus punctatus transmembrane protein 26b (tmem26b), mRNA
XM_017484316.3	13.0424	-2.41205	0.0156616	8.47984	-1.27026	0.00275294	PREDICTED: Ictalurus punctatus elongation of very long chain fatty acids protein (zgc:92749), mRNA
XM_017484358.3	28.2964	-3.70152	0.00152249	6.34166	-1.88812	0.000102105	PREDICTED: Ictalurus punctatus GTP cyclohydrolase 2 (gch2), mRNA
XM_017484371.3	24.612	-2.4731	0.00239245	6.58385	-1.30632	0.000197277	PREDICTED: Ictalurus punctatus calmodulin 2b, (phosphorylase kinase, delta) (calm2b), mRNA
XM_017484412.3	21.9043	-2.52499	0.00341866	5.12746	-1.33628	0.000336378	PREDICTED: Ictalurus punctatus sulfotransferase family 2, cytosolic sulfotransferase 2 (sult2st2), mRNA
XM_017484423.2	25.0156	-2.69447	0.00226502	10.3542	-1.43	0.000182808	PREDICTED: Ictalurus punctatus sex hormone-binding globulin (shbg), mRNA
XM_017484432.3	12.5625	-5.30339	0.0181549	10.8445	-2.40691	0.00339917	PREDICTED: Ictalurus punctatus glucose-6-phosphatase catalytic subunit 1a, tandem duplicate 2 (g6pc1a.2), mRNA
XM_017484448.3	38.4503	-3.19309	0.000550493	2.92715	-1.67495	2.11526e-05	PREDICTED: Ictalurus punctatus transcription factor A, mitochondrial (tfam), mRNA
XM_017484464.3	14.8702	3.51171	0.0112881	9.10568	1.81217	0.00172689	PREDICTED: Ictalurus punctatus glucose-6-phosphatase catalytic subunit 1a, tandem duplicate 1 (g6pc1a.1), mRNA
XM_017484465.3	32.0119	-8.28805	0.00105589	3.11091	-3.05103	5.85905e-05	PREDICTED: Ictalurus punctatus mutS homolog 2 (E. coli) (msh2), mRNA
XM_017484466.3	11.054	-9.27282	0.0242034	-0.68539	-3.21301	0.00489267	PREDICTED: Ictalurus punctatus essential meiotic structure-specific endonuclease 1 (eme1), mRNA
XM_017484485.3	8.55814	-2.65851	0.043133	2.80811	-1.41062	0.0109068	PREDICTED: Ictalurus punctatus heparan sulfate (glucosamine) 3-O-sulfotransferase 3B1b (hs3st3b1b), mRNA
XM_017484618.3	69.3696	3.29401	6.68995e-05	5.7489	1.71984	7.42441e-07	PREDICTED: Ictalurus punctatus BCL2 interacting protein 1a (bnip1a), mRNA
XM_017484697.3	9.85795	-4.5263	0.0317118	0.908317	-2.17833	0.00709163	PREDICTED: Ictalurus punctatus protein FAM180A (LOC108274499), mRNA
XM_017484713.3	43.5497	-22.3353	0.000482993	4.26118	-4.48125	1.7118e-05	PREDICTED: Ictalurus punctatus transient receptor potential cation channel, subfamily C, member 3 (trpc3), mRNA
XM_017484717.3	13.1415	-14.6628	0.0153422	-0.420468	-3.87409	0.00267848	PREDICTED: Ictalurus punctatus transmembrane protein 17 (tmem17), mRNA
XM_017484829.3	8.55072	-2.00914	0.0431336	1.83804	-1.00658	0.0109121	PREDICTED: Ictalurus punctatus tubulin, gamma complex associated protein 6 (tubgcp6), mRNA
XM_017484871.3	13.972	-2.15675	0.0130653	2.26887	-1.10886	0.00213753	PREDICTED: Ictalurus punctatus nuclear receptor binding SET domain protein 1a (nsd1a), mRNA
XM_017484971.3	36.0215	-4.30748	0.000664215	3.19861	-2.10684	2.98473e-05	PREDICTED: Ictalurus punctatus patatin-like phospholipase domain containing 2 (pnpla2), mRNA
XM_017485006.3	16.1321	-3.14577	0.00882521	2.17244	-1.65341	0.00122795	PREDICTED: Ictalurus punctatus furin (paired basic amino acid cleaving enzyme) b (furinb), mRNA
XM_017485012.3	39.8962	5.56818	0.00048831	9.45295	2.47721	1.73647e-05	PREDICTED: Ictalurus punctatus solute carrier family 38 member 2 (slc38a2), mRNA
XM_017485029.3	27.8451	13.513	0.00159365	0.992608	3.75627	0.00010954	PREDICTED: Ictalurus punctatus calcium release activated channel regulator 2B (cracr2b), transcript variant X1, mRNA
XM_017485057.1	29.5781	-2.06386	0.00130604	5.9993	-1.04535	8.14552e-05	PREDICTED: Ictalurus punctatus aminoadipate-semialdehyde synthase (aass), mRNA
XM_017485069.3	16.8061	-3.60586	0.00779594	0.806292	-1.85034	0.00104199	PREDICTED: Ictalurus punctatus WW domain containing oxidoreductase (wwox), transcript variant X1, mRNA
XM_017485074.3	27.7885	-5.64737	0.00160395	1.34194	-2.49758	0.00011063	PREDICTED: Ictalurus punctatus v-maf avian musculoaponeurotic fibrosarcoma oncogene homolog b (paralog b) (mafb), transcript variant X2, mRNA
XM_017485116.3	103.904	13.4343	1.2669e-05	6.81084	3.74785	6.13843e-08	PREDICTED: Ictalurus punctatus DnaJ heat shock protein family (Hsp40) member B9b (dnajb9b), mRNA
XM_017485279.3	37.2481	3.03084	0.000602298	4.80168	1.59972	2.50307e-05	PREDICTED: Ictalurus punctatus induced myeloid leukemia cell differentiation protein Mcl-1 (LOC108274846), mRNA
XM_017485293.3	12.0081	4.60117	0.0192798	-0.0736162	2.202	0.00369031	PREDICTED: Ictalurus punctatus roundabout homolog 2 (LOC108274856), mRNA
XM_017485296.3	14.1364	-2.01014	0.0126344	6.77356	-1.0073	0.00204594	PREDICTED: Ictalurus punctatus glutathione S-transferase rho (gstr), mRNA
XM_017485532.3	25.0343	2.18535	0.00226156	4.61475	1.12787	0.000182166	PREDICTED: Ictalurus punctatus TMEM219 domain-containing protein (zgc:158398), mRNA
XM_017485546.3	9.38549	-6.99984	0.0353505	-1.68981	-2.80732	0.00826008	PREDICTED: Ictalurus punctatus inhibitory synaptic factor 1 (LOC108275015), mRNA
XM_017485551.3	12.4977	-6.6192	0.01734	0.23445	-2.72666	0.00320728	PREDICTED: Ictalurus punctatus IGFBP domain-containing protein (si:ch73-330k17.3), mRNA
XM_017485569.3	184.73	524.876	1.427e-06	9.58727	9.03583	1.70287e-09	PREDICTED: Ictalurus punctatus ATP-binding cassette, sub-family A (ABC1), member 1B (abca1b), mRNA
XM_017485613.2	11.2505	2.43594	0.0234694	4.67929	1.28448	0.00472748	PREDICTED: Ictalurus punctatus solute carrier family 35 member B4 (slc35b4), mRNA
XM_017485616.2	76.0915	3.11424	4.68361e-05	5.30137	1.63888	4.24767e-07	PREDICTED: Ictalurus punctatus golgi transport 1Bb (golt1bb), mRNA
XM_017485696.3	15.9431	-4.80325	0.0104195	5.6901	-2.26401	0.00152824	PREDICTED: Ictalurus punctatus fatty acid desaturase 2 (LOC108275104), mRNA
XM_017485698.3	32.3316	-7.94279	0.00101878	9.91499	-2.98965	5.54312e-05	PREDICTED: Ictalurus punctatus fatty acid desaturase 2 (fads2), mRNA
XM_017485720.3	19.7281	-3.08883	0.00478277	7.73872	-1.62706	0.000533068	PREDICTED: Ictalurus punctatus peroxisome proliferator-activated receptor alpha b (pparab), mRNA
XM_017485748.3	12.5149	-5.98308	0.0192323	4.36884	-2.58089	0.00367893	PREDICTED: Ictalurus punctatus BPTI/Kunitz domain-containing protein (si:dkeyp-73b11.8), mRNA
XM_017485781.3	52.709	30.7755	0.000230366	3.60988	4.94371	5.10224e-06	PREDICTED: Ictalurus punctatus interferon regulatory factor 7 (irf7), mRNA
XM_017485805.3	9.94189	3.17957	0.0324576	7.25651	1.66883	0.00731263	PREDICTED: Ictalurus punctatus circadian-associated transcriptional repressor (LOC108275177), mRNA
XM_017485817.3	10.214	2.4368	0.0292128	2.85455	1.28499	0.00633593	PREDICTED: Ictalurus punctatus UEV and lactate/malate dehyrogenase domains (uevld), mRNA
XM_017485826.3	23.8881	6.62259	0.00275308	3.04862	2.7274	0.000243385	PREDICTED: Ictalurus punctatus Spi-1 proto-oncogene a (spi1a), mRNA
XM_017485839.3	11.2979	2.04076	0.0227832	2.96844	1.02911	0.00454719	PREDICTED: Ictalurus punctatus thiosulfate sulfurtransferase/rhodanese-like domain-containing protein 2 (LOC108275200), mRNA
XM_017485892.3	14.5703	-2.37801	0.0117685	6.04154	-1.24975	0.00183103	PREDICTED: Ictalurus punctatus dehydrogenase E1 and transketolase domain containing 1 (dhtkd1), mRNA
XM_017485895.3	35.6648	-3.63763	0.000679054	3.14263	-1.863	3.14407e-05	PREDICTED: Ictalurus punctatus galactokinase 2 (galk2), mRNA
XM_017485912.3	32.1645	2.33159	0.000994201	3.5993	1.22132	5.35065e-05	PREDICTED: Ictalurus punctatus adaptor related protein complex 4 subunit epsilon 1 (ap4e1), mRNA
XM_017486018.3	38.4651	-3.38735	0.000550493	5.5336	-1.76016	2.11092e-05	PREDICTED: Ictalurus punctatus acyl-CoA thioesterase 19 (acot19), mRNA
XM_017486050.3	16.3192	-2.69627	0.00860087	5.90399	-1.43097	0.00118955	PREDICTED: Ictalurus punctatus sideroflexin 1 (sfxn1), mRNA
XM_017486052.3	13.2174	-2.74977	0.0152119	3.89716	-1.45931	0.00264484	PREDICTED: Ictalurus punctatus laminin, beta 1a (lamb1a), mRNA
XM_017486079.3	14.6543	-2.62723	0.0115539	8.60076	-1.39354	0.00178548	PREDICTED: Ictalurus punctatus glutathione S-transferase P (LOC108275325), mRNA
XM_017486086.3	12.9269	2.91701	0.0160099	1.08124	1.54449	0.0028428	PREDICTED: Ictalurus punctatus nudix (nucleoside diphosphate linked moiety X)-type motif 22 (nudt22), mRNA
XM_017486135.3	20.6048	-7.82278	0.00489906	7.33581	-2.96768	0.000550048	PREDICTED: Ictalurus punctatus histidine ammonia-lyase (hal), mRNA
XM_017486180.3	28.6618	4.71906	0.00145457	1.86638	2.2385	9.51197e-05	PREDICTED: Ictalurus punctatus zinc finger CCCH-type containing 12Ab (zc3h12ab), mRNA
XM_017486186.3	24.5105	-3.11204	0.00242503	2.86794	-1.63786	0.000201122	PREDICTED: Ictalurus punctatus M-phase phosphoprotein 6 (mphosph6), mRNA
XM_017486305.2	33.2298	-2.31677	0.000871025	2.85765	-1.21212	4.53183e-05	PREDICTED: Ictalurus punctatus magnesium dependent phosphatase 1 (mdp1), mRNA
XM_017486389.2	28.1859	5.2615	0.00154629	3.26815	2.39547	0.00010407	PREDICTED: Ictalurus punctatus translocon-associated protein subunit delta (LOC108275523), mRNA
XM_017486427.3	8.27639	-3.36378	0.046279	1.17453	-1.75009	0.0119895	PREDICTED: Ictalurus punctatus transcription factor 21 (tcf21), mRNA
XM_017486582.3	15.8226	2.11995	0.00936336	5.31356	1.08403	0.00132588	PREDICTED: Ictalurus punctatus bridging integrator 2a (bin2a), mRNA
XM_017486668.3	38.3573	-2.57721	0.000552482	5.92329	-1.36581	2.14268e-05	PREDICTED: Ictalurus punctatus ATP-binding cassette, sub-family G (WHITE), member 2a (abcg2a), mRNA
XM_017486734.3	56.0573	-5.28091	0.000145489	4.91312	-2.40079	2.60342e-06	PREDICTED: Ictalurus punctatus tyrosine-protein kinase STYK1 (si:ch73-206d17.1), mRNA
XM_017486753.3	26.3746	-2.83267	0.00189558	3.35189	-1.50216	0.000142281	PREDICTED: Ictalurus punctatus SAM domain and HD domain 1 (samhd1), mRNA
XM_017486799.3	55.731	2.59285	0.000149435	6.71436	1.37454	2.69268e-06	PREDICTED: Ictalurus punctatus RAB5 interacting factor (rab5if), mRNA
XM_017486824.3	13.5224	-2.76066	0.0142874	1.92155	-1.46501	0.00241295	PREDICTED: Ictalurus punctatus KTI12 chromatin associated homolog (kti12), mRNA
XM_017486874.3	24.3194	-2.82266	0.00247548	7.22976	-1.49706	0.00020859	PREDICTED: Ictalurus punctatus agmatine ureohydrolase (agmatinase) (agmat), mRNA
XM_017486927.3	20.9969	2.14004	0.00391592	5.14209	1.09764	0.000406078	PREDICTED: Ictalurus punctatus disco-interacting protein 2 homolog Ba (dip2ba), mRNA
XM_017486932.3	14.4147	-2.91602	0.01205	2.89774	-1.544	0.00190096	PREDICTED: Ictalurus punctatus ankyrin repeat and SOCS box containing 8 (asb8), mRNA
XM_017487006.3	100.557	4.6904	1.40934e-05	6.99301	2.22971	7.54907e-08	PREDICTED: Ictalurus punctatus stromal cell derived factor 4 (sdf4), mRNA
XM_017487050.3	14.3624	2.39254	0.0121301	3.50825	1.25854	0.00192725	PREDICTED: Ictalurus punctatus (Lyso)-N-acylphosphatidylethanolamine lipase (LOC108275917), mRNA
XM_017487051.3	23.75	2.66648	0.00268332	4.23462	1.41494	0.000232789	PREDICTED: Ictalurus punctatus sex comb on midleg-like protein 2 (LOC108275918), mRNA
XM_017487102.3	28.0698	2.48426	0.00155333	4.69428	1.31282	0.000105338	PREDICTED: Ictalurus punctatus solute carrier family 35 member C2 (slc35c2), mRNA
XM_017487103.3	37.0801	2.25145	0.000608555	4.62831	1.17086	2.56349e-05	PREDICTED: Ictalurus punctatus dolichyl-phosphate mannosyltransferase subunit 1, catalytic (dpm1), mRNA
XM_017487205.3	10.9291	2.89661	0.0248593	1.68531	1.53437	0.00508129	PREDICTED: Ictalurus punctatus peptidase inhibitor 16 (LOC108275981), mRNA
XM_017487214.3	48.4561	-2.93747	0.000248507	4.98345	-1.55458	5.97016e-06	PREDICTED: Ictalurus punctatus chromobox homolog 5 (HP1 alpha homolog, Drosophila) (cbx5), mRNA
XM_017487251.3	22.5289	-9.32889	0.00313254	1.73176	-3.22171	0.00029718	PREDICTED: Ictalurus punctatus glutathione peroxidase 7 (gpx7), mRNA
XM_017487290.3	8.17906	-2.12143	0.0480226	5.83102	-1.08504	0.0126188	PREDICTED: Ictalurus punctatus solute carrier family 25 member 33 (slc25a33), mRNA
XM_017487310.3	8.41067	-5.81439	0.0447473	-0.776328	-2.53963	0.0114475	PREDICTED: Ictalurus punctatus ubiquitin-like modifier activating enzyme 1 (uba1), transcript variant X2, mRNA
XM_017487314.2	8.02817	-3.54349	0.0497467	2.15509	-1.82517	0.0132386	PREDICTED: Ictalurus punctatus UDP-N-acetyl-alpha-D-galactosamine:polypeptide N-acetylgalactosaminyltransferase 6 (GalNAc-T6) (galnt6), mRNA
XM_017487382.3	22.7131	-2.46071	0.00305262	5.33219	-1.29907	0.000285591	PREDICTED: Ictalurus punctatus N-fatty-acyl-amino acid synthase/hydrolase PM20D1.2 (LOC108276067), mRNA
XM_017487405.2	20.7614	-4.26273	0.00434943	6.86547	-2.09178	0.000467362	PREDICTED: Ictalurus punctatus solute carrier family 16 member 7 (slc16a7), mRNA
XM_017487431.3	26.151	-4.53248	0.00194938	2.11427	-2.1803	0.00014818	PREDICTED: Ictalurus punctatus LETM1 domain containing 1 (letmd1), mRNA
XM_017487482.3	24.1478	2.57927	0.00253716	1.67711	1.36696	0.000215568	PREDICTED: Ictalurus punctatus HBS1-like translational GTPase (hbs1l), transcript variant X2, mRNA
XM_017487523.3	9.56689	-2.19305	0.033776	2.31036	-1.13294	0.00778703	PREDICTED: Ictalurus punctatus G protein-coupled receptor 157 (gpr157), mRNA
XM_017487533.3	33.615	2.15119	0.000838349	4.60169	1.10513	4.27178e-05	PREDICTED: Ictalurus punctatus small integral membrane protein 4 (LOC108276133), mRNA
XM_017487595.3	31.2514	2.79353	0.00108726	5.93047	1.48209	6.18879e-05	PREDICTED: Ictalurus punctatus solute carrier family 17 member 9b (slc17a9b), mRNA
XM_017487648.3	13.1896	-7.51969	0.0152119	0.623893	-2.91067	0.00264318	PREDICTED: Ictalurus punctatus centromere protein W (cenpw), mRNA
XM_017487699.3	9.9317	5.28762	0.0311585	-0.275944	2.40262	0.00692696	PREDICTED: Ictalurus punctatus lysine-specific demethylase 9 (LOC108276210), transcript variant X1, mRNA
XM_017487754.3	20.0075	-4.04082	0.00460308	3.2115	-2.01465	0.000504456	PREDICTED: Ictalurus punctatus uncharacterized protein LOC100005854 homolog (zgc:194242), mRNA
XM_017487801.3	13.4991	2.16929	0.0143506	2.48705	1.11723	0.0024283	PREDICTED: Ictalurus punctatus v-maf avian musculoaponeurotic fibrosarcoma oncogene homolog Ba (mafba), mRNA
XM_017487980.3	25.3916	2.03747	0.00216364	8.03364	1.02678	0.000170406	PREDICTED: Ictalurus punctatus seryl-tRNA synthetase 1 (sars1), mRNA
XM_017488018.3	10.463	-2.11263	0.0275382	2.16492	-1.07904	0.00586255	PREDICTED: Ictalurus punctatus GDP dissociation inhibitor 1 (gdi1), mRNA
XM_017488029.3	35.941	-2.14034	0.000664215	5.00708	-1.09784	3.01988e-05	PREDICTED: Ictalurus punctatus nuclear casein kinase and cyclin-dependent kinase substrate 1b (nucks1b), mRNA
XM_017488045.3	15.5573	19.2672	0.0105776	1.66133	4.26807	0.00156771	PREDICTED: Ictalurus punctatus pleckstrin homology domain containing, family N member 1 (plekhn1), mRNA
XM_017488046.3	10.297	2.42049	0.0287246	1.63613	1.2753	0.00617339	PREDICTED: Ictalurus punctatus trafficking regulator and scaffold protein tamalin (tamalin), mRNA
XM_017488064.3	29.5472	-4.53343	0.00136451	6.59531	-2.1806	8.69511e-05	PREDICTED: Ictalurus punctatus aldehyde dehydrogenase 8 family, member A1 (aldh8a1), mRNA
XM_017488079.3	46.9942	7.58576	0.000292398	6.59209	2.92329	7.99034e-06	PREDICTED: Ictalurus punctatus ERBB receptor feedback inhibitor 1 (LOC108276422), mRNA
XM_017488088.3	14.8441	10.6295	0.0125409	5.5363	3.41	0.00202181	PREDICTED: Ictalurus punctatus CD40 molecule, TNF receptor superfamily member 5 (cd40), mRNA
XM_017488288.3	12.9751	2.89145	0.0162377	4.10548	1.53179	0.00289876	PREDICTED: Ictalurus punctatus beta-microseminoprotein (LOC108276536), mRNA
XM_017488302.3	28.4251	-2.45415	0.00149847	6.80765	-1.29522	9.90634e-05	PREDICTED: Ictalurus punctatus sigma non-opioid intracellular receptor 1 (sigmar1), mRNA
XM_017488309.3	29.3712	-5.04146	0.00133846	2.86558	-2.33384	8.43323e-05	PREDICTED: Ictalurus punctatus histone H2A.V (LOC108276547), mRNA
XM_017488381.3	13.3736	-4.00631	0.0146954	1.99391	-2.00227	0.00251295	PREDICTED: Ictalurus punctatus dual specificity phosphatase 26 (LOC108276594), mRNA
XM_017488417.3	21.0559	-2.40346	0.00388109	6.50668	-1.26511	0.000401077	PREDICTED: Ictalurus punctatus amine oxidase copper containing 2 (aoc2), mRNA
XM_017488516.3	28.1768	2.22741	0.00153909	6.85112	1.15537	0.000103402	PREDICTED: Ictalurus punctatus ALG5 dolichyl-phosphate beta-glucosyltransferase (alg5), mRNA
XM_017488553.3	36.2534	3.37446	0.000650149	6.02577	1.75466	2.8861e-05	PREDICTED: Ictalurus punctatus carbonic anhydrase IX (ca9), mRNA
XM_017488647.3	54.7926	3.60754	0.000161561	2.73449	1.85101	2.96945e-06	PREDICTED: Ictalurus punctatus SREK1-interacting protein 1 (srek1ip1), mRNA
XM_017488655.3	11.7135	-5.03077	0.0207105	1.7395	-2.33078	0.00403335	PREDICTED: Ictalurus punctatus cytoskeleton-associated protein 2 (si:ch211-266i6.3), mRNA
XM_017488656.3	34.5087	-2.90439	0.00076079	5.74528	-1.53824	3.73132e-05	PREDICTED: Ictalurus punctatus high mobility group box 1a (hmgb1a), mRNA
XM_017488733.3	20.9402	2.37465	0.00395383	3.56073	1.24771	0.000410953	PREDICTED: Ictalurus punctatus ATP-binding cassette, sub-family A (ABC1), member 3b (abca3b), mRNA
XM_017488761.3	8.62251	-7.24173	0.042494	-0.153815	-2.85633	0.0106489	PREDICTED: Ictalurus punctatus cyclin F (ccnf), mRNA
XM_017488812.2	37.5492	4.72679	0.000602298	5.71599	2.24086	2.49739e-05	PREDICTED: Ictalurus punctatus dehydrogenase/reductase SDR family member 13 (LOC108276818), mRNA
XM_017488827.3	33.803	2.45261	0.000822352	3.96497	1.29432	4.15101e-05	PREDICTED: Ictalurus punctatus BAF chromatin remodeling complex subunit BCL7B a (bcl7ba), mRNA
XM_017488854.3	9.72916	-2.12543	0.0327414	3.20659	-1.08775	0.0073901	PREDICTED: Ictalurus punctatus transmembrane protein 150C (tmem150c), mRNA
XM_017488866.3	49.6886	-4.29629	0.000232282	3.46894	-2.10309	5.18338e-06	PREDICTED: Ictalurus punctatus ORAI calcium release-activated calcium modulator 1b (orai1b), mRNA
XM_017488873.3	87.8785	10.6776	2.49717e-05	2.97929	3.41651	1.75383e-07	PREDICTED: Ictalurus punctatus suppressor of cytokine signaling 1a (socs1a), mRNA
XM_017488897.3	10.9061	-2.62518	0.0249585	2.91169	-1.39242	0.00511682	PREDICTED: Ictalurus punctatus FAD-dependent oxidoreductase domain containing 1 (foxred1), mRNA
XM_017488985.3	17.2345	-4.58809	0.00779594	7.38657	-2.19789	0.00104228	PREDICTED: Ictalurus punctatus transmembrane 7 superfamily member 2 (tm7sf2), mRNA
XM_017488989.3	12.2317	2.25249	0.0183629	2.08271	1.17152	0.00346002	PREDICTED: Ictalurus punctatus phosphatidylinositol glycan anchor biosynthesis, class P (pigp), mRNA
XM_017489026.2	41.1752	25.2856	0.000586861	4.64073	4.66024	2.36005e-05	PREDICTED: Ictalurus punctatus collagenase 3 (LOC108276915), mRNA
XM_017489027.3	14.4926	12.6777	0.0118631	0.255732	3.66422	0.0018625	PREDICTED: Ictalurus punctatus collagenase 3 (LOC108276916), mRNA
XM_017489028.3	27.7181	-3.96049	0.00161822	3.45992	-1.98568	0.000112001	PREDICTED: Ictalurus punctatus acetyl-CoA acetyltransferase 1 (acat1), mRNA
XM_017489077.3	33.4799	7.40453	0.00100373	5.71859	2.88841	5.42592e-05	PREDICTED: Ictalurus punctatus sphingomyelin phosphodiesterase 1 (smpd1), mRNA
XM_017489163.3	11.6494	2.69742	0.0209883	0.55075	1.43158	0.00409748	PREDICTED: Ictalurus punctatus endoplasmic reticulum aminopeptidase 1a (erap1a), transcript variant X1, mRNA
XM_017489214.3	34.9429	-2.34757	0.000731685	5.32406	-1.23117	3.4972e-05	PREDICTED: Ictalurus punctatus SUB1 regulator of transcription a (sub1a), mRNA
XM_017489233.3	95.6629	4.51922	1.69748e-05	8.00476	2.17608	1.03307e-07	PREDICTED: Ictalurus punctatus interleukin 6 cytokine family signal transduce (il6st), mRNA
XM_017489248.3	10.1368	4.30733	0.0297426	-0.044279	2.1068	0.00649156	PREDICTED: Ictalurus punctatus GLIS family zinc finger 3 (glis3), transcript variant X1, mRNA
XM_017489287.3	21.5922	5.1511	0.00399315	4.76458	2.36488	0.000419329	PREDICTED: Ictalurus punctatus TIMP metallopeptidase inhibitor 2b (timp2b), mRNA
XM_017489307.3	26.5516	-2.73594	0.00185356	4.36883	-1.45204	0.0001378	PREDICTED: Ictalurus punctatus tyrosine 3-monooxygenase/tryptophan 5-monooxygenase activation protein, eta polypeptide (ywhah), mRNA
XM_017489326.3	10.4283	-2.91839	0.0277484	2.71279	-1.54517	0.00592716	PREDICTED: Ictalurus punctatus ephrin-B3a (efnb3a), mRNA
XM_017489367.3	9.16511	2.24039	0.0379372	5.50029	1.16375	0.00909045	PREDICTED: Ictalurus punctatus mitochondrial uncoupling protein 2 (LOC108277060), mRNA
XM_017489380.3	9.95586	2.17541	0.0310198	2.08071	1.12129	0.00687397	PREDICTED: Ictalurus punctatus structural maintenance of chromosomes 5 (smc5), mRNA
XM_017489493.3	13.1783	-2.09436	0.0152392	5.66965	-1.06651	0.0026514	PREDICTED: Ictalurus punctatus transmembrane protein 135 (tmem135), mRNA
XM_017489589.3	13.2934	4.92324	0.0165162	6.719	2.29961	0.00296393	PREDICTED: Ictalurus punctatus 5'-nucleotidase, cytosolic II, like 1 (nt5c2l1), mRNA
XM_017489656.3	18.3426	2.00572	0.00597562	5.73348	1.00412	0.00072663	PREDICTED: Ictalurus punctatus ZPR1 zinc finger (zpr1), mRNA
XM_017489657.3	35.9801	2.76878	0.000664215	7.07228	1.46925	3.00276e-05	PREDICTED: Ictalurus punctatus histone H2A (LOC108277171), mRNA
XM_017489658.3	25.621	3.47917	0.00209905	3.92779	1.79874	0.000163315	PREDICTED: Ictalurus punctatus histone H2B 3 (LOC108277172), mRNA
XM_017489666.3	8.38852	2.99841	0.0449864	1.74288	1.5842	0.0115349	PREDICTED: Ictalurus punctatus solute carrier family 5 member 1 (slc5a1), mRNA
XM_017489708.3	31.6416	-2.8858	0.00105524	3.86784	-1.52897	5.81357e-05	PREDICTED: Ictalurus punctatus metal cation symporter ZIP8 (LOC108277197), mRNA
XM_017489716.3	10.0845	-3.1016	0.0300732	1.38033	-1.63301	0.00659959	PREDICTED: Ictalurus punctatus gamma-glutamyltransferase 5b (ggt5b), mRNA
XM_017489752.3	199.961	5.99983	1.19322e-06	5.93847	2.58492	8.55488e-10	PREDICTED: Ictalurus punctatus autophagy related 101 (atg101), mRNA
XM_017489753.3	13.8246	2.60158	0.0134349	3.19474	1.37939	0.00222366	PREDICTED: Ictalurus punctatus zinc finger and BTB domain containing 21 (zbtb21), mRNA
XM_017489767.3	20.4842	3.31753	0.00441695	5.43298	1.73011	0.00047701	PREDICTED: Ictalurus punctatus v-ets avian erythroblastosis virus E26 oncogene homolog 2 (ets2), mRNA
XM_017489824.3	20.6637	-2.67372	0.00412108	6.06747	-1.41885	0.000435713	PREDICTED: Ictalurus punctatus integrin-linked kinase (ilk), mRNA
XM_017489877.3	137.123	35.0482	4.33091e-06	9.1908	5.13127	1.03363e-08	PREDICTED: Ictalurus punctatus stomatin (EPB72)-like 3b (stoml3b), mRNA
XM_017489884.3	16.1626	-2.46356	0.00877419	3.54106	-1.30075	0.00121875	PREDICTED: Ictalurus punctatus isochorismatase domain containing 1 (isoc1), mRNA
XM_017489912.3	35.0364	6.88371	0.000828893	6.05734	2.78319	4.21371e-05	PREDICTED: Ictalurus punctatus nuclear factor, interleukin 3 regulated (nfil3), mRNA
XM_017489917.2	123.977	-4.79173	6.68189e-06	5.82217	-2.26055	1.9856e-08	PREDICTED: Ictalurus punctatus non-histone chromosomal protein HMG-like (si:ch73-1a9.3), mRNA
XM_017489954.3	47.9405	-2.51614	0.000256628	7.63039	-1.33121	6.33915e-06	PREDICTED: Ictalurus punctatus aldehyde dehydrogenase 7 family, member A1 (aldh7a1), mRNA
XM_017489987.2	8.60288	5.88886	0.042697	0.103717	2.55799	0.0107201	PREDICTED: Ictalurus punctatus thymic stromal cotransporter homolog (LOC108277345), mRNA
XM_017490052.2	30.0235	-2.01214	0.00124274	5.85796	-1.00873	7.56321e-05	PREDICTED: Ictalurus punctatus proliferating cell nuclear antigen (pcna), mRNA
XM_017490056.3	23.9385	-3.73396	0.00268332	4.33532	-1.90071	0.000232714	PREDICTED: Ictalurus punctatus klotho (kl), mRNA
XM_017490061.3	10.4648	2.22313	0.0275379	2.67658	1.15259	0.00585919	PREDICTED: Ictalurus punctatus pyridoxal (pyridoxine, vitamin B6) phosphatase (pdxp), mRNA
XM_017490088.3	13.3339	9.51063	0.0147801	-0.503037	3.24954	0.0025404	PREDICTED: Ictalurus punctatus C3a anaphylatoxin chemotactic receptor (LOC108277390), mRNA
XM_017490123.3	11.5343	11.5051	0.0215543	-1.05027	3.5242	0.00423885	PREDICTED: Ictalurus punctatus intraflagellar transport 20 homolog (Chlamydomonas) (ift20), transcript variant X2, mRNA
XM_017490158.3	12.0656	-3.23877	0.0190214	1.25995	-1.69545	0.00362949	PREDICTED: Ictalurus punctatus 3-monooxygenase/tryptophan 5-monooxygenase activation protein, gamma polypeptide 2 (ywhag2), mRNA
XM_017490162.3	15.8214	2.61243	0.00936336	1.4673	1.38539	0.00132629	PREDICTED: Ictalurus punctatus unc-119 homolog a (C. elegans) (unc119a), mRNA
XM_017490288.3	27.3761	3.03848	0.00168657	3.83286	1.60335	0.000118945	PREDICTED: Ictalurus punctatus deltaC (dlc), mRNA
XM_017490315.3	19.9724	-3.61011	0.00460396	2.51374	-1.85204	0.000505447	PREDICTED: Ictalurus punctatus calcineurin-like EF-hand protein 2 (chp2), mRNA
XM_017490452.3	133.368	7.10005	4.94062e-06	5.97354	2.82783	1.2381e-08	PREDICTED: Ictalurus punctatus heat shock protein 70 family, member 13 (hspa13), mRNA
XM_017490469.3	28.9182	-10.584	0.00141379	2.08502	-3.40381	9.18004e-05	PREDICTED: Ictalurus punctatus TBC1 domain family member 15 (si:dkey-238d18.4), mRNA
XM_017490509.3	54.9042	4.3217	0.000161561	6.10119	2.1116	2.93488e-06	PREDICTED: Ictalurus punctatus WD repeat and SOCS box containing 1 (wsb1), mRNA
XM_017490642.3	23.3077	2.84602	0.00285502	5.63803	1.50894	0.000253818	PREDICTED: Ictalurus punctatus phosphatidylinositol transfer protein, alpha a (pitpnaa), mRNA
XM_017490650.3	9.9395	-2.36044	0.0311145	2.69697	-1.23906	0.00690979	PREDICTED: Ictalurus punctatus frizzled class receptor 4 (fzd4), mRNA
XM_017490656.3	27.2917	246.71	0.00214196	3.50384	7.94667	0.000167932	PREDICTED: Ictalurus punctatus prostaglandin G/H synthase 2 (LOC108277762), mRNA
XM_017490748.3	9.57998	3.92058	0.0354747	3.4598	1.97107	0.00830143	PREDICTED: Ictalurus punctatus solute carrier family 1 member 5 (slc1a5), transcript variant X1, mRNA
XM_017490824.3	19.1905	-2.06402	0.00518503	4.66233	-1.04546	0.000600176	PREDICTED: Ictalurus punctatus acyl-CoA dehydrogenase family, member 8 (acad8), mRNA
XM_017490826.3	58.2247	-6.31185	0.000126284	1.72222	-2.65806	2.08943e-06	PREDICTED: Ictalurus punctatus thymocyte nuclear protein 1 (thyn1), mRNA
XM_017490951.3	27.3364	6.75525	0.0019739	5.27772	2.75601	0.000150751	PREDICTED: Ictalurus punctatus WD repeat domain 81 (wdr81), mRNA
XM_017490962.3	9.66288	7.02033	0.0330358	-0.551319	2.81154	0.00754936	PREDICTED: Ictalurus punctatus OAF homolog a (Drosophila) (oafa), transcript variant X1, mRNA
XM_017490967.3	9.9917	-2.44539	0.0307352	1.23527	-1.29006	0.00679623	PREDICTED: Ictalurus punctatus nucleoredoxin (nxn), mRNA
XM_017490992.3	11.4791	-3.19641	0.0225718	3.63775	-1.67645	0.00448743	PREDICTED: Ictalurus punctatus calmodulin 3a (phosphorylase kinase, delta) (calm3a), mRNA
XM_017491005.3	11.9302	11.0936	0.0196468	-0.277424	3.47166	0.00377462	PREDICTED: Ictalurus punctatus slingshot protein phosphatase 2a (ssh2a), transcript variant X1, mRNA
XM_017491035.3	9.47406	-3.91314	0.034505	1.64053	-1.96833	0.00802509	PREDICTED: Ictalurus punctatus N-acetylated alpha-linked acidic dipeptidase 2 (naalad2), mRNA
XM_017491042.3	30.4327	8.7376	0.00118489	1.72898	3.12724	7.06972e-05	PREDICTED: Ictalurus punctatus cysteine and histidine-rich domain (CHORD) containing 1a (chordc1a), mRNA
XM_017491054.3	26.6152	3.46599	0.0018413	3.39887	1.79327	0.00013623	PREDICTED: Ictalurus punctatus tnf receptor-associated factor 4a (traf4a), mRNA
XM_017491065.3	18.3922	-2.43854	0.00593166	3.45505	-1.28602	0.000718453	PREDICTED: Ictalurus punctatus SUMO1 activating enzyme subunit 1 (sae1), mRNA
XM_017491083.3	18.8572	2.76752	0.00551802	4.24949	1.4686	0.000646622	PREDICTED: Ictalurus punctatus glycerophosphodiester phosphodiesterase domain containing 1 (gdpd1), mRNA
XM_017491121.3	10.8645	4.3345	0.0270532	3.72946	2.11587	0.00571733	PREDICTED: Ictalurus punctatus egl-9 family hypoxia-inducible factor 2 (egln2), mRNA
XM_017491122.3	10.2644	-2.26856	0.0290459	6.93978	-1.18178	0.00625284	PREDICTED: Ictalurus punctatus solute carrier family 37 member 4a (slc37a4a), mRNA
XM_017491124.3	8.03399	-4.72288	0.0491655	-0.448787	-2.23967	0.0130447	PREDICTED: Ictalurus punctatus protein phosphatase 2, regulatory subunit B'', alpha (ppp2r3a), transcript variant X1, mRNA
XM_017491148.3	79.281	2.9503	3.84872e-05	7.2519	1.56086	3.30678e-07	PREDICTED: Ictalurus punctatus polypyrimidine tract binding protein 1a (ptbp1a), mRNA
XM_017491215.3	48.7874	-2.57287	0.000243192	4.18846	-1.36338	5.74605e-06	PREDICTED: Ictalurus punctatus gamma-interferon-inducible lysosomal thiol reductase (LOC108278070), mRNA
XM_017491291.3	166.912	6.2683	1.98739e-06	6.07764	2.64807	2.8459e-09	PREDICTED: Ictalurus punctatus leucine rich repeat containing 8 VRAC subunit Da (lrrc8da), mRNA
XM_017491299.3	117.555	23.9321	9.50452e-06	6.52969	4.58088	3.06231e-08	PREDICTED: Ictalurus punctatus angiomotin like 2b (amotl2b), mRNA
XM_017491336.2	23.5384	3.08521	0.00275597	5.5147	1.62537	0.000244221	PREDICTED: Ictalurus punctatus general transcription factor IIB (gtf2b), mRNA
XM_017491351.3	8.72675	-2.25811	0.0415347	2.0086	-1.17512	0.0102796	PREDICTED: Ictalurus punctatus sorting nexin 19b (snx19b), mRNA
XM_017491375.3	12.9118	-2.6682	0.0160555	2.34153	-1.41587	0.00285474	PREDICTED: Ictalurus punctatus solute carrier family 46 member 1 (slc46a1), mRNA
XM_017491413.2	34.0383	-7.04544	0.000796606	0.779003	-2.81669	4.00535e-05	PREDICTED: Ictalurus punctatus RAB34, member RAS oncogene family a (rab34a), mRNA
XM_017491417.3	58.5114	6.75765	0.000125116	8.61511	2.75652	2.03053e-06	PREDICTED: Ictalurus punctatus uncharacterized protein LOC564559 homolog (zgc:162730), mRNA
XM_017491429.3	15.183	-2.05197	0.0105292	2.91549	-1.03701	0.00155802	PREDICTED: Ictalurus punctatus seryl-tRNA synthetase 2, mitochondrial (sars2), mRNA
XM_017491458.3	8.35084	-7.20944	0.0454191	0.0257298	-2.84989	0.0116854	PREDICTED: Ictalurus punctatus nectin cell adhesion molecule 3a (nectin3a), mRNA
XM_017491480.2	28.3724	-3.58168	0.00150129	2.60289	-1.84064	9.99664e-05	PREDICTED: Ictalurus punctatus ankyrin repeat and MYND domain containing 2a (ankmy2a), mRNA
XM_017491557.3	10.036	2.29001	0.0304223	3.06179	1.19536	0.00670163	PREDICTED: Ictalurus punctatus protein phosphatase, Mg2+/Mn2+ dependent, 1Da (ppm1da), mRNA
XM_017491733.3	12.9649	-11.7564	0.0158841	-0.435614	-3.55537	0.00281289	PREDICTED: Ictalurus punctatus abhydrolase domain containing 15a (abhd15a), mRNA
XM_017491750.3	20.5396	3.34622	0.00419354	2.61777	1.74253	0.000447378	PREDICTED: Ictalurus punctatus refilin B (rflnb), mRNA
XM_017491904.3	16.7422	-16.9247	0.00821247	1.22872	-4.08105	0.00111721	PREDICTED: Ictalurus punctatus checkpoint kinase 1 (chek1), mRNA
XM_017492061.3	29.047	-4.34181	0.00138805	3.59751	-2.1183	8.90799e-05	PREDICTED: Ictalurus punctatus ADAM metallopeptidase with thrombospondin type 1 motif, 2a (adamts2a), mRNA
XM_017492077.3	9.0132	-2.17967	0.0386455	1.63307	-1.12411	0.00933856	PREDICTED: Ictalurus punctatus coiled-coil domain containing 82 (ccdc82), mRNA
XM_017492117.3	11.1815	-3.54539	0.0254244	5.16935	-1.82594	0.00524464	PREDICTED: Ictalurus punctatus uncharacterized protein LOC393348 homolog (zgc:64106), mRNA
XM_017492168.3	18.3157	7.27462	0.00639332	2.62	2.86287	0.000794969	PREDICTED: Ictalurus punctatus cyclin G2 (ccng2), mRNA
XM_017492174.2	8.0917	2.95437	0.0484972	-0.585318	1.56285	0.012784	PREDICTED: Ictalurus punctatus component of oligomeric golgi complex 1 (cog1), transcript variant X1, mRNA
XM_017492198.3	33.4486	7.94143	0.000848054	2.20654	2.9894	4.38195e-05	PREDICTED: Ictalurus punctatus programmed cell death 1 ligand 1 (si:ch211-241b2.5), mRNA
XM_017492204.3	22.6696	-2.19963	0.00306756	3.84384	-1.13726	0.000288087	PREDICTED: Ictalurus punctatus gem (nuclear organelle) associated protein 5 (gemin5), mRNA
XM_017492236.3	49.2489	2.24694	0.000236987	6.4681	1.16796	5.44963e-06	PREDICTED: Ictalurus punctatus stromal cell-derived factor 2 (sdf2), mRNA
XM_017492279.3	26.7071	-2.2375	0.00182291	4.16862	-1.16189	0.000133999	PREDICTED: Ictalurus punctatus RRM1_2_CoAA_like domain-containing protein (zgc:77262), mRNA
XM_017492316.3	23.6796	-3.4051	0.0027021	3.33471	-1.7677	0.000236001	PREDICTED: Ictalurus punctatus dynein light chain 2, cytoplasmic (LOC108278758), mRNA
XM_017492399.3	29.4076	-21.6941	0.00169076	3.8335	-4.43923	0.000119443	PREDICTED: Ictalurus punctatus fibroblast growth factor 1b (fgf1b), mRNA
XM_017492436.2	26.5549	-11.6223	0.00185356	1.02368	-3.53882	0.000137719	PREDICTED: Ictalurus punctatus kinesin family member 4 (kif4), mRNA
XM_017492439.3	36.6922	2.55467	0.000622058	7.01899	1.35314	2.70944e-05	PREDICTED: Ictalurus punctatus ATPase sarcoplasmic/endoplasmic reticulum Ca2+ transporting 2b (atp2a2b), transcript variant X1, mRNA
XM_017492451.3	10.9219	-3.06424	0.0248868	1.7705	-1.61553	0.00509244	PREDICTED: Ictalurus punctatus ARID_ARID5 domain-containing protein (zgc:77151), mRNA
XM_017492493.3	12.8333	-2.1248	0.016324	7.57232	-1.08733	0.00291806	PREDICTED: Ictalurus punctatus SDR family oxidoreductase (zgc:56585), mRNA
XM_017492513.3	21.2434	20.0598	0.00377965	0.22414	4.32623	0.000385633	PREDICTED: Ictalurus punctatus uncharacterized LOC108278861 (LOC108278861), mRNA
XM_017492542.3	15.5232	3.36858	0.00994766	2.66486	1.75214	0.00142923	PREDICTED: Ictalurus punctatus formin-like 1a (fmnl1a), mRNA
XM_017492559.3	10.2861	-2.87902	0.0288072	1.338	-1.52558	0.00619459	PREDICTED: Ictalurus punctatus serpin peptidase inhibitor, clade F (alpha-2 antiplasmin, pigment epithelium derived factor), member 1 (serpinf1), mRNA
XM_017492561.3	12.667	-2.01382	0.016856	8.18143	-1.00993	0.00305742	PREDICTED: Ictalurus punctatus serpin peptidase inhibitor, clade F (alpha-2 antiplasmin, pigment epithelium derived factor), member 2a (serpinf2a), mRNA
XM_017492562.3	108.63	11.6256	1.07747e-05	6.11617	3.53923	4.62877e-08	PREDICTED: Ictalurus punctatus solute carrier family 13 member 5a (slc13a5a), mRNA
XM_017492563.3	53.0629	-3.98454	0.000184626	4.9264	-1.99441	3.56914e-06	PREDICTED: Ictalurus punctatus pyruvate carboxylase a (pcxa), mRNA
XM_017492789.2	21.2124	3.88027	0.00379537	2.13646	1.95616	0.000388142	PREDICTED: Ictalurus punctatus LIF receptor subunit alpha b (lifrb), transcript variant X1, mRNA
XM_017492817.3	34.9183	2.24425	0.000731685	6.03716	1.16624	3.50999e-05	PREDICTED: Ictalurus punctatus ring finger protein 121 (rnf121), mRNA
XM_017492834.3	11.4292	2.7181	0.0225055	7.42695	1.4426	0.00446657	PREDICTED: Ictalurus punctatus starch binding domain 1 (stbd1), mRNA
XM_017492961.3	8.82466	2.39994	0.0406989	3.56937	1.263	0.00999602	PREDICTED: Ictalurus punctatus abraxas 1, BRCA1 A complex subunit (abraxas1), mRNA
XM_017492967.3	26.1258	2.04826	0.00195489	5.68566	1.0344	0.000148865	PREDICTED: Ictalurus punctatus family with sequence similarity 114 member A2 (fam114a2), mRNA
XM_017493023.3	159.605	17.1879	2.46516e-06	12.5831	4.10332	3.82424e-09	PREDICTED: Ictalurus punctatus complement component 7b (c7b), mRNA
XM_017493024.3	16.4267	2.35153	0.00834427	7.39724	1.2336	0.00114234	PREDICTED: Ictalurus punctatus heat shock protein 4a (hspa4a), mRNA
XM_017493046.3	29.7399	-10.9312	0.00128756	1.75487	-3.45038	7.92818e-05	PREDICTED: Ictalurus punctatus deoxycytidine kinase (dck), mRNA
XM_017493110.3	10.2972	-2.48632	0.0287246	2.36237	-1.31401	0.00617307	PREDICTED: Ictalurus punctatus collagen and calcium binding EGF domains 1 (ccbe1), mRNA
XM_017493179.3	27.2932	2.64471	0.00169596	4.91041	1.40311	0.000120701	PREDICTED: Ictalurus punctatus dolichyldiphosphatase 1 (dolpp1), mRNA
XM_017493241.3	12.1845	7.31363	0.0185199	-0.967712	2.87059	0.00350729	PREDICTED: Ictalurus punctatus nectin cell adhesion molecule 1a (nectin1a), transcript variant X3, mRNA
XM_017493294.3	18.0688	-3.8225	0.00627118	2.15292	-1.93451	0.000773795	PREDICTED: Ictalurus punctatus phosphorylase kinase, alpha 1b (muscle) (phka1b), mRNA
XM_017493295.3	18.5545	-11.7726	0.00683566	7.4122	-3.55737	0.000864965	PREDICTED: Ictalurus punctatus liver-expressed antimicrobial peptide 2-like (si:dkey-22f5.9), mRNA
XM_017493305.3	45.9141	-15.4974	0.000294919	2.4854	-3.95395	8.16482e-06	PREDICTED: Ictalurus punctatus uncharacterized protein LOC566445 homolog (si:dkey-183i3.5), mRNA
XM_017493317.3	31.3909	-3.87537	0.00108217	3.88275	-1.95433	6.05155e-05	PREDICTED: Ictalurus punctatus spermine synthase (sms), mRNA
XM_017493321.3	36.2171	-3.70782	0.000651816	6.46349	-1.89057	2.90128e-05	PREDICTED: Ictalurus punctatus phosphoglycerate mutase 2 (muscle) (pgam2), mRNA
XM_017493436.3	49.3806	12.3817	0.000236987	2.90992	3.63014	5.43925e-06	PREDICTED: Ictalurus punctatus dual specificity phosphatase 4 (dusp4), mRNA
XM_017493507.3	28.7735	-7.21856	0.00168657	5.43935	-2.85171	0.000118815	PREDICTED: Ictalurus punctatus protein phosphatase 1, regulatory subunit 3B (ppp1r3b), mRNA
XM_017493514.3	23.2091	-3.27918	0.00290374	4.87296	-1.71334	0.000264238	PREDICTED: Ictalurus punctatus Rieske (2Fe-2S) protein (zgc:92275), mRNA
XM_017493522.3	19.5796	-5.27717	0.00489906	1.47759	-2.39976	0.000550706	PREDICTED: Ictalurus punctatus tumor necrosis factor (ligand) superfamily, member 10 like 3 (tnfsf10l3), mRNA
XM_017493523.3	30.3312	-2.74999	0.00119764	3.31788	-1.45943	7.18868e-05	PREDICTED: Ictalurus punctatus tubulin, gamma 1 (tubg1), mRNA
XM_017493660.3	13.2075	-2.14067	0.0151661	2.87296	-1.09807	0.00263017	PREDICTED: Ictalurus punctatus tetraspanin 9b (tspan9b), transcript variant X1, mRNA
XM_017493687.3	11.458	-3.30391	0.0219402	0.922067	-1.72418	0.00433568	PREDICTED: Ictalurus punctatus IKBKB interacting protein (ikbip), transcript variant X2, mRNA
XM_017493695.3	34.6504	-6.49032	0.000860043	5.46977	-2.69829	4.45416e-05	PREDICTED: Ictalurus punctatus thymidine phosphorylase (tymp), mRNA
XM_017493703.2	21.8735	-5.77527	0.00399315	5.4839	-2.52989	0.000418127	PREDICTED: Ictalurus punctatus patatin-like phospholipase domain containing 3 (pnpla3), mRNA
XM_017493828.3	10.2281	-2.4116	0.0291572	1.22785	-1.26999	0.00630812	PREDICTED: Ictalurus punctatus peptidyl-tRNA hydrolase domain containing 1 (ptrhd1), mRNA
XM_017493973.1	31.0084	-3.8122	0.00112013	2.61387	-1.93062	6.43651e-05	PREDICTED: Ictalurus punctatus origin recognition complex, subunit 5 (orc5), mRNA
XM_017494006.2	22.716	-2.71689	0.00305262	2.83496	-1.44195	0.000285426	PREDICTED: Ictalurus punctatus synapsin-3 (LOC108279672), transcript variant X3, mRNA
XM_017494014.3	17.3471	-3.53067	0.00710914	2.65793	-1.81994	0.000915822	PREDICTED: Ictalurus punctatus metalloproteinase inhibitor 3 (LOC108279674), mRNA
XM_017494038.3	15.3087	-4.29454	0.010823	3.56682	-2.1025	0.00162733	PREDICTED: Ictalurus punctatus methyltransferase like 24 (mettl24), mRNA
XM_017494064.3	29.3191	2.31354	0.00134011	6.67722	1.2101	8.50761e-05	PREDICTED: Ictalurus punctatus ADP-ribosylation factor-like 1 (arl1), mRNA
XM_017494165.3	29.9355	-2.38307	0.00125585	5.76778	-1.25282	7.67437e-05	PREDICTED: Ictalurus punctatus NADH-cytochrome b5 reductase 3 (LOC108279735), mRNA
XM_017494188.3	17.0349	-4.60178	0.00749357	0.834985	-2.20219	0.000986351	PREDICTED: Ictalurus punctatus wingless-type MMTV integration site family, member 5b (wnt5b), mRNA
XM_017494200.2	49.2202	7.73256	0.000263171	5.40541	2.95095	6.5337e-06	PREDICTED: Ictalurus punctatus interleukin-1 receptor-associated kinase 3 (irak3), mRNA
XM_017494265.3	90.215	12.676	2.21055e-05	11.4656	3.66403	1.49e-07	PREDICTED: Ictalurus punctatus heat shock protein 90, beta (grp94), member 1 (hsp90b1), mRNA
XM_017494284.3	70.04	-4.30046	6.45368e-05	4.69831	-2.10449	7.00818e-07	PREDICTED: Ictalurus punctatus APEX nuclease (multifunctional DNA repair enzyme) 1 (apex1), mRNA
XM_017494285.2	31.2696	2.20989	0.00108726	4.61574	1.14397	6.17071e-05	PREDICTED: Ictalurus punctatus uncharacterized protein LOC558894 homolog (si:ch211-214j24.10), mRNA
XM_017494310.2	69.2698	1053.62	0.000106192	3.58205	10.0411	1.51935e-06	PREDICTED: Ictalurus punctatus uncharacterized LOC108279818 (LOC108279818), mRNA
XM_017494327.2	34.6505	-3.60914	0.000752132	7.49914	-1.85165	3.65296e-05	PREDICTED: Ictalurus punctatus adiponectin receptor 2 (adipor2), mRNA
XM_017494382.3	39.3995	17.4009	0.00064576	5.38805	4.12109	2.85892e-05	PREDICTED: Ictalurus punctatus 6-phosphofructo-2-kinase/fructose-2,6-biphosphatase 3 (pfkfb3), transcript variant X1, mRNA
XM_017494436.3	16.4361	2.55139	0.00833411	8.25363	1.35128	0.00113972	PREDICTED: Ictalurus punctatus phenylalanine hydroxylase (pah), mRNA
XM_017494470.2	10.6646	10.6862	0.0263337	-0.625766	3.41767	0.0055087	PREDICTED: Ictalurus punctatus adenosine deaminase 2b (ada2b), mRNA
XM_017494492.3	9.68397	-2.51145	0.0338891	5.80796	-1.32852	0.00782757	PREDICTED: Ictalurus punctatus vesicle amine transport 1 (vat1), mRNA
XM_017494515.3	33.7834	3.04211	0.000822862	5.7388	1.60507	4.16341e-05	PREDICTED: Ictalurus punctatus SCY1 like pseudokinase 2 (scyl2), mRNA
XM_017494527.3	16.723	4.02122	0.008122	3.33982	2.00763	0.00110006	PREDICTED: Ictalurus punctatus coagulation factor VIII, procoagulant component (f8), mRNA
XM_017494552.3	12.5074	-2.07757	0.0173037	4.10439	-1.0549	0.0031985	PREDICTED: Ictalurus punctatus DEF6 guanine nucleotide exchange factor c (def6c), mRNA
XM_017494601.2	180.513	76.575	1.427e-06	9.27084	6.2588	1.693e-09	PREDICTED: Ictalurus punctatus microfibril-associated glycoprotein 4 (LOC108279935), mRNA
XM_017494602.2	75.2388	-3.25869	4.95035e-05	5.80082	-1.70429	4.54865e-07	PREDICTED: Ictalurus punctatus leukotriene A4 hydrolase (lta4h), mRNA
XM_017494667.3	10.8787	-6.31175	0.0251242	-1.2724	-2.65804	0.00515976	PREDICTED: Ictalurus punctatus cerebral dopamine neurotrophic factor (cdnf), mRNA
XM_017494695.3	63.9459	11.1696	0.000104763	4.64476	3.48151	1.46268e-06	PREDICTED: Ictalurus punctatus RecQ helicase-like 5 (recql5), mRNA
XM_017494708.3	17.1325	-4.30244	0.00738819	2.50533	-2.10515	0.000963639	PREDICTED: Ictalurus punctatus E3 ubiquitin-protein ligase TRIM69 (si:ch211-120g10.1), mRNA
XM_017494712.3	48.7916	3.32679	0.000243192	9.16091	1.73413	5.74328e-06	PREDICTED: Ictalurus punctatus solute carrier organic anion transporter family member 1C1 (LOC108279995), mRNA
XM_017494770.3	16.8771	-2.30309	0.00771254	4.91483	-1.20357	0.00102435	PREDICTED: Ictalurus punctatus cyclin-dependent kinase inhibitor 1Ba (cdkn1ba), mRNA
XM_017494783.3	21.8185	15.7875	0.00418492	6.4672	3.98071	0.000445824	PREDICTED: Ictalurus punctatus adrenomedullin 2a (adm2a), mRNA
XM_017494847.2	9.43753	-2.58495	0.0348461	0.882812	-1.37014	0.00812105	PREDICTED: Ictalurus punctatus CCR4-NOT transcription complex subunit 2 (LOC108280079), transcript variant X1, mRNA
XM_017494863.3	39.7242	3.4692	0.000494582	6.89385	1.7946	1.77721e-05	PREDICTED: Ictalurus punctatus RAB21, member RAS oncogene family (rab21), mRNA
XM_017494897.3	46.3379	-5.27119	0.000289267	3.8068	-2.39813	7.66315e-06	PREDICTED: Ictalurus punctatus sorting and assembly machinery component 50 homolog, like (samm50l), mRNA
XM_017494898.3	21.1527	3.21257	0.00382524	3.95872	1.68373	0.000393023	PREDICTED: Ictalurus punctatus serine/threonine-protein kinase pim-3 (LOC108280133), mRNA
XM_017494960.3	10.4393	-3.70285	0.0299588	6.15779	-1.88864	0.00657091	PREDICTED: Ictalurus punctatus 5'-nucleotidase, cytosolic IIIA (nt5c3a), transcript variant X1, mRNA
XM_017494964.3	13.0191	-3.33374	0.0157314	0.913715	-1.73714	0.00277082	PREDICTED: Ictalurus punctatus zinc finger protein 41 (si:dkey-7l6.3), mRNA
XM_017494975.3	12.2122	-3.08987	0.0184312	1.44779	-1.62755	0.0034795	PREDICTED: Ictalurus punctatus cathepsin Z (LOC108280169), mRNA
XM_017495011.3	19.2483	25.9183	0.00516137	0.216608	4.6959	0.000592511	PREDICTED: Ictalurus punctatus P2Y purinoceptor 13 (LOC108280189), mRNA
XM_017495015.3	17.9537	6.14721	0.00645768	2.20841	2.61993	0.000805283	PREDICTED: Ictalurus punctatus integral membrane protein 2Cb (itm2cb), mRNA
XM_017495089.3	24.2057	2.34601	0.00251617	8.04277	1.23021	0.000213184	PREDICTED: Ictalurus punctatus ferritin, middle subunit (LOC108280241), mRNA
XM_017495101.3	23.8061	-2.29968	0.00266161	3.94454	-1.20144	0.000230271	PREDICTED: Ictalurus punctatus aldehyde dehydrogenase 16 family, member A1 (aldh16a1), transcript variant X1, mRNA
XM_017495190.3	13.6172	2.52337	0.0140865	4.38319	1.33535	0.00237016	PREDICTED: Ictalurus punctatus thrombopoietin (thpo), mRNA
XM_017495287.3	10.9214	-9.78764	0.0248868	0.0154265	-3.29096	0.00509318	PREDICTED: Ictalurus punctatus serine protease 35 (prss35), mRNA
XM_017495360.3	10.8051	4.18826	0.0255304	1.77646	2.06635	0.00527669	PREDICTED: Ictalurus punctatus ITPRIP like 2 (LOC108280414), mRNA
XM_017495389.2	24.2386	-3.93846	0.00250487	2.02617	-1.97763	0.000211842	PREDICTED: Ictalurus punctatus lactamase, beta 2 (lactb2), transcript variant X1, mRNA
XM_017495406.3	21.5553	2.05958	0.00360146	3.87744	1.04235	0.000361435	PREDICTED: Ictalurus punctatus transmembrane protein 68 (tmem68), mRNA
XM_017495600.3	20.6256	-5.83355	0.00414108	2.02659	-2.54437	0.000439265	PREDICTED: Ictalurus punctatus glial cell line-derived neurotrophic factor (LOC108280527), mRNA
XM_017495627.3	35.7127	2.28851	0.000677855	6.43294	1.19441	3.12211e-05	PREDICTED: Ictalurus punctatus Niemann-Pick disease, type C1 (npc1), mRNA
XM_017495659.3	72.9522	2.36571	5.67296e-05	4.92269	1.24227	5.48341e-07	PREDICTED: Ictalurus punctatus RIO kinase 1 (yeast) (riok1), mRNA
XM_017495734.3	8.95233	-2.35422	0.040154	5.98532	-1.23525	0.00982767	PREDICTED: Ictalurus punctatus cytochrome P450 2G1-like (LOC108280590), transcript variant X1, mRNA
XM_017495860.3	26.897	-3.24436	0.00177923	1.72822	-1.69793	0.000129514	PREDICTED: Ictalurus punctatus yjeF N-terminal domain-containing 3 (LOC108280648), mRNA
XM_017495942.3	41.3362	2.32203	0.000424072	5.07126	1.21539	1.43424e-05	PREDICTED: Ictalurus punctatus phosphatidylinositol-4,5-bisphosphate 3-kinase, catalytic subunit beta (pik3cb), mRNA
XM_017495975.3	36.843	2.49468	0.000612137	6.49087	1.31885	2.65162e-05	PREDICTED: Ictalurus punctatus DnaJ (Hsp40) homolog, subfamily C, member 1 (dnajc1), mRNA
XM_017495990.3	14.8455	-2.02687	0.0111674	2.18716	-1.01925	0.0016991	PREDICTED: Ictalurus punctatus finTRIM family, member 87 (ftr87), mRNA
XM_017496062.3	10.2413	-3.16461	0.0291274	2.58072	-1.66203	0.0062982	PREDICTED: Ictalurus punctatus non-SMC condensin I complex, subunit D2 (ncapd2), mRNA
XM_017496131.3	14.5614	-5.68758	0.011769	1.87755	-2.50782	0.0018365	PREDICTED: Ictalurus punctatus divergent protein kinase domain 1Aa (dipk1aa), mRNA
XM_017496141.3	8.59701	-2.78299	0.0434348	9.07335	-1.47663	0.0110142	PREDICTED: Ictalurus punctatus glutamate-ammonia ligase (glutamine synthase) a (glula), mRNA
XM_017496169.3	15.6002	3.12408	0.0100469	4.14374	1.64343	0.00144709	PREDICTED: Ictalurus punctatus midnolin (LOC108280776), mRNA
XM_017496202.1	15.2951	-9.37245	0.0103431	-0.378812	-3.22843	0.00151415	PREDICTED: Ictalurus punctatus apolipoprotein A-I-1 (LOC108280791), transcript variant X2, mRNA
XM_017496203.3	19.2074	-3.95389	0.00563983	5.44248	-1.98327	0.00066794	PREDICTED: Ictalurus punctatus apolipoprotein A-I-2 (LOC108280792), mRNA
XM_017496228.3	9.81461	-2.6945	0.0320854	1.98289	-1.43002	0.00719051	PREDICTED: Ictalurus punctatus glypican 1b (gpc1b), mRNA
XM_017496253.3	10.2297	4.44779	0.031521	6.23228	2.15309	0.00704521	PREDICTED: Ictalurus punctatus angiopoietin-like 4 (angptl4), mRNA
XM_017496261.3	25.7301	-2.22022	0.00206991	7.21113	-1.1507	0.00016006	PREDICTED: Ictalurus punctatus prothymosin alpha b (ptmab), mRNA
XM_017496269.3	15.2559	2.26145	0.0104195	3.75754	1.17725	0.00152936	PREDICTED: Ictalurus punctatus cytochrome b-c1 complex subunit 6, mitochondrial (LOC108280833), mRNA
XM_017496357.3	14.0906	-2.08916	0.0127607	4.05748	-1.06292	0.00207096	PREDICTED: Ictalurus punctatus AFG3-like AAA ATPase 2 (afg3l2), mRNA
XM_017496359.3	46.1116	-3.09541	0.000291328	3.15242	-1.63013	7.87438e-06	PREDICTED: Ictalurus punctatus prostaglandin reductase-3 (LOC108280877), mRNA
XM_017496368.3	43.668	7.79554	0.000401408	4.9508	2.96265	1.30769e-05	PREDICTED: Ictalurus punctatus Kruppel-like factor 2b (klf2b), mRNA
XM_017496387.3	152.569	59.336	3.01168e-06	11.0006	5.89084	5.14431e-09	PREDICTED: Ictalurus punctatus CD59 glycoprotein (LOC108280891), mRNA
XM_017496399.3	19.396	6.27233	0.005899	5.0188	2.649	0.000713793	PREDICTED: Ictalurus punctatus purine nucleoside phosphorylase (LOC108280898), mRNA
XM_017496439.3	49.3314	-11.0547	0.000250026	8.05587	-3.46659	6.11639e-06	PREDICTED: Ictalurus punctatus lipoprotein lipase (LOC108280930), mRNA
XM_017496605.3	16.9666	-2.66183	0.00758959	2.81697	-1.41242	0.00100259	PREDICTED: Ictalurus punctatus prolyl 3-hydroxylase 1 (p3h1), mRNA
XM_017496618.3	33.5321	8.17342	0.000968209	3.94177	3.03094	5.153e-05	PREDICTED: Ictalurus punctatus uncharacterized LOC108281074 (LOC108281074), mRNA
XM_017496649.3	23.1568	16.4806	0.00309648	2.04734	4.04269	0.000291468	PREDICTED: Ictalurus punctatus cyclin-dependent kinase inhibitor 1A (cdkn1a), transcript variant X2, mRNA
XM_017496660.3	8.66049	-2.72618	0.0428955	3.60069	-1.44688	0.010816	PREDICTED: Ictalurus punctatus NBL1, DAN family BMP antagonist (nbl1), mRNA
XM_047149472.2	16.5267	20.0695	0.00951844	3.38676	4.32693	0.00135621	PREDICTED: Ictalurus punctatus nuclear receptor subfamily 4 group A member 1 (LOC108255274), mRNA
XM_047149536.2	9.92495	-6.43089	0.0323484	1.8195	-2.68502	0.00726245	PREDICTED: Ictalurus punctatus dysbindin (si:ch211-253b8.5), mRNA
XM_047149839.2	7.99729	11.9251	0.0496993	-1.04404	3.57593	0.0132136	PREDICTED: Ictalurus punctatus RAB, member RAS oncogene family-like 6b (rabl6b), transcript variant X2, mRNA
XM_047150597.2	128.983	-75.8763	6.68189e-06	7.51217	-6.24558	1.9934e-08	PREDICTED: Ictalurus punctatus angiopoietin like 8 (angptl8), mRNA
XM_047150651.2	11.9534	-2.69717	0.0195515	2.22797	-1.43145	0.00374931	PREDICTED: Ictalurus punctatus pogo transposable element derived with ZNF domain a (pogza), mRNA
XM_047150670.2	55.943	9.64823	0.000171167	6.17482	3.27026	3.20682e-06	PREDICTED: Ictalurus punctatus hemicentin-1 (LOC108257068), transcript variant X4, mRNA
XM_047150713.2	14.0305	-8.85476	0.0145297	8.42065	-3.14645	0.00247594	PREDICTED: Ictalurus punctatus collagen, type I, alpha 2 (col1a2), mRNA
XM_047150833.2	12.1658	3.23296	0.0186319	2.86014	1.69286	0.0035374	PREDICTED: Ictalurus punctatus Rac family small GTPase 2 (rac2), mRNA
XM_047150936.2	11.7854	-2.69838	0.020342	3.55599	-1.43209	0.00394945	PREDICTED: Ictalurus punctatus uncharacterized protein LOC107988041 homolog (si:dkeyp-51f12.3), mRNA
XM_047150981.1	9.23236	-3.16823	0.0367034	-0.165266	-1.66368	0.0086853	PREDICTED: Ictalurus punctatus bifunctional protein GlmU (LOC108257511), transcript variant X2, mRNA
XM_047151040.2	17.4077	-3.3675	0.0070508	3.12991	-1.75168	0.000902805	PREDICTED: Ictalurus punctatus acyl-CoA thioesterase 20 (acot20), transcript variant X1, mRNA
XM_047151282.2	56.8809	-7.38544	0.000138286	3.35853	-2.88468	2.39277e-06	PREDICTED: Ictalurus punctatus arginine vasopressin induced 1 (avpi1), mRNA
XM_047151284.2	38.4238	-4.10402	0.000550801	2.65817	-2.03704	2.12302e-05	PREDICTED: Ictalurus punctatus RAB9A, member RAS oncogene family (rab9a), transcript variant X4, mRNA
XM_047151302.2	27.069	-4.36446	0.00173956	3.33147	-2.1258	0.0001256	PREDICTED: Ictalurus punctatus UDP-glucuronosyltransferase 2C1 (LOC108259048), mRNA
XM_047151303.2	14.4828	-3.38055	0.012572	5.5186	-1.75726	0.00203132	PREDICTED: Ictalurus punctatus UDP-glucuronosyltransferase 2C1 (LOC108259049), mRNA
XM_047151600.2	8.0506	3.73881	0.0490214	0.118435	1.90258	0.012969	PREDICTED: Ictalurus punctatus mal, T cell differentiation protein a, tandem duplicate 2 (mala.2), mRNA
XM_047152849.2	9.89998	-4.5338	0.0314257	1.63503	-2.18072	0.0070145	PREDICTED: Ictalurus punctatus nudix (nucleoside diphosphate linked moiety X)-type motif 4a (nudt4a), mRNA
XM_047152886.2	18.1004	-5.17846	0.00623774	0.142507	-2.37252	0.00076818	PREDICTED: Ictalurus punctatus A-kinase-interacting protein 1 (LOC124626822), mRNA
XM_047153165.2	69.8448	4.14469	6.49134e-05	6.57183	2.05127	7.12653e-07	PREDICTED: Ictalurus punctatus forkhead box A3 (foxa3), mRNA
XM_047153541.2	15.7343	-12.7998	0.0108337	3.42375	-3.67804	0.00163161	PREDICTED: Ictalurus punctatus glycine amidinotransferase, mitochondrial (LOC124627116), mRNA
XM_047153542.2	8.39169	-9.31145	0.047703	2.03462	-3.21901	0.0124933	PREDICTED: Ictalurus punctatus glycine amidinotransferase, mitochondrial (LOC124627117), mRNA
XM_047154241.2	103.361	9.53762	1.2669e-05	11.3015	3.25363	6.34541e-08	PREDICTED: Ictalurus punctatus catechol-O-methyltransferase domain containing 1 (comtd1), mRNA
XM_047154786.2	52.6887	3.23817	0.000189897	7.88401	1.69518	3.71636e-06	PREDICTED: Ictalurus punctatus stress-associated endoplasmic reticulum protein 1 (serp1), mRNA
XM_047155330.2	61.0584	21.1201	0.00013338	4.40623	4.40055	2.26013e-06	PREDICTED: Ictalurus punctatus carcinoembryonic antigen-related cell adhesion molecule 20 (LOC108262935), mRNA
XM_047155702.2	8.05573	-3.64514	0.0489998	0.617305	-1.86597	0.0129458	PREDICTED: Ictalurus punctatus polymerase (DNA directed), alpha 2 (pola2), mRNA
XM_047155978.2	12.969	3.54012	0.016828	4.37652	1.8238	0.00304523	PREDICTED: Ictalurus punctatus mitogen-activated protein kinase kinase kinase 20a (map3k20a), transcript variant X4, mRNA
XM_047157118.1	12.2056	-2.84986	0.0184429	1.75012	-1.51089	0.0034861	PREDICTED: Ictalurus punctatus septin 6 (septin6), transcript variant X3, mRNA
XM_047157289.2	57.8312	2549.44	0.000205663	3.16628	11.316	4.04945e-06	PREDICTED: Ictalurus punctatus parathyroid hormone 1a (pth1a), mRNA
XM_047157755.2	12.5996	-4.52626	0.0170451	0.454928	-2.17832	0.00311612	PREDICTED: Ictalurus punctatus minichromosome maintenance 8 homologous recombination repair factor (mcm8), mRNA
XM_047157832.2	10.1911	3.46079	0.0293353	1.81715	1.7911	0.00638166	PREDICTED: Ictalurus punctatus non-compact myelin associated protein (ncmap), mRNA
XM_047158163.2	15.3275	-2.7562	0.0102862	2.02299	-1.46268	0.00150175	PREDICTED: Ictalurus punctatus eukaryotic translation initiation factor 1B (eif1b), mRNA
XM_047158770.2	29.8653	-2.32761	0.00126588	3.97468	-1.21885	7.76445e-05	PREDICTED: Ictalurus punctatus napsin A aspartic peptidase (napsa), transcript variant X1, mRNA
XM_047159848.2	9.68755	-2.66346	0.0339896	6.09383	-1.4133	0.00786872	PREDICTED: Ictalurus punctatus UDP-glucuronosyltransferase 2C1 (LOC108275224), mRNA
XM_047159954.2	37.4867	-4.04852	0.000594726	2.17135	-2.01739	2.42007e-05	PREDICTED: Ictalurus punctatus adaptor protein, phosphotyrosine interaction, PH domain and leucine zipper containing 2 (appl2), mRNA
XM_047159963.2	17.9944	8.86016	0.00738819	3.77267	3.14733	0.000963313	PREDICTED: Ictalurus punctatus tumor necrosis factor receptor superfamily member 6B (LOC108274553), mRNA
XM_047160488.1	17.4179	-21.8078	0.00704044	0.310099	-4.44677	0.000900639	PREDICTED: Ictalurus punctatus protein-glutamine gamma-glutamyltransferase K (LOC124628969), mRNA
XM_047161102.2	22.4923	24.0393	0.00382211	4.2308	4.58732	0.000392019	PREDICTED: Ictalurus punctatus phorbol-12-myristate-13-acetate-induced protein 1 (pmaip1), mRNA
XM_047161223.2	32.228	-37.0836	0.00126726	4.25117	-5.21271	7.78804e-05	PREDICTED: Ictalurus punctatus potassium channel subfamily K member 13 (si:ch211-261a10.5), mRNA
XM_047161767.2	22.6957	2.22697	0.00305933	4.9297	1.15508	0.000286584	PREDICTED: Ictalurus punctatus SLC35A4 upstream open reading frame protein (LOC108278633), mRNA
XM_047161770.2	10.816	13.7747	0.025475	-1.23165	3.78395	0.00525916	PREDICTED: Ictalurus punctatus uncharacterized LOC108278547 (LOC108278547), mRNA
XM_047162016.2	8.20371	-2.22195	0.0471117	2.78931	-1.15183	0.0122951	PREDICTED: Ictalurus punctatus purine-rich element binding protein Aa (puraa), mRNA
XM_047162056.2	9.18701	-3.23547	0.0370942	-0.166975	-1.69397	0.00881604	PREDICTED: Ictalurus punctatus sema domain, immunoglobulin domain (Ig), transmembrane domain (TM) and short cytoplasmic domain, (semaphorin) 4D (sema4d), transcript variant X8, mRNA
XM_047162220.2	9.0038	6.82646	0.0387474	-1.19653	2.77114	0.00936782	PREDICTED: Ictalurus punctatus optineurin (optn), transcript variant X2, mRNA
XM_047162636.2	12.9044	-2.02808	0.0160673	4.2915	-1.02011	0.00286066	PREDICTED: Ictalurus punctatus phosphomevalonate kinase (pmvk), mRNA
XM_053673557.1	10.9338	7.78127	0.0248509	0.116602	2.96	0.00507396	PREDICTED: Ictalurus punctatus myeloid leukemia factor 1 (mlf1), mRNA
XM_053673672.1	26.7933	8.74363	0.00186555	2.62138	3.12823	0.00013936	PREDICTED: Ictalurus punctatus tissue factor (LOC108280419), transcript variant X2, mRNA
XM_053673807.1	37.3321	-11.7318	0.000602298	0.760109	-3.55235	2.47348e-05	PREDICTED: Ictalurus punctatus DNA-directed RNA polymerase II subunit RPB1 (LOC128628845), mRNA
XM_053673957.1	15.6571	-2.11963	0.00964237	2.8162	-1.08381	0.00138192	PREDICTED: Ictalurus punctatus fragile histidine triad diadenosine triphosphatase (fhit), mRNA
XM_053673983.1	14.2731	-2.46323	0.0123215	2.91001	-1.30055	0.00197321	PREDICTED: Ictalurus punctatus RAD54 like 2 (rad54l2), mRNA
XM_053674135.1	26.894	46.5507	0.00184733	1.12364	5.54073	0.000136896	PREDICTED: Ictalurus punctatus aerolysin-like protein (LOC108281062), mRNA
XM_053674304.1	24.461	9.36059	0.0024305	-0.356059	3.2266	0.000203025	PREDICTED: Ictalurus punctatus Tnf receptor-associated factor 2a (traf2a), transcript variant X2, mRNA
XM_053674326.1	19.234	7.09873	0.00516713	0.324988	2.82756	0.000594405	PREDICTED: Ictalurus punctatus hexokinase 2 (hk2), transcript variant X2, mRNA
XM_053674361.1	10.2001	2.13095	0.0292686	1.67603	1.0915	0.00636364	PREDICTED: Ictalurus punctatus abhydrolase domain containing 17B, depalmitoylase (abhd17b), mRNA
XM_053674435.1	13.4444	9.46813	0.0144945	0.354929	3.24308	0.00246475	PREDICTED: Ictalurus punctatus uncharacterized LOC108255605 (LOC108255605), mRNA
XM_053674436.1	14.1598	14.6707	0.0125747	-0.375979	3.87486	0.00203326	PREDICTED: Ictalurus punctatus uncharacterized LOC108255604 (LOC108255604), mRNA
XM_053674455.1	44.0039	-9.03633	0.000344544	2.08153	-3.17574	1.01965e-05	PREDICTED: Ictalurus punctatus kinetochore associated 1 (kntc1), mRNA
XM_053674577.1	21.28	-5.22904	0.00375966	0.942858	-2.38655	0.000382704	PREDICTED: Ictalurus punctatus polymerase (DNA directed), epsilon (pole), mRNA
XM_053674712.1	11.4983	8.94846	0.0219402	0.970478	3.16164	0.00433364	PREDICTED: Ictalurus punctatus nuclear receptor coactivator 7 (LOC108261200), transcript variant X1, mRNA
XM_053674822.1	14.0173	-8.88696	0.0131238	1.35629	-3.15169	0.0021518	PREDICTED: Ictalurus punctatus minichromosome maintenance complex component 5 (mcm5), mRNA
XM_053674849.1	91.0129	19.366	2.21055e-05	3.99398	4.27546	1.50359e-07	PREDICTED: Ictalurus punctatus STEAP family member 4 (steap4), transcript variant X3, mRNA
XM_053674888.1	15.0304	-3.06201	0.0107912	2.431	-1.61448	0.00162007	PREDICTED: Ictalurus punctatus rapunzel 5 (rpz5), mRNA
XM_053675045.1	13.3363	-2.01375	0.0147801	2.29431	-1.00989	0.00253876	PREDICTED: Ictalurus punctatus cleavage and polyadenylation specific factor 4 (cpsf4), transcript variant X1, mRNA
XM_053675282.1	15.1348	-2.48513	0.0105992	1.78914	-1.31332	0.00157732	PREDICTED: Ictalurus punctatus protein phosphatase 1, regulatory (inhibitor) subunit 1B (ppp1r1b), transcript variant X1, mRNA
XM_053675589.1	53.4491	5.65307	0.000178223	7.84274	2.49904	3.42409e-06	PREDICTED: Ictalurus punctatus SEL1L adaptor subunit of ERAD E3 ubiquitin ligase (sel1l), mRNA
XM_053675666.1	10.096	2.50078	0.0307688	6.4158	1.32238	0.00680732	PREDICTED: Ictalurus punctatus ChaC, cation transport regulator homolog 1 (E. coli) (chac1), mRNA
XM_053675667.1	39.2459	-3.16738	0.000510971	4.2933	-1.66329	1.89632e-05	PREDICTED: Ictalurus punctatus poly (ADP-ribose) polymerase 1 (parp1), mRNA
XM_053675674.1	37.7209	11.0386	0.000584876	2.27899	3.46449	2.3416e-05	PREDICTED: Ictalurus punctatus BRF1 RNA polymerase III transcription initiation factor subunit b (brf1b), mRNA
XM_053675765.1	32.8076	7.02038	0.000964315	3.35269	2.81155	5.12077e-05	PREDICTED: Ictalurus punctatus solute carrier family 25 member 29 (slc25a29), mRNA
XM_053675930.1	15.0785	12.339	0.0118631	2.49278	3.62515	0.00186441	PREDICTED: Ictalurus punctatus heat shock 70 kDa protein 1 (LOC128629166), mRNA
XM_053675953.1	18.5455	13.5626	0.00578519	0.0826309	3.76156	0.000693809	PREDICTED: Ictalurus punctatus B-cell receptor CD22 (LOC124626379), mRNA
XM_053675994.1	8.13587	4.56557	0.047973	-0.131925	2.19079	0.0125886	PREDICTED: Ictalurus punctatus prostaglandin F2 receptor inhibitor b (ptgfrnb), transcript variant X1, mRNA
XM_053676005.1	11.509	-3.40742	0.0219004	2.79785	-1.76868	0.00431997	PREDICTED: Ictalurus punctatus regulating synaptic membrane exocytosis 1b (rims1b), transcript variant X9, mRNA
XM_053676037.1	47.1308	107.06	0.000376203	3.79414	6.74228	1.18721e-05	PREDICTED: Ictalurus punctatus interferon-induced GTP-binding protein Mx3 (LOC108261765), mRNA
XM_053676070.1	12.3694	6.93357	0.0178574	0.324611	2.7936	0.00332642	PREDICTED: Ictalurus punctatus regulator of G protein signaling 11 (rgs11), mRNA
XM_053676143.1	78.7197	2.62935	3.96451e-05	6.11973	1.39471	3.45357e-07	PREDICTED: Ictalurus punctatus cell division cycle 37 homolog (S. cerevisiae) (cdc37), mRNA
XM_053676247.1	18.5273	3.53952	0.00595159	4.00268	1.82356	0.000721577	PREDICTED: Ictalurus punctatus cytochrome P450 3A30 (LOC108258762), transcript variant X2, mRNA
XM_053676295.1	24.7107	18.8614	0.0023618	0.694319	4.23736	0.000193622	PREDICTED: Ictalurus punctatus B-cell receptor CD22 (LOC108258431), mRNA
XM_053676324.1	51.4107	4.55088	0.000210689	8.11443	2.18615	4.27412e-06	PREDICTED: Ictalurus punctatus fibrinogen alpha chain (LOC128628732), mRNA
XM_053676419.1	23.7106	-2.48399	0.00269654	4.64676	-1.31266	0.000234579	PREDICTED: Ictalurus punctatus myosin, light chain kinase 5 (mylk5), mRNA
XM_053676455.1	73.7863	1598.96	0.00035049	1.28053	10.6429	1.0498e-05	PREDICTED: Ictalurus punctatus interphotoreceptor matrix proteoglycan 2b (impg2b), mRNA
XM_053676532.1	17.7962	-3.52821	0.00658453	1.78929	-1.81894	0.000824245	PREDICTED: Ictalurus punctatus glycerophosphodiester phosphodiesterase 1 (gde1), mRNA
XM_053676581.1	11.2068	2.75049	0.0232552	2.12221	1.45969	0.00467285	PREDICTED: Ictalurus punctatus neutrophil cytosolic factor 4 (ncf4), mRNA
XM_053676627.1	9.73278	-2.24215	0.0328394	4.28293	-1.16488	0.00743785	PREDICTED: Ictalurus punctatus cadherin 31 (cdh31), transcript variant X3, mRNA
XM_053676642.1	27.4571	-3.01964	0.00167396	2.5724	-1.59438	0.000117257	PREDICTED: Ictalurus punctatus tetraspanin 7b (tspan7b), mRNA
XM_053676648.1	86.6183	-5.54788	2.62239e-05	5.95012	-2.47194	1.91804e-07	PREDICTED: Ictalurus punctatus cell surface glycoprotein 1 (si:dkey-56m19.5), mRNA
XM_053676663.1	9.24101	-3.76339	0.0391407	6.61762	-1.91203	0.00949091	PREDICTED: Ictalurus punctatus aldehyde oxidase 6 (aox6), mRNA
XM_053676671.1	36.1508	-2.75321	0.00065459	3.99449	-1.46111	2.92925e-05	PREDICTED: Ictalurus punctatus nedd8 activating enzyme E1 subunit 1 (nae1), mRNA
XM_053676802.1	13.6231	-2.59581	0.0140865	6.81224	-1.37618	0.00236817	PREDICTED: Ictalurus punctatus uncharacterized LOC108259975 (LOC108259975), mRNA
XM_053676984.1	8.67771	-4.43407	0.0420466	-0.511483	-2.14863	0.0104514	PREDICTED: Ictalurus punctatus phosphoinositide-3-kinase, regulatory subunit 1 (alpha) (pik3r1), transcript variant X2, mRNA
XM_053676985.1	14.9255	-6.48607	0.0109909	0.881374	-2.69734	0.00166438	PREDICTED: Ictalurus punctatus phosphoinositide-3-kinase, regulatory subunit 1 (alpha) (pik3r1), transcript variant X3, mRNA
XM_053677094.1	23.2798	2.55989	0.00286687	5.77983	1.35608	0.000255213	PREDICTED: Ictalurus punctatus ubiquitin B (ubb), mRNA
XM_053677130.1	13.4494	-3.28962	0.0144851	2.43055	-1.71792	0.00246143	PREDICTED: Ictalurus punctatus uncharacterized LOC128629356 (LOC128629356), mRNA
XM_053677164.1	19.1591	12.0929	0.00619921	4.04784	3.59609	0.000760958	PREDICTED: Ictalurus punctatus acyl-CoA synthetase long chain family member 4b (acsl4b), mRNA
XM_053677183.1	70.9799	-2.74691	6.15989e-05	6.8414	-1.45781	6.46862e-07	PREDICTED: Ictalurus punctatus peroxiredoxin 4 (prdx4), mRNA
XM_053677187.1	16.9408	-5.34876	0.00762968	1.48179	-2.41921	0.00100879	PREDICTED: Ictalurus punctatus beta-tubulin family protein (zgc:55461), mRNA
XM_053677198.1	17.373	-2.0427	0.00708892	3.59884	-1.03048	0.000910224	PREDICTED: Ictalurus punctatus protein phosphatase 1, catalytic subunit, gamma isozyme (ppp1cc), mRNA
XM_053677266.1	139.853	16.8654	4.00955e-06	6.73244	4.07599	9.09086e-09	PREDICTED: Ictalurus punctatus cerebellin-1 (LOC128629382), mRNA
XM_053677310.1	9.92431	-2.8949	0.0311814	0.924977	-1.53352	0.00694325	PREDICTED: Ictalurus punctatus tripartite motif-containing protein 16 (LOC108257800), mRNA
XM_053677311.1	19.9189	-3.19909	0.00467386	7.45173	-1.67766	0.000514236	PREDICTED: Ictalurus punctatus NDRG family member 2 (ndrg2), transcript variant X1, mRNA
XM_053677317.1	15.1262	-6.05463	0.0105992	-0.474338	-2.59804	0.00158081	PREDICTED: Ictalurus punctatus mediator of cell motility 1 (memo1), transcript variant X3, mRNA
XM_053677649.1	12.2537	-6.89923	0.0183056	0.938243	-2.78643	0.00343831	PREDICTED: Ictalurus punctatus uncharacterized LOC108277513 (LOC108277513), mRNA
XM_053677720.1	20.2716	-2.08248	0.00440185	6.04742	-1.0583	0.000473803	PREDICTED: Ictalurus punctatus UDP-glucose 6-dehydrogenase (ugdh), mRNA
XM_053677746.1	10.2146	2.81949	0.0292128	0.573883	1.49543	0.00633476	PREDICTED: Ictalurus punctatus delta(4)-desaturase, sphingolipid 1 (degs1), transcript variant X1, mRNA
XM_053677757.1	28.0869	3.35674	0.00155271	2.65221	1.74706	0.000105026	PREDICTED: Ictalurus punctatus ER membrane protein complex subunit 8 (emc8), transcript variant X1, mRNA
XM_053677763.1	12.7002	-3.56382	0.016873	2.88558	-1.83342	0.00306854	PREDICTED: Ictalurus punctatus bone morphogenetic protein 16 (bmp16), mRNA
XM_053677790.1	17.463	2.01408	0.00699869	8.21655	1.01012	0.000891122	PREDICTED: Ictalurus punctatus calumenin b (calub), mRNA
XM_053677791.1	41.8869	50.9517	0.000405306	1.18043	5.67106	1.3349e-05	PREDICTED: Ictalurus punctatus interleukin-12 subunit beta (si:dkey-88e18.2), mRNA
XM_053677817.1	11.297	2.40126	0.0227832	1.58658	1.26379	0.00454849	PREDICTED: Ictalurus punctatus homeodomain interacting protein kinase 3b (hipk3b), transcript variant X1, mRNA
XM_053678090.1	15.8083	-9.85439	0.0105992	9.91335	-3.30077	0.00158482	PREDICTED: Ictalurus punctatus tyrosine aminotransferase (tat), mRNA
XM_053678169.1	11.68	4.08165	0.0208258	1.29191	2.02915	0.00406078	PREDICTED: Ictalurus punctatus semaphorin-7A (LOC108263896), mRNA
XM_053678188.1	8.65522	2.16359	0.04222	2.15047	1.11343	0.0105314	PREDICTED: Ictalurus punctatus cyclin L1a (ccnl1a), transcript variant X3, mRNA
XM_053678213.1	27.1881	-2.39263	0.00171461	7.19895	-1.2586	0.000122969	PREDICTED: Ictalurus punctatus fibrillin 1 (fbn1), transcript variant X1, mRNA
XM_053678312.1	37.629	3.01765	0.000588101	4.20437	1.59342	2.37205e-05	PREDICTED: Ictalurus punctatus CDC42 small effector protein 2 (LOC108264508), mRNA
XM_053678981.1	11.1252	5.13155	0.0249585	2.85273	2.35939	0.00511977	PREDICTED: Ictalurus punctatus uncharacterized LOC108263078 (LOC108263078), mRNA
XM_053679183.1	15.0653	-10.697	0.0107912	1.12969	-3.41913	0.00162125	PREDICTED: Ictalurus punctatus kinesin family member 15 (kif15), mRNA
XM_053679204.1	31.3343	-6.02286	0.00108652	2.31046	-2.59045	6.10681e-05	PREDICTED: Ictalurus punctatus chloride channel 2c (clcn2c), mRNA
XM_053679271.1	17.5903	67.4955	0.00781926	1.49894	6.07672	0.00104786	PREDICTED: Ictalurus punctatus uncharacterized si:dkey-112e17.1 (si:dkey-112e17.1), mRNA
XM_053679272.1	21.4184	-3.63877	0.00367475	9.12043	-1.86345	0.000371832	PREDICTED: Ictalurus punctatus acetoacetyl-CoA synthetase (aacs), mRNA
XM_053679302.1	66.3552	7.34454	7.87613e-05	4.05955	2.87667	9.68068e-07	PREDICTED: Ictalurus punctatus solute carrier family 15 member 4 (slc15a4), transcript variant X3, mRNA
XM_053679451.1	8.24201	-2.30229	0.0466395	0.625494	-1.20307	0.012133	PREDICTED: Ictalurus punctatus transmembrane protein 14A (tmem14a), transcript variant X2, mRNA
XM_053679597.1	22.1062	-3.35321	0.00331567	2.85477	-1.74554	0.000322796	PREDICTED: Ictalurus punctatus transmembrane protein 229B (LOC128632716), mRNA
XM_053679716.1	36.1524	112.926	0.00065459	0.747487	6.81923	2.92861e-05	PREDICTED: Ictalurus punctatus MORN repeat containing 4 (morn4), transcript variant X3, mRNA
XM_053679774.1	22.1873	-2.06469	0.00327686	6.38797	-1.04592	0.000317519	PREDICTED: Ictalurus punctatus carbonic anhydrase (LOC108265147), mRNA
XM_053679889.1	59.1793	43.7753	0.000122151	1.57622	5.45204	1.90053e-06	PREDICTED: Ictalurus punctatus uncharacterized si:dkey-27h10.2 (si:dkey-27h10.2), transcript variant X1, mRNA
XM_053679938.1	9.01714	-2.7045	0.0386331	1.13036	-1.43536	0.00932634	PREDICTED: Ictalurus punctatus coronin 2Aa (coro2aa), mRNA
XM_053680001.1	10.6876	-5.44889	0.0262345	1.38247	-2.44596	0.00548482	PREDICTED: Ictalurus punctatus growth hormone receptor a (ghra), mRNA
XM_053680102.1	14.9824	-3.81752	0.0111027	3.15728	-1.93264	0.00168613	PREDICTED: Ictalurus punctatus acyl-CoA synthetase long chain family member 2 (acsl2), mRNA
XM_053680117.1	31.2828	4.01968	0.00108726	12.6191	2.00708	6.15762e-05	PREDICTED: Ictalurus punctatus apolipoprotein A-IV (LOC128628771), mRNA
XM_053680369.1	22.1149	14.481	0.00400607	5.35462	3.85609	0.000421163	PREDICTED: Ictalurus punctatus solute carrier family 26 member 6 (LOC108265629), mRNA
XM_053680371.1	19.2182	-2.66295	0.00517185	2.75032	-1.41302	0.00059649	PREDICTED: Ictalurus punctatus COBW domain containing (cbwd), mRNA
XM_053680430.1	46.0363	4.87206	0.000292055	4.55614	2.28453	7.94613e-06	PREDICTED: Ictalurus punctatus uncharacterized LOC108266018 (LOC108266018), transcript variant X2, mRNA
XM_053680441.1	10.0574	-3.33141	0.0302663	0.455882	-1.73613	0.00665642	PREDICTED: Ictalurus punctatus NACHT, LRR and PYD domains-containing protein 3 (si:ch73-233m11.2), mRNA
XM_053680495.1	86.1987	-9.42965	2.62914e-05	3.4831	-3.2372	1.97656e-07	PREDICTED: Ictalurus punctatus double C2-like domains, delta (doc2d), mRNA
XM_053680592.1	11.5318	-3.55788	0.0215576	2.08857	-1.83102	0.00424206	PREDICTED: Ictalurus punctatus activin receptor type-1C (LOC108266932), transcript variant X1, mRNA
XM_053680699.1	29.9506	2.85022	0.00125539	7.51927	1.51107	7.65519e-05	PREDICTED: Ictalurus punctatus DnaJ heat shock protein family (Hsp40) member B11 (dnajb11), mRNA
XM_053680739.1	29.1018	16.5378	0.00140614	1.86117	4.0477	9.11138e-05	PREDICTED: Ictalurus punctatus C-X-C chemokine receptor type 3 (LOC108266504), transcript variant X3, mRNA
XM_053680838.1	8.17347	-2.58661	0.0490903	6.02774	-1.37106	0.012999	PREDICTED: Ictalurus punctatus collagen alpha-3(VI) chain (LOC128628710), mRNA
XM_053681083.1	37.9116	-9.48754	0.000667273	5.52636	-3.24603	3.04174e-05	PREDICTED: Ictalurus punctatus sterol 26-hydroxylase, mitochondrial (LOC108261972), mRNA
XM_053681084.1	19.2581	-6.18368	0.00603018	5.23141	-2.62847	0.000734703	PREDICTED: Ictalurus punctatus sterol 26-hydroxylase, mitochondrial (LOC124627672), mRNA
XM_053681159.1	39.7422	-2.25442	0.000494582	3.53473	-1.17275	1.77289e-05	PREDICTED: Ictalurus punctatus NAD kinase b (nadkb), mRNA
XM_053681178.1	27.0052	2.1479	0.00175093	5.38497	1.10293	0.000127037	PREDICTED: Ictalurus punctatus major facilitator superfamily domain containing 14A2 (mfsd14a2), mRNA
XM_053681215.1	13.4397	-7.32728	0.014503	0.0203816	-2.87328	0.00246794	PREDICTED: Ictalurus punctatus zinc finger protein 239 (LOC108267103), transcript variant X5, mRNA
XM_053681477.1	28.6735	-3.6627	0.00146087	6.16832	-1.87291	9.57063e-05	PREDICTED: Ictalurus punctatus aldehyde dehydrogenase 9 family, member A1b (aldh9a1b), mRNA
XM_053681726.1	23.5735	2.80792	0.00273951	3.15271	1.4895	0.000240933	PREDICTED: Ictalurus punctatus DnaJ heat shock protein family (Hsp40) member B6b (dnajb6b), transcript variant X3, mRNA
XM_053681738.1	22.1884	3.47171	0.00327686	3.46795	1.79565	0.000317449	PREDICTED: Ictalurus punctatus C-C motif chemokine 3 (LOC108267188), transcript variant X2, mRNA
XM_053681739.1	23.9816	6.69661	0.00259419	1.05994	2.74343	0.00022258	PREDICTED: Ictalurus punctatus C-C motif chemokine 3-like (LOC128633083), mRNA
XM_053681789.1	31.9195	-6.91851	0.00116071	4.91919	-2.79046	6.85622e-05	PREDICTED: Ictalurus punctatus glucosidase, beta, acid 3 (gba3), mRNA
XM_053681791.1	14.3468	36.2027	0.0141886	4.46593	5.17802	0.00239072	PREDICTED: Ictalurus punctatus basic leucine zipper ATF-like transcription factor 2 (batf2), mRNA
XM_053681829.1	9.1597	8.52981	0.0372551	-1.11338	3.09251	0.00889588	PREDICTED: Ictalurus punctatus Fc receptor-like protein 5 (LOC108267273), mRNA
XM_053681846.1	10.6569	2.44762	0.0263665	1.27609	1.29138	0.00552187	PREDICTED: Ictalurus punctatus SUN domain-containing ossification factor-like (LOC108261287), mRNA
XM_053682002.1	20.8738	4.56269	0.00399315	11.0793	2.18988	0.000419223	PREDICTED: Ictalurus punctatus leukocyte cell derived chemotaxin 2, tandem duplicate 1 (lect2.1), mRNA
XM_053682070.1	12.3207	-12.7979	0.0200834	4.0459	-3.67783	0.00387767	PREDICTED: Ictalurus punctatus caveolin 1 (cav1), mRNA
XM_053682374.1	63.8741	6.80345	9.3947e-05	4.78725	2.76627	1.2332e-06	PREDICTED: Ictalurus punctatus neuron navigator 2b (nav2b), mRNA
XM_053682414.1	28.8495	6.04182	0.00141386	2.61869	2.59498	9.21202e-05	PREDICTED: Ictalurus punctatus chromatin remodeling regulator CECR2 (LOC108268950), transcript variant X1, mRNA
XM_053682564.1	18.8012	-2.38455	0.00556069	1.53849	-1.25372	0.000654816	PREDICTED: Ictalurus punctatus SET and MYND domain containing 3 (smyd3), mRNA
XM_053682600.1	95.8693	8.47548	1.69748e-05	6.42832	3.08329	1.0192e-07	PREDICTED: Ictalurus punctatus FOS like 2, AP-1 transcription factor subunit (fosl2), mRNA
XM_053682841.1	15.1332	-9.14632	0.0105992	1.06509	-3.19319	0.00157798	PREDICTED: Ictalurus punctatus transcription elongation factor A (SII), 3 (tcea3), transcript variant X3, mRNA
XM_053683079.1	9.29568	-3.38314	0.036164	-0.190966	-1.75836	0.00850648	PREDICTED: Ictalurus punctatus kinesin-like protein KIF14 (LOC108271188), mRNA
XM_053683275.1	13.6404	-9.91426	0.0156044	3.50376	-3.30951	0.00273507	PREDICTED: Ictalurus punctatus uncharacterized protein LOC571260 homolog (zgc:162816), mRNA
XM_053683323.1	10.7971	3.08156	0.0269043	4.68153	1.62366	0.00565375	PREDICTED: Ictalurus punctatus vascular cell adhesion molecule 1b (vcam1b), mRNA
XM_053683485.1	8.35252	-2.608	0.0467627	6.6124	-1.38294	0.0121873	PREDICTED: Ictalurus punctatus sterol O-acyltransferase 2 (soat2), mRNA
XM_053683579.1	13.776	2.18652	0.0135726	4.81212	1.12864	0.00225292	PREDICTED: Ictalurus punctatus discs, large (Drosophila) homolog-associated protein 4b (dlgap4b), mRNA
XM_053683602.1	16.8283	-2.10632	0.00777915	2.63289	-1.07472	0.00103642	PREDICTED: Ictalurus punctatus jade family PHD finger 3 (jade3), mRNA
[truncated: 74 more rows]

## Sheet: NCF2h
Feature	F	FC	FDR	logCPM	logFC	PValue	Description
[truncated: 465 more rows]

## Sheet: NCF4h
Feature	F	FC	FDR	logCPM	logFC	PValue	Description
[truncated: 837 more rows]

[truncated: 11 more sheets: NCF8h, FCN2h, FCN4h, FCN8h, NCN2h, NCN4h, NCN8h, FCF(2,4,8), NCF(2,4,8), FCN(2,4,8), NCN(2,4,8)]
