# Supplementary material for: Hepatic transcriptomics reveals immuno-metabolic interactions in juvenile channel catfish (Ictalurus punctatus) after Aeromonas hydrophila infection
Source: BMC Genomics. 2026 May 28;27:639. doi: 10.1186/s12864-026-12988-1 (PMC13403400; doi:10.1186/s12864-026-12988-1)
Supplement: Supplementary file 5 — Supplementary Material 5: Supplementary Table 4: Gene ontology enrichment using a Fisher’s exact test (adj. P-value < 0.05) on the shared DEGs within the treatment groups (FCF, NCF, FCN and NCN); 2-, 4- and 8-hours post challenge. The RNA sequencing libraries were generated from the liver of individual channel catfish challenged with virulent Aeromonas hydrophila. [file 12864_2026_12988_MOESM5_ESM.xlsx]

## Sheet: Legend
Supplementary Table 4: Gene ontology enrichment using a Fisher’s exact test (adj. P-value <0.05) on the shared DEGs within the treatment groups (FCF, NCF, FCN and NCN); 2-, 4- and 8-hours post challenge. The RNA sequencing libraries were generated from the liver of individual channel catfish challenged with virulent Aeromonas hydrophila.

## Sheet: FCF(2,4,8)
Tags	GO ID	GO Name	GO Category	Size	ES	NES	Nominal p-val	FDR q-val	FWER p-val	Rank at Max	Leading Edge	Core Enrichment Sequences
[TOP, DETAILS]	GO:0030968	endoplasmic reticulum unfolded protein response	BIOLOGICAL_PROCESS	36	0.731808	2.14357	0	0.000152194	0.001	957	tags=44%, list=11%, signal=50%	NM_001200308.1, NM_001200984.1, XM_017480516.3, XM_053680005.1, XM_017460312.3, XM_047154786.2, XM_017452343.2, NM_001200180.1, XM_017482287.3, NM_001200541.1, XM_017465909.3, XM_017455892.3, XM_017475093.3, XM_017460742.3, XM_017450339.3, XM_017478242.2
[TOP, DETAILS]	GO:0004896	cytokine receptor activity	MOLECULAR_FUNCTION	53	0.586582	1.8677	0	0.00992806	0.377	1014	tags=30%, list=12%, signal=34%	NM_001360777.1, XM_047150432.2, XM_017458042.3, XM_017459354.3, XM_017489233.3, XM_017469761.3, XM_017471081.3, NM_001360819.1, XM_017492789.2, XM_053687423.1, XM_017470457.3, XM_017469121.3, XM_053680739.1, XM_017483497.3, XM_053673672.1, XM_017470626.3
[BOTTOM, DETAILS]	GO:0005876	spindle microtubule	CELLULAR_COMPONENT	18	-0.81004	-2.16392	0	0.000174496	0.002	752	tags=56%, list=9%, signal=61%	XM_017463930.3, XM_053676253.1, XM_017456759.3, XM_017492436.2, XM_017490992.3, XM_017459206.2, XM_017493523.3, XM_017493120.3, XM_053674455.1, XM_017480419.3
[BOTTOM, DETAILS]	GO:0051287	NAD binding	MOLECULAR_FUNCTION	39	-0.667582	-2.11785	0	0.000662701	0.01	964	tags=44%, list=12%, signal=49%	XM_017457432.3, XM_017452074.3, XM_017466407.3, XM_017455285.3, XM_017469026.3, NM_001200964.1, NM_001200944.2, XM_053675667.1, XM_017456700.3, XM_017492493.3, XM_017467012.3, NM_001200455.1, XM_017493144.3, XM_017463581.3, NM_001200483.1, XM_053677720.1, XM_017450744.3
[BOTTOM, DETAILS]	GO:0000724	double-strand break repair via homologous recombination	BIOLOGICAL_PROCESS	48	-0.602547	-2.02802	0	0.00356995	0.062	698	tags=35%, list=8%, signal=38%	XM_017491051.3, XM_017475269.3, XM_053688122.1, XM_017482508.3, XM_053674822.1, XM_017488029.3, XM_017477616.3, NM_001200746.1, XM_017467954.3, XM_053675667.1, XM_017450752.3, XM_017488839.2, XM_017451063.3, XM_017456660.3, XM_017470688.3, XM_017453555.3, XM_017467480.3
[BOTTOM, DETAILS]	GO:0071616	acyl-CoA biosynthetic process	BIOLOGICAL_PROCESS	24	-0.684778	-2.01858	0	0.0042603	0.075	2119	tags=67%, list=25%, signal=89%	NM_001200548.1, XM_017482664.3, NM_001201135.1, XM_017469343.3, XM_017464581.3, XM_017476889.3, XM_017463894.3, XM_017495847.3, NM_001200521.1, XM_017454607.3, XM_053680102.1, XM_017466650.3, XM_053677213.1, XM_017462694.3, XM_017496187.3, XM_017457211.3
[BOTTOM, DETAILS]	GO:0006633	fatty acid biosynthetic process	BIOLOGICAL_PROCESS	57	-0.570409	-1.94406	0	0.0104152	0.211	1625	tags=54%, list=19%, signal=67%	XM_017485698.3, XM_017467435.3, NM_001200548.1, NM_001201135.1, XM_017469343.3, XM_017452845.3, XM_017485696.3, XM_017464581.3, XM_017468813.3, XM_017484316.3, XM_017474032.3, NM_001200521.1, XM_017468103.3, XM_017462694.3, XM_017457211.3, XM_053687426.1, XM_017478440.3, XM_017476889.3, XM_017463894.3, XM_017495847.3, XM_017496439.3, XM_047158772.2, XM_017494758.3, XM_017454607.3, XM_017456255.3,…
[BOTTOM, DETAILS]	GO:0016628	oxidoreductase activity, acting on the CH-CH group of donors, NAD or NADP as acceptor	MOLECULAR_FUNCTION	19	-0.712769	-1.93052	0.00251889	0.0119749	0.254	1616	tags=63%, list=19%, signal=78%	XM_047153183.2, XM_017473660.3, XM_017478833.3, NM_001201135.1, XM_017459095.3, XM_017477492.3, XM_017480677.3, XM_053675623.1, XM_017456076.3, XM_017464618.3, XM_017464619.3, XM_017488985.3
[BOTTOM, DETAILS]	GO:0033260	nuclear DNA replication	BIOLOGICAL_PROCESS	17	-0.719116	-1.90485	0	0.0151747	0.349	1432	tags=59%, list=17%, signal=71%	XM_047155702.2, XM_017459243.3, XM_017491860.2, XM_017482508.3, XM_017451063.3, XM_053679704.1, XM_017456660.3, XM_053686104.1, XM_017477616.3, XM_017490052.2
[BOTTOM, DETAILS]	GO:0019205	nucleobase-containing compound kinase activity	MOLECULAR_FUNCTION	20	-0.690566	-1.89888	0	0.0165008	0.38	1566	tags=45%, list=19%, signal=55%	XM_017488665.3, XM_017482900.3, NM_001200579.1, XM_017487129.3, XM_017455396.3, XM_017453954.3, NM_001200089.1, XM_017480109.3, XM_017493046.3
[BOTTOM, DETAILS]	GO:0016620	oxidoreductase activity, acting on the aldehyde or oxo group of donors, NAD or NADP as acceptor	MOLECULAR_FUNCTION	21	-0.669573	-1.89007	0	0.0179975	0.419	1676	tags=76%, list=20%, signal=95%	XM_017452074.3, XM_017495101.3, XM_047158578.2, XM_017489954.3, XM_017468119.3, XM_017493053.3, XM_017476103.3, NM_001200521.1, XM_017494880.3, XM_017474808.3, XM_017488064.3, XM_017459266.3, XM_053681477.1, XM_017450007.2, XM_017490300.3, XM_053674012.1

## Sheet: NCF(2,4,8)
Tags	GO ID	GO Name	GO Category	Size	ES	NES	Nominal p-val	FDR q-val	FWER p-val	Rank at Max	Leading Edge	Core Enrichment Sequences
[TOP]	GO:0071222	cellular response to lipopolysaccharide	BIOLOGICAL_PROCESS	40	0.606597	1.76862	0	0.0269937	0.864	1039	tags=40%, list=13%, signal=46%
[TOP]	GO:0042102	positive regulation of T cell proliferation	BIOLOGICAL_PROCESS	30	0.616043	1.73533	0.00317965	0.0317623	0.97	1927	tags=57%, list=23%, signal=74%
[TOP, DETAILS]	GO:0006958	complement activation, classical pathway	BIOLOGICAL_PROCESS	15	0.817202	1.92439	0	0.0121007	0.138	978	tags=67%, list=12%, signal=75%	XM_053686136.1, XM_053682677.1, XM_017473061.3, NM_001257114.1, XM_017473530.3, XM_017482158.3, XM_017493021.3, XM_017473067.3, XM_017493023.3, XM_053676968.1
[BOTTOM]	GO:0006633	fatty acid biosynthetic process	BIOLOGICAL_PROCESS	56	-0.560762	-1.94196	0	0.00605448	0.295	947	tags=38%, list=11%, signal=42%
[BOTTOM]	GO:0000723	telomere maintenance	BIOLOGICAL_PROCESS	38	-0.607527	-1.93472	0	0.00667047	0.33	1177	tags=42%, list=14%, signal=49%
[BOTTOM]	GO:0015078	proton transmembrane transporter activity	MOLECULAR_FUNCTION	55	-0.548001	-1.8875	0	0.00958397	0.524	1779	tags=55%, list=21%, signal=69%
[BOTTOM]	GO:0005839	proteasome core complex	CELLULAR_COMPONENT	22	-0.661362	-1.88378	0.00265252	0.00967858	0.541	1519	tags=64%, list=18%, signal=78%
[BOTTOM]	GO:0032981	mitochondrial respiratory chain complex I assembly	BIOLOGICAL_PROCESS	22	-0.670102	-1.87655	0.00265957	0.0101182	0.569	2181	tags=68%, list=26%, signal=92%
[BOTTOM]	GO:0003678	DNA helicase activity	MOLECULAR_FUNCTION	31	-0.598026	-1.86089	0.0027933	0.0120395	0.627	936	tags=39%, list=11%, signal=43%
[BOTTOM]	GO:0016790	thiolester hydrolase activity	MOLECULAR_FUNCTION	18	-0.684365	-1.8348	0.00232558	0.0153958	0.737	924	tags=39%, list=11%, signal=44%
[BOTTOM]	GO:0006120	mitochondrial electron transport, NADH to ubiquinone	BIOLOGICAL_PROCESS	15	-0.706345	-1.82541	0	0.0161506	0.767	2200	tags=80%, list=27%, signal=109%
[BOTTOM]	GO:0042744	hydrogen peroxide catabolic process	BIOLOGICAL_PROCESS	16	-0.662116	-1.75936	0.00248139	0.0269913	0.958	695	tags=25%, list=8%, signal=27%
[BOTTOM]	GO:1902600	proton transmembrane transport	BIOLOGICAL_PROCESS	55	-0.492989	-1.72227	0	0.036253	0.988	1779	tags=45%, list=21%, signal=57%
[BOTTOM]	GO:0015453	oxidoreduction-driven active transmembrane transporter activity	MOLECULAR_FUNCTION	21	-0.597844	-1.71117	0.00808625	0.0389726	0.993	2594	tags=76%, list=31%, signal=111%
[BOTTOM]	GO:0006123	mitochondrial electron transport, cytochrome c to oxygen	BIOLOGICAL_PROCESS	16	-0.648116	-1.67752	0.0132626	0.0480687	1	1990	tags=75%, list=24%, signal=98%
[BOTTOM, DETAILS]	GO:0000724	double-strand break repair via homologous recombination	BIOLOGICAL_PROCESS	50	-0.655154	-2.23543	0	0.000293909	0.002	1185	tags=50%, list=14%, signal=58%	XM_017491051.3, XM_017475269.3, XM_017482508.3, XM_017488029.3, XM_017477616.3, XM_017467954.3, XM_017450752.3, XM_017451063.3, XM_017456660.3, XM_047154470.2, XM_017455311.3, XM_053674822.1, XM_017493722.3, NM_001200746.1, XM_053675667.1, XM_017491651.3, XM_017465591.3, XM_017491860.2, XM_017467046.3, XM_017455122.3, XM_017488839.2, XM_017470688.3, XM_017453555.3, XM_017467480.3, XM_053683749.1
[BOTTOM, DETAILS]	GO:0003697	single-stranded DNA binding	MOLECULAR_FUNCTION	46	-0.657635	-2.22006	0	0.000257171	0.002	1177	tags=46%, list=14%, signal=53%	XM_017491051.3, XM_017475269.3, XM_017482508.3, XM_047159432.2, XR_001813936.2, XM_053674822.1, XM_017493722.3, XM_017488029.3, XM_017450083.2, NM_001200746.1, XM_017470978.2, XM_017473335.2, XM_017450752.3, XM_017482532.3, XM_017467046.3, XM_017451063.3, XM_017456660.3, XM_017489214.3, XM_053686104.1, XM_017461326.3, XM_017455710.3
[BOTTOM, DETAILS]	GO:0071616	acyl-CoA biosynthetic process	BIOLOGICAL_PROCESS	25	-0.742047	-2.17997	0	0.000171447	0.002	1224	tags=56%, list=15%, signal=66%	NM_001200548.1, XM_017482664.3, NM_001201135.1, XM_017469343.3, NM_001201084.1, XM_017463894.3, XM_017464581.3, XM_017495847.3, NM_001200521.1, XM_053680102.1, XM_017466650.3, XM_053677213.1, XM_017462694.3, XM_017457211.3
[BOTTOM, DETAILS]	GO:0005200	structural constituent of cytoskeleton	MOLECULAR_FUNCTION	37	-0.668863	-2.17859	0	0.000235269	0.003	704	tags=35%, list=8%, signal=38%	XM_053676253.1, XM_017490538.3, XM_017468721.3, XM_017480083.3, XM_053677187.1, XM_017451049.3, XM_017468580.3, XM_017478378.3, XM_017457270.2, XM_017493523.3, XM_017470483.3, XM_017469373.3, XM_017450711.2
[BOTTOM, DETAILS]	GO:0005876	spindle microtubule	CELLULAR_COMPONENT	19	-0.777927	-2.16337	0	0.000408183	0.006	1177	tags=63%, list=14%, signal=73%	XM_017463930.3, XM_053676253.1, XM_017493335.2, XM_017456759.3, XM_017492436.2, XM_017490992.3, XM_017459206.2, XM_017493523.3, XM_053674455.1, XM_017493120.3, XM_017480419.3, XM_017455710.3
[BOTTOM, DETAILS]	GO:0006635	fatty acid beta-oxidation	BIOLOGICAL_PROCESS	39	-0.637793	-2.09521	0	0.00117892	0.029	1267	tags=36%, list=15%, signal=42%	XM_017475702.3, XM_017489028.3, XM_017489759.3, XM_017455285.3, NM_001200964.1, NM_001200769.1, XM_017450876.2, NM_001201117.1, XM_017494758.3, XM_017476391.2, XM_017456651.3, NM_001201025.1, NM_001200813.2, XM_017454272.3
[BOTTOM, DETAILS]	GO:0033260	nuclear DNA replication	BIOLOGICAL_PROCESS	18	-0.74533	-2.0129	0	0.00280497	0.101	1176	tags=72%, list=14%, signal=84%	XM_017482508.3, XM_017477616.3, XM_017490052.2, XM_047155702.2, NM_001200633.1, XM_017465591.3, XM_053685231.1, XM_017491860.2, XM_017467046.3, XM_017451063.3, XM_017471920.3, XM_017456660.3, XM_053686104.1
[BOTTOM, DETAILS]	GO:0009055	electron transfer activity	MOLECULAR_FUNCTION	40	-0.605013	-1.9988	0	0.00341678	0.131	2594	tags=70%, list=31%, signal=101%	XM_017452074.3, NM_001200319.2, XM_017481372.2, XM_017451773.3, XM_017450859.3, NM_001200759.1, XM_017466631.3, NM_001200657.2, XM_017461540.3, XM_053685011.1, NM_001201206.1, XM_017467681.2, XM_017493303.2, XM_017474748.3, XM_017481467.3, NM_001200825.1, XM_053677720.1, NM_001201062.1, NM_001201311.2, NM_001200345.1, NM_001200769.1, XM_017495284.2, XM_017461608.3, NM_001201297.1, XM_017481096.3,…
[BOTTOM, DETAILS]	GO:0015986	proton motive force-driven ATP synthesis	BIOLOGICAL_PROCESS	20	-0.709672	-1.99575	0	0.0035018	0.137	1412	tags=65%, list=17%, signal=78%	XM_053674612.1, XM_017478179.3, XM_017488941.2, NM_001200952.1, XM_017492442.2, XM_017453734.3, XM_017477702.3, NM_001201011.1, NM_001200823.1, XM_017470898.2, XM_017467681.2, NM_001200615.1, XM_017481095.3
[BOTTOM, DETAILS]	GO:0016628	oxidoreductase activity, acting on the CH-CH group of donors, NAD or NADP as acceptor	MOLECULAR_FUNCTION	19	-0.732467	-1.97955	0	0.0045233	0.177	153	tags=26%, list=2%, signal=27%	XM_047153183.2, NM_001201135.1, XM_017478833.3, XM_017459095.3, XM_017456076.3, XM_017464619.3, XM_017488985.3

## Sheet: FCN(2,4,8)
Tags	GO ID	GO Name	GO Category	Size	ES	NES	Nominal p-val	FDR q-val	FWER p-val	Rank at Max	Leading Edge	Core Enrichment Sequences
[TOP, DETAILS]	GO:0004896	cytokine receptor activity	MOLECULAR_FUNCTION	51	0.640626	2.10691	0	0.00360226	0.01	2352	tags=61%, list=28%, signal=84%	XM_017459354.3, XM_017469761.3, XM_017496447.3, XM_017490028.3, XM_053687423.1, XM_017495003.3, XM_053680739.1, NM_001200214.1, XM_017468925.3, XM_017465827.3, XM_017483497.3, XM_053673672.1, NM_001201229.1, NM_001360777.1, XM_017468243.3, XM_017455066.3, XM_017458042.3, XM_017489233.3, XM_017496243.3, XM_017471081.3, NM_001200323.1, XM_017451721.3, NM_001360819.1, XM_017492789.2, XM_017470457.3,…
[TOP, DETAILS]	GO:0000422	autophagy of mitochondrion	BIOLOGICAL_PROCESS	28	0.672266	1.94512	0	0.0190967	0.183	1471	tags=50%, list=17%, signal=60%	XM_017471909.3, XM_017493009.3, NM_001201304.2, XM_017472785.3, NM_001200714.1, XM_017474656.3, XM_017489115.3, XM_017489875.3, XM_017476393.3, XM_017473636.3, XM_017460296.3, XM_017454253.3, XM_017474545.3, XM_017450797.3
[TOP, DETAILS]	GO:0005776	autophagosome	CELLULAR_COMPONENT	31	0.628949	1.88083	0	0.0317279	0.428	1288	tags=45%, list=15%, signal=53%	XM_017477645.3, XM_017459093.3, XM_053684991.1, NM_001201304.2, XM_017479879.3, XM_017472785.3, XM_053680681.1, XM_017463697.3, XM_017455470.3, XM_017476393.3, XM_017473636.3, XM_017460296.3, XM_017454253.3, XM_017474545.3
[TOP, DETAILS]	GO:0009267	cellular response to starvation	BIOLOGICAL_PROCESS	47	0.571342	1.85569	0	0.0362815	0.559	1702	tags=38%, list=20%, signal=48%	XM_017492144.3, XM_017487587.3, XM_017493009.3, XM_047153165.2, NM_001201304.2, XM_017472785.3, XM_017482287.3, XM_017455470.3, XM_017489115.3, XM_017476393.3, XM_017454607.3, XM_017464304.3, XM_017473636.3, XM_017453702.3, XM_017460296.3, XM_017454253.3, XM_017474545.3, XM_017450797.3
[BOTTOM]	GO:0006120	mitochondrial electron transport, NADH to ubiquinone	BIOLOGICAL_PROCESS	15	-0.826593	-2.09547	0	0.000255779	0.017	1109	tags=80%, list=13%, signal=92%
[BOTTOM]	GO:0043043	peptide biosynthetic process	BIOLOGICAL_PROCESS	80	-0.572939	-2.09305	0	0.000266363	0.018	1514	tags=43%, list=18%, signal=51%
[BOTTOM]	GO:0070126	mitochondrial translational termination	BIOLOGICAL_PROCESS	17	-0.81626	-2.09117	0	0.000276633	0.019	1470	tags=88%, list=17%, signal=107%
[BOTTOM]	GO:0005839	proteasome core complex	CELLULAR_COMPONENT	22	-0.733393	-2.07546	0	0.000363127	0.027	1524	tags=68%, list=18%, signal=83%
[BOTTOM]	GO:0098800	inner mitochondrial membrane protein complex	CELLULAR_COMPONENT	32	-0.654732	-2.06584	0	0.000398446	0.031	1857	tags=69%, list=22%, signal=88%
[BOTTOM]	GO:0003735	structural constituent of ribosome	MOLECULAR_FUNCTION	146	-0.508593	-2.06319	0	0.000437932	0.035	1692	tags=38%, list=20%, signal=46%
[BOTTOM]	GO:0006695	cholesterol biosynthetic process	BIOLOGICAL_PROCESS	24	-0.707845	-2.06125	0	0.000431933	0.035	820	tags=46%, list=10%, signal=51%
[BOTTOM]	GO:0071616	acyl-CoA biosynthetic process	BIOLOGICAL_PROCESS	23	-0.712011	-2.04052	0	0.000758646	0.062	1202	tags=65%, list=14%, signal=76%
[BOTTOM]	GO:0007007	inner mitochondrial membrane organization	BIOLOGICAL_PROCESS	22	-0.70198	-2.03667	0	0.000776004	0.066	1160	tags=68%, list=14%, signal=79%
[BOTTOM]	GO:0035337	fatty-acyl-CoA metabolic process	BIOLOGICAL_PROCESS	17	-0.737601	-1.9833	0	0.00154468	0.142	1202	tags=59%, list=14%, signal=68%
[BOTTOM]	GO:0006261	DNA-templated DNA replication	BIOLOGICAL_PROCESS	60	-0.555285	-1.96567	0	0.00200905	0.185	1709	tags=52%, list=20%, signal=64%
[BOTTOM]	GO:0006418	tRNA aminoacylation for protein translation	BIOLOGICAL_PROCESS	28	-0.657046	-1.95538	0	0.00227934	0.214	1547	tags=54%, list=18%, signal=65%
[BOTTOM]	GO:0004812	aminoacyl-tRNA ligase activity	MOLECULAR_FUNCTION	28	-0.642612	-1.9512	0	0.00241467	0.228	1547	tags=50%, list=18%, signal=61%
[BOTTOM]	GO:0006636	unsaturated fatty acid biosynthetic process	BIOLOGICAL_PROCESS	15	-0.75017	-1.93383	0.00414079	0.00303867	0.29	1043	tags=47%, list=12%, signal=53%
[BOTTOM]	GO:0006123	mitochondrial electron transport, cytochrome c to oxygen	BIOLOGICAL_PROCESS	15	-0.757453	-1.9232	0.00218818	0.00341219	0.325	1115	tags=73%, list=13%, signal=84%
[BOTTOM]	GO:0019843	rRNA binding	MOLECULAR_FUNCTION	45	-0.576919	-1.91868	0	0.0036811	0.344	2607	tags=60%, list=31%, signal=87%
[BOTTOM]	GO:0003755	peptidyl-prolyl cis-trans isomerase activity	MOLECULAR_FUNCTION	28	-0.641003	-1.90279	0	0.00439527	0.405	841	tags=46%, list=10%, signal=51%
[BOTTOM]	GO:0000413	protein peptidyl-prolyl isomerization	BIOLOGICAL_PROCESS	20	-0.683744	-1.87591	0	0.00612803	0.546	1729	tags=65%, list=21%, signal=82%
[BOTTOM]	GO:0030488	tRNA methylation	BIOLOGICAL_PROCESS	16	-0.706509	-1.87183	0	0.00649529	0.571	1334	tags=56%, list=16%, signal=67%
[BOTTOM]	GO:0042744	hydrogen peroxide catabolic process	BIOLOGICAL_PROCESS	17	-0.702975	-1.86383	0.00212314	0.00716415	0.612	384	tags=24%, list=5%, signal=25%
[BOTTOM]	GO:0000049	tRNA binding	MOLECULAR_FUNCTION	31	-0.587866	-1.82255	0	0.0113559	0.792	1547	tags=42%, list=18%, signal=51%
[BOTTOM]	GO:0017069	snRNA binding	MOLECULAR_FUNCTION	20	-0.664005	-1.807	0.00226244	0.0133365	0.857	2533	tags=85%, list=30%, signal=121%
[BOTTOM]	GO:0070206	protein trimerization	BIOLOGICAL_PROCESS	17	-0.667599	-1.78593	0.00220264	0.0162879	0.919	1936	tags=65%, list=23%, signal=84%
[BOTTOM]	GO:0008175	tRNA methyltransferase activity	MOLECULAR_FUNCTION	15	-0.673972	-1.73359	0.00441501	0.026375	0.987	1883	tags=60%, list=22%, signal=77%
[BOTTOM]	GO:0000724	double-strand break repair via homologous recombination	BIOLOGICAL_PROCESS	49	-0.509628	-1.71834	0.00224215	0.0297223	0.998	1709	tags=45%, list=20%, signal=56%
[BOTTOM]	GO:0016790	thiolester hydrolase activity	MOLECULAR_FUNCTION	18	-0.646781	-1.71642	0.00663717	0.0301113	0.998	1916	tags=67%, list=23%, signal=86%
[BOTTOM]	GO:0006635	fatty acid beta-oxidation	BIOLOGICAL_PROCESS	39	-0.528338	-1.71499	0.00224215	0.0302761	0.998	1258	tags=36%, list=15%, signal=42%
[BOTTOM]	GO:0005876	spindle microtubule	CELLULAR_COMPONENT	21	-0.597427	-1.68863	0.00947867	0.0373081	0.999	601	tags=29%, list=7%, signal=31%
[BOTTOM, DETAILS]	GO:0015078	proton transmembrane transporter activity	MOLECULAR_FUNCTION	53	-0.695772	-2.39357	0	0	0	1060	tags=51%, list=13%, signal=58%	NM_001200319.2, XM_017481372.2, XM_017489892.3, XM_017466631.3, NM_001200657.2, XM_017453734.3, XM_017477702.3, NM_001201011.1, NM_001200823.1, NM_001201206.1, XM_017493303.2, NM_001200615.1, XM_017467681.2, NM_001200825.1, XM_017467151.3, NM_001200535.1, NM_001201062.1, XM_017478179.3, NM_001200952.1, XM_017492442.2, XM_017470381.2, XM_017470898.2, XM_017481096.3, NM_001200602.1, XM_017481095.3,…
[BOTTOM, DETAILS]	GO:0015986	proton motive force-driven ATP synthesis	BIOLOGICAL_PROCESS	20	-0.822182	-2.34098	0	0	0	768	tags=75%, list=9%, signal=82%	XM_053674612.1, XM_017478179.3, XM_017488941.2, NM_001200952.1, XM_017492442.2, XM_017453734.3, XM_017470381.2, XM_017477702.3, NM_001201011.1, NM_001200823.1, XM_017470898.2, NM_001200615.1, XM_017467681.2, XM_017481096.3, NM_001200602.1, XM_017481095.3
[BOTTOM, DETAILS]	GO:0009168	purine ribonucleoside monophosphate biosynthetic process	BIOLOGICAL_PROCESS	31	-0.745976	-2.2929	0	0	0	1009	tags=48%, list=12%, signal=55%	XM_017464437.2, XM_017486190.2, XM_017493162.1, NM_001200378.1, XM_017488941.2, NM_001200952.1, NM_001200380.1, XM_017474030.3, XM_017485439.2, XM_017492796.3, NM_001200489.2, XM_017470898.2, XM_017467681.2, XM_017481096.3, XM_017457256.2
[BOTTOM, DETAILS]	GO:0005200	structural constituent of cytoskeleton	MOLECULAR_FUNCTION	38	-0.707609	-2.2815	0	0	0	1070	tags=47%, list=13%, signal=54%	XM_017482434.2, XM_017490538.3, XM_017468721.3, XM_017487114.3, XM_017487115.2, XM_017480083.3, XM_017457500.3, XM_053677187.1, NM_001200996.1, XM_017483986.2, XM_017451049.3, XM_017468580.3, XM_017455130.3, XM_017457270.2, XM_017470483.3, XM_017469373.3, XM_017493523.3, XM_017450711.2
[BOTTOM, DETAILS]	GO:0070125	mitochondrial translational elongation	BIOLOGICAL_PROCESS	19	-0.822091	-2.24116	0	3.39857e-05	0.001	1470	tags=95%, list=17%, signal=115%	XM_053683745.1, NM_001200529.2, XM_017488987.3, XM_017485582.2, XM_017479837.3, XM_017467978.3, NM_001200999.1, XM_017460211.3, XM_017482089.3, NM_001201214.1, XM_017463448.3, XM_017496166.3, XM_053683956.1, XM_017494970.3, NM_001200487.1, XM_017468931.3, XM_017478021.3, XM_017474396.3
[BOTTOM, DETAILS]	GO:0005763	mitochondrial small ribosomal subunit	CELLULAR_COMPONENT	19	-0.818108	-2.22797	0	3.16419e-05	0.001	1162	tags=84%, list=14%, signal=97%	XM_017479031.3, XM_017475504.3, NM_001200529.2, XM_017485582.2, XM_017464029.2, XM_017460211.3, NM_001201287.1, NM_001201214.1, NM_001200406.1, XM_017463448.3, XM_017494970.3, NM_001200487.1, XM_047161683.1, XM_017468931.3, XM_017492962.2, XM_017458967.3
[BOTTOM, DETAILS]	GO:1902600	proton transmembrane transport	BIOLOGICAL_PROCESS	54	-0.640512	-2.21598	0	2.96004e-05	0.001	678	tags=37%, list=8%, signal=40%	NM_001201070.2, NM_001200535.1, XM_017489892.3, XM_017488941.2, XM_017466631.3, NM_001200952.1, XM_017492442.2, XM_053679305.1, XM_017453734.3, XM_017470381.2, XM_017477702.3, XM_017469986.2, NM_001201011.1, NM_001200823.1, XM_017470898.2, XM_017493303.2, NM_001200615.1, XM_017467681.2, XM_017481096.3, NM_001200602.1, XM_017481095.3, NM_001200814.1, XM_017486084.3
[BOTTOM, DETAILS]	GO:0009055	electron transfer activity	MOLECULAR_FUNCTION	39	-0.674235	-2.19136	0	5.31115e-05	0.002	2240	tags=77%, list=27%, signal=104%	XM_017452074.3, NM_001200319.2, XM_017481372.2, XM_017451773.3, NM_001200759.1, NM_001200757.2, XM_017466631.3, NM_001200657.2, NM_001329253.1, XM_053685011.1, XM_017461540.3, NM_001201206.1, XM_017493303.2, XM_017467681.2, NM_001200825.1, XM_053677720.1, XM_017496269.3, XM_017467151.3, NM_001201311.2, NM_001201062.1, NM_001200769.1, XM_017495284.2, XM_053684141.1, NM_001200871.1, XM_017453369.3,…
[BOTTOM, DETAILS]	GO:0006099	tricarboxylic acid cycle	BIOLOGICAL_PROCESS	24	-0.758232	-2.1887	0	5.01608e-05	0.002	1110	tags=67%, list=13%, signal=77%	XM_017482390.3, XM_053677583.1, XM_017484050.3, XM_017465598.2, XM_017453626.3, XM_017482022.3, XM_017453295.3, XM_017475795.3, NM_001201201.1, XM_017476570.3, XM_017478982.3, XM_017487208.3, XM_053685363.1, XM_053674012.1, XM_017493144.3, XM_017457211.3
[BOTTOM, DETAILS]	GO:0032981	mitochondrial respiratory chain complex I assembly	BIOLOGICAL_PROCESS	22	-0.749236	-2.15785	0	6.59677e-05	0.003	846	tags=64%, list=10%, signal=71%	XM_017467151.3, NM_001201062.1, XM_017494138.3, XM_017469877.3, NM_001201293.1, XM_017470948.3, NM_001200657.2, XM_017477017.3, NM_001200939.1, XM_017463142.3, NM_001201206.1, XM_047150864.2, NM_001200814.1, NM_001200825.1
[BOTTOM, DETAILS]	GO:0005762	mitochondrial large ribosomal subunit	CELLULAR_COMPONENT	27	-0.719021	-2.13045	0	0.000110941	0.006	2099	tags=74%, list=25%, signal=98%	XM_017478954.3, XM_017496268.3, XM_017455254.3, XR_001814048.3, XM_017488987.3, XM_017454141.3, XM_017479837.3, XM_017467978.3, NM_001200999.1, NM_001201224.1, XM_017455891.3, XM_017484467.3, XM_017452212.3, XM_017486139.2, XM_017474972.3, NM_001200846.1, NM_001200800.1, XM_017454001.2, XM_017477509.2, XM_017478021.3

## Sheet: NCN(2,4,8)
Tags	GO ID	GO Name	GO Category	Size	ES	NES	Nominal p-val	FDR q-val	FWER p-val	Rank at Max	Leading Edge	Core Enrichment Sequences
[TOP, DETAILS]	GO:0004896	cytokine receptor activity	MOLECULAR_FUNCTION	48	0.626578	2.0335	0	0.00647256	0.035	1875	tags=46%, list=23%, signal=59%	NM_001360777.1, XM_017455066.3, XM_017458042.3, XM_017459354.3, XM_017489233.3, XM_017469761.3, XM_017496243.3, XM_017496447.3, XM_017481905.3, NM_001360819.1, XM_017451721.3, XM_017492789.2, XM_053687423.1, XM_017470457.3, XM_017450288.3, XM_017469121.3, NM_001200214.1, XM_017468925.3, XM_017465827.3, XM_017483497.3, XM_017470626.3, XM_017466928.2
[TOP, DETAILS]	GO:0000422	autophagy of mitochondrion	BIOLOGICAL_PROCESS	28	0.662929	1.94452	0.00174216	0.0155595	0.161	875	tags=36%, list=11%, signal=40%	XM_017476393.3, XM_017471909.3, NM_001201304.2, XM_017473636.3, XM_017472785.3, NM_001200714.1, XM_017460296.3, XM_017473617.3, XM_017474545.3, XM_017474656.3
[TOP, DETAILS]	GO:0005776	autophagosome	CELLULAR_COMPONENT	31	0.650357	1.9046	0	0.0270189	0.302	1194	tags=48%, list=14%, signal=56%	XM_017477645.3, XM_017459093.3, XM_017479960.3, XM_053684991.1, NM_001201304.2, XM_017472785.3, XM_017479879.3, XM_053680681.1, XM_017475723.3, XM_017455470.3, XM_017476393.3, XM_017473636.3, XM_017460296.3, XM_017473617.3, XM_017474545.3
[TOP, DETAILS]	GO:0006958	complement activation, classical pathway	BIOLOGICAL_PROCESS	15	0.759905	1.90028	0	0.024293	0.327	1177	tags=60%, list=14%, signal=70%	XM_053686136.1, XM_017473061.3, NM_001257114.1, XM_017473530.3, XM_017482158.3, XM_017493021.3, XM_017473067.3, XM_017493023.3, XM_053676968.1
[TOP, DETAILS]	GO:0072376	protein activation cascade	BIOLOGICAL_PROCESS	19	0.699425	1.82588	0.00362976	0.0423103	0.723	1069	tags=53%, list=13%, signal=60%	XM_053674865.1, XM_017471569.3, XM_017494527.3, XM_053681141.1, XM_017461426.3, NM_001200232.1, XM_017466769.3, XM_017457919.3, XM_017451771.3, XM_053676968.1
[BOTTOM]	GO:0015078	proton transmembrane transporter activity	MOLECULAR_FUNCTION	53	-0.546884	-1.88341	0	0.0107251	0.489	1590	tags=47%, list=19%, signal=58%
[BOTTOM]	GO:0070125	mitochondrial translational elongation	BIOLOGICAL_PROCESS	19	-0.692524	-1.87716	0	0.0114525	0.525	1957	tags=68%, list=24%, signal=89%
[BOTTOM]	GO:0005762	mitochondrial large ribosomal subunit	CELLULAR_COMPONENT	28	-0.617837	-1.85411	0.00236967	0.0147514	0.641	1297	tags=43%, list=16%, signal=51%
[BOTTOM]	GO:0015453	oxidoreduction-driven active transmembrane transporter activity	MOLECULAR_FUNCTION	21	-0.646687	-1.84475	0.00218818	0.0144069	0.677	1956	tags=67%, list=24%, signal=87%
[BOTTOM]	GO:0000413	protein peptidyl-prolyl isomerization	BIOLOGICAL_PROCESS	19	-0.665783	-1.84389	0.00208333	0.014311	0.679	1499	tags=58%, list=18%, signal=71%
[BOTTOM]	GO:0070126	mitochondrial translational termination	BIOLOGICAL_PROCESS	17	-0.671244	-1.81248	0.00824742	0.0185591	0.817	1957	tags=71%, list=24%, signal=92%
[BOTTOM]	GO:0006633	fatty acid biosynthetic process	BIOLOGICAL_PROCESS	56	-0.51414	-1.80673	0	0.0191358	0.83	1819	tags=45%, list=22%, signal=57%
[BOTTOM]	GO:0009168	purine ribonucleoside monophosphate biosynthetic process	BIOLOGICAL_PROCESS	32	-0.572104	-1.80523	0.00434783	0.0193318	0.838	567	tags=28%, list=7%, signal=30%
[BOTTOM]	GO:0003697	single-stranded DNA binding	MOLECULAR_FUNCTION	45	-0.532555	-1.76889	0	0.0266002	0.936	1288	tags=44%, list=16%, signal=52%
[BOTTOM]	GO:1902600	proton transmembrane transport	BIOLOGICAL_PROCESS	53	-0.503377	-1.7401	0	0.0339057	0.979	226	tags=23%, list=3%, signal=23%
[BOTTOM]	GO:0006123	mitochondrial electron transport, cytochrome c to oxygen	BIOLOGICAL_PROCESS	16	-0.665755	-1.72911	0.0110865	0.0373123	0.984	1539	tags=69%, list=19%, signal=84%
[BOTTOM]	GO:0000049	tRNA binding	MOLECULAR_FUNCTION	31	-0.545259	-1.70121	0.00470588	0.045859	0.997	1177	tags=32%, list=14%, signal=37%
[BOTTOM, DETAILS]	GO:0005200	structural constituent of cytoskeleton	MOLECULAR_FUNCTION	36	-0.713958	-2.29437	0	0	0	1462	tags=69%, list=18%, signal=84%	XM_017484063.3, XM_017457500.3, XM_053677187.1, XM_017451049.3, XM_017468580.3, XM_017455130.3, XM_017478378.3, XM_017457542.3, XM_017457270.2, XM_017470483.3, XM_017450711.2, XM_053687297.1, XM_017482434.2, XM_053676253.1, XM_017490538.3, XM_017468721.3, XM_017487114.3, XM_017487115.2, XM_017480083.3, XM_017464002.3, NM_001200996.1, XM_017483986.2, XM_017451143.3, XM_017469373.3, XM_017493523.3
[BOTTOM, DETAILS]	GO:0006635	fatty acid beta-oxidation	BIOLOGICAL_PROCESS	40	-0.678659	-2.2087	0	0.000144446	0.002	1095	tags=48%, list=13%, signal=54%	XM_017475702.3, XM_017489028.3, XM_017489759.3, XM_017455285.3, NM_001200964.1, NM_001200769.1, XM_017450876.2, NM_001201117.1, XM_017453426.3, XM_017476391.2, XM_017472095.3, XM_017468345.3, XM_017467487.3, XM_017450334.3, XM_017456651.3, NM_001201025.1, NM_001200813.2, XM_017454804.3, XM_017454272.3
[BOTTOM, DETAILS]	GO:0000724	double-strand break repair via homologous recombination	BIOLOGICAL_PROCESS	50	-0.624916	-2.16419	0	0.000316316	0.005	1338	tags=48%, list=16%, signal=57%	XM_017475269.3, XM_047154470.2, XM_017455311.3, XM_017482508.3, XM_053674822.1, XM_017493722.3, XM_017488029.3, NM_001200746.1, XM_017477616.3, XM_017475967.3, XM_017467954.3, XM_053675667.1, XM_017450752.3, XM_017491651.3, XM_017491860.2, XM_017467046.3, XM_017451063.3, XM_017488839.2, XM_017460042.3, XM_017456660.3, XM_017470688.3, XM_017453555.3, XM_017467480.3, XM_053683749.1
[BOTTOM, DETAILS]	GO:0005839	proteasome core complex	CELLULAR_COMPONENT	22	-0.759876	-2.16212	0.00214592	0.000296547	0.005	1761	tags=86%, list=21%, signal=109%	NM_001200982.1, XM_017472749.3, XM_017456581.3, NM_001200504.1, XM_017488123.3, XM_053676077.1, NM_001200518.1, XM_017460260.3, NM_001257107.1, XM_017463818.2, NM_001200577.1, XM_017457195.3, XM_017457176.3, NM_001200621.1, NM_001201234.1, NM_001201236.2, XM_017453190.3, XM_017485272.3, NM_001200869.1
[BOTTOM, DETAILS]	GO:0005876	spindle microtubule	CELLULAR_COMPONENT	21	-0.777624	-2.14865	0	0.000389722	0.007	611	tags=48%, list=7%, signal=51%	XM_017463930.3, XM_053676253.1, XM_017493335.2, XM_017492436.2, XM_017456759.3, XM_017459206.2, XM_017493523.3, XM_053674455.1, XM_017493120.3, XM_017480419.3
[BOTTOM, DETAILS]	GO:0015986	proton motive force-driven ATP synthesis	BIOLOGICAL_PROCESS	20	-0.763207	-2.09279	0	0.00121258	0.026	226	tags=55%, list=3%, signal=56%	XM_017488941.2, XM_017478179.3, NM_001200952.1, XM_017492442.2, XM_017453734.3, XM_017470381.2, XM_017477702.3, NM_001201011.1, NM_001200823.1, XM_017470898.2, XM_017467681.2, NM_001200615.1, NM_001200602.1
[BOTTOM, DETAILS]	GO:0009055	electron transfer activity	MOLECULAR_FUNCTION	39	-0.633632	-2.09109	0	0.00115484	0.026	2074	tags=59%, list=25%, signal=78%	XM_017467151.3, XM_017452074.3, NM_001200319.2, NM_001201062.1, NM_001201311.2, XM_017481372.2, XM_017451773.3, NM_001200759.1, XM_017466631.3, NM_001200769.1, XM_017495284.2, XM_017461608.3, NM_001200657.2, NM_001201297.1, XM_017453369.3, NM_001201206.1, XM_017467681.2, XM_017493303.2, XM_017493144.3, NM_001200814.1, XM_017486084.3, NM_001200825.1, XM_053677720.1
[BOTTOM, DETAILS]	GO:0006120	mitochondrial electron transport, NADH to ubiquinone	BIOLOGICAL_PROCESS	15	-0.794081	-2.02542	0	0.00259399	0.076	1272	tags=80%, list=15%, signal=94%	XM_017461608.3, NM_001200657.2, NM_001200939.1, XM_017472162.2, NM_001201208.1, XM_017463142.3, NM_001200616.1, NM_001201206.1, XM_017485810.3, XM_017489225.3, XM_017470615.2, NM_001200825.1
[BOTTOM, DETAILS]	GO:0006099	tricarboxylic acid cycle	BIOLOGICAL_PROCESS	25	-0.673573	-2.01174	0	0.00319577	0.101	1767	tags=64%, list=21%, signal=81%	XM_017485892.3, XM_017482390.3, XM_053677583.1, XM_017484050.3, XM_017465598.2, XM_017453626.3, XM_017453295.3, XM_017482022.3, NM_001201201.1, XM_017476570.3, XM_017487208.3, XM_053681349.1, XM_053685363.1, XM_017457211.3, XM_017493144.3, XM_053674012.1
[BOTTOM, DETAILS]	GO:0071616	acyl-CoA biosynthetic process	BIOLOGICAL_PROCESS	24	-0.665123	-1.94175	0	0.00719088	0.262	1723	tags=58%, list=21%, signal=74%	XM_017482664.3, NM_001201135.1, XM_017469343.3, NM_001201084.1, XM_017476889.3, XM_017493054.3, XM_017495847.3, XM_017453295.3, NM_001200521.1, XM_053680102.1, XM_017466650.3, XM_053677213.1, XM_017462694.3, XM_017457211.3
[BOTTOM, DETAILS]	GO:0032981	mitochondrial respiratory chain complex I assembly	BIOLOGICAL_PROCESS	22	-0.688063	-1.93419	0	0.00755551	0.288	1956	tags=73%, list=24%, signal=95%	XM_017467151.3, NM_001201062.1, XM_017469877.3, XM_017494138.3, NM_001201293.1, NM_001200985.1, XM_017470948.3, NM_001200657.2, XM_017477017.3, NM_001200939.1, NM_001201297.1, XM_017463142.3, NM_001201206.1, XM_047150864.2, NM_001200814.1, NM_001200825.1

## Sheet: Alltrt
Tags	GO ID	GO Name	GO Category	Size	ES	NES	Nominal p-val	FDR q-val	FWER p-val	Rank at Max	Leading Edge
[BOTTOM]	GO:0071616	acyl-CoA biosynthetic process	BIOLOGICAL_PROCESS	23	-0.712011	-2.04052	0	0.000758646	0.062	1202	tags=65%, list=14%, signal=76%
[BOTTOM]	GO:0000724	double-strand break repair via homologous recombination	BIOLOGICAL_PROCESS	49	-0.509628	-1.71834	0.00224215	0.0297223	0.998	1709	tags=45%, list=20%, signal=56%
[BOTTOM]	GO:0005876	spindle microtubule	CELLULAR_COMPONENT	21	-0.597427	-1.68863	0.00947867	0.0373081	0.999	601	tags=29%, list=7%, signal=31%

## Sheet: UnfedGSEA
Tags	GO ID	GO Name	GO Category	Size	ES	NES	Nominal p-val	FDR q-val	FWER p-val	Rank at Max	Leading Edge
[TOP, DETAILS]	GO:0000422	autophagy of mitochondrion	BIOLOGICAL_PROCESS	28	0.672266	1.94512	0	0.0190967	0.183	1471	tags=50%, list=17%, signal=60%
[TOP, DETAILS]	GO:0005776	autophagosome	CELLULAR_COMPONENT	31	0.628949	1.88083	0	0.0317279	0.428	1288	tags=45%, list=15%, signal=53%
[BOTTOM]	GO:0070126	mitochondrial translational termination	BIOLOGICAL_PROCESS	17	-0.81626	-2.09117	0	0.000276633	0.019	1470	tags=88%, list=17%, signal=107%
[BOTTOM]	GO:0000413	protein peptidyl-prolyl isomerization	BIOLOGICAL_PROCESS	20	-0.683744	-1.87591	0	0.00612803	0.546	1729	tags=65%, list=21%, signal=82%
[BOTTOM]	GO:0000049	tRNA binding	MOLECULAR_FUNCTION	31	-0.587866	-1.82255	0	0.0113559	0.792	1547	tags=42%, list=18%, signal=51%
[BOTTOM, DETAILS]	GO:0009168	purine ribonucleoside monophosphate biosynthetic process	BIOLOGICAL_PROCESS	31	-0.745976	-2.2929	0	0	0	1009	tags=48%, list=12%, signal=55%
[BOTTOM, DETAILS]	GO:0070125	mitochondrial translational elongation	BIOLOGICAL_PROCESS	19	-0.822091	-2.24116	0	3.39857e-05	0.001	1470	tags=95%, list=17%, signal=115%
[BOTTOM, DETAILS]	GO:0006099	tricarboxylic acid cycle	BIOLOGICAL_PROCESS	24	-0.758232	-2.1887	0	5.01608e-05	0.002	1110	tags=67%, list=13%, signal=77%
[BOTTOM, DETAILS]	GO:0005762	mitochondrial large ribosomal subunit	CELLULAR_COMPONENT	27	-0.719021	-2.13045	0	0.000110941	0.006	2099	tags=74%, list=25%, signal=98%

## Sheet: Fedonly
Tags	GO ID	GO Name	GO Category	Size	ES	NES	Nominal p-val	FDR q-val	FWER p-val	Rank at Max	Leading Edge
[BOTTOM, DETAILS]	GO:0033260	nuclear DNA replication	BIOLOGICAL_PROCESS	18	-0.74533	-2.0129	0	0.00280497	0.101	1176	tags=72%, list=14%, signal=84%
[BOTTOM, DETAILS]	GO:0016628	oxidoreductase activity, acting on the CH-CH group of donors, NAD or NADP as acceptor	MOLECULAR_FUNCTION	19	-0.732467	-1.97955	0	0.0045233	0.177	153	tags=26%, list=2%, signal=27%

## Sheet: FCNonly
Tags	GO ID	GO Name	GO Category	Size	ES	NES	Nominal p-val	FDR q-val	FWER p-val	Rank at Max	Leading Edge
[BOTTOM, DETAILS]	GO:0005763	mitochondrial small ribosomal subunit	CELLULAR_COMPONENT	19	-0.878162	-2.48639	0	0	0	888	tags=95%, list=11%, signal=106%
[BOTTOM, DETAILS]	GO:0006695	cholesterol biosynthetic process	BIOLOGICAL_PROCESS	22	-0.795871	-2.34118	0	0	0	220	tags=41%, list=3%, signal=42%
[BOTTOM]	GO:0019843	rRNA binding	MOLECULAR_FUNCTION	43	-0.650085	-2.23918	0	0	0	1629	tags=51%, list=20%, signal=63%
[BOTTOM]	GO:0003735	structural constituent of ribosome	MOLECULAR_FUNCTION	147	-0.528365	-2.2246	0	0	0	1397	tags=35%, list=17%, signal=41%
[BOTTOM]	GO:0043043	peptide biosynthetic process	BIOLOGICAL_PROCESS	80	-0.566224	-2.14913	0	9.9854e-05	0.008	1472	tags=44%, list=18%, signal=53%
[BOTTOM]	GO:0017069	snRNA binding	MOLECULAR_FUNCTION	19	-0.741006	-2.08707	0	0.000338765	0.035	1691	tags=79%, list=21%, signal=99%
[BOTTOM]	GO:0030488	tRNA methylation	BIOLOGICAL_PROCESS	16	-0.752277	-2.02309	0	0.000883783	0.097	1655	tags=81%, list=20%, signal=102%
[BOTTOM]	GO:0003755	peptidyl-prolyl cis-trans isomerase activity	MOLECULAR_FUNCTION	26	-0.65703	-2.02194	0	0.000882291	0.098	1122	tags=54%, list=14%, signal=62%
[BOTTOM]	GO:0006457	protein folding	BIOLOGICAL_PROCESS	142	-0.481769	-1.99457	0	0.00136815	0.162	2288	tags=54%, list=28%, signal=73%
[BOTTOM]	GO:0006418	tRNA aminoacylation for protein translation	BIOLOGICAL_PROCESS	29	-0.629068	-1.97143	0	0.00177338	0.218	1826	tags=62%, list=22%, signal=80%
[BOTTOM]	GO:0004812	aminoacyl-tRNA ligase activity	MOLECULAR_FUNCTION	29	-0.607375	-1.89412	0	0.00436075	0.523	1971	tags=62%, list=24%, signal=81%
[BOTTOM]	GO:0007007	inner mitochondrial membrane organization	BIOLOGICAL_PROCESS	22	-0.64253	-1.88898	0	0.00462949	0.545	1104	tags=64%, list=13%, signal=73%
[BOTTOM]	GO:0006636	unsaturated fatty acid biosynthetic process	BIOLOGICAL_PROCESS	15	-0.694988	-1.8592	0.00212766	0.00599365	0.688	1582	tags=47%, list=19%, signal=58%
[BOTTOM]	GO:0008175	tRNA methyltransferase activity	MOLECULAR_FUNCTION	15	-0.714727	-1.84745	0.00408163	0.00652067	0.73	1655	tags=73%, list=20%, signal=92%
[TOP]	GO:0009267	cellular response to starvation	BIOLOGICAL_PROCESS	48	0.534646	1.82382	0	0.0322653	0.803	1235	tags=33%, list=15%, signal=39%
[BOTTOM]	GO:0098800	inner mitochondrial membrane protein complex	CELLULAR_COMPONENT	32	-0.568856	-1.80176	0	0.00995304	0.901	1721	tags=59%, list=21%, signal=75%
[BOTTOM]	GO:0006261	DNA-templated DNA replication	BIOLOGICAL_PROCESS	57	-0.494323	-1.78878	0	0.0108582	0.922	1833	tags=51%, list=22%, signal=65%
[BOTTOM]	GO:0035337	fatty-acyl-CoA metabolic process	BIOLOGICAL_PROCESS	18	-0.598151	-1.6815	0.00881057	0.0275141	0.999	1582	tags=44%, list=19%, signal=55%
[BOTTOM]	GO:0070206	protein trimerization	BIOLOGICAL_PROCESS	16	-0.594223	-1.60301	0.029724	0.047875	1	1919	tags=56%, list=23%, signal=73%

## Sheet: NCNonly
Tags	GO ID	GO Name	GO Category	Size	ES	NES	Nominal p-val	FDR q-val	FWER p-val	Rank at Max	Leading Edge
[TOP, DETAILS]	GO:0072376	protein activation cascade	BIOLOGICAL_PROCESS	20	0.731387	2.02229	0	0.00825717	0.049	1185	tags=55%, list=15%, signal=64%

[truncated: 2 more sheets: FCFonly, NCFonly]
