# Supplementary material for: Hepatic transcriptomics reveals immuno-metabolic interactions in juvenile channel catfish (Ictalurus punctatus) after Aeromonas hydrophila infection
Source: BMC Genomics. 2026 May 28;27:639. doi: 10.1186/s12864-026-12988-1 (PMC13403400; doi:10.1186/s12864-026-12988-1)
Supplement: Supplementary file 6 — Supplementary Material 6: Supplementary Table 5: The list of enriched Kyoto Encyclopedia of Genes and Genomes (KEGG) derived from differentially expressed genes (DEGs, FDR < 0.05) in the liver of channel catfish challenged with virulent Aeromonas hydrophila. The analysis was conducted on DEGs consistently expressed across at least one timepoint (2, 4, or 8 hours post-challenge). Pathway enrichment was evaluated separately for each treatment group using KEGG. Pathways related to lipid metabolism and immune signaling were highlighted. [file 12864_2026_12988_MOESM6_ESM.xlsx]

## Sheet: Legend
Supplementary Table 5: The list of enriched Kyoto Encyclopedia of Genes and Genomes (KEGG) derived from differentially expressed genes (DEGs, FDR < 0.05) in the liver of channel catfish challenged with virulent Aeromonas hydrophila. The analysis was conducted on DEGs consistently expressed across at least one timepoint (2, 4, or 8 hours post-challenge). Pathway enrichment was evaluated separately…

## Sheet: FCF2h
Database	Pathway	ID	Species	#Seqs	#Diff. Expr Seqs	GSEA Tag	GSEA ES	GSEA NES	Fisher Tag	Fisher FDR	Fisher P-Value
KEGG	Prion disease	ko05020	None	240	13	BOTTOM	-0.426684	-4.00548	OVER	0.00331525	4.60452e-05
KEGG	Parkinson disease	ko05012	None	278	16	BOTTOM	-0.422793	-3.91362	OVER	0.000512222	2.7791e-06
KEGG	Amyotrophic lateral sclerosis	ko05014	None	348	17	BOTTOM	-0.361997	-3.90011	OVER	0.00130047	1.20414e-05
KEGG	Alzheimer disease	ko05010	None	392	15	BOTTOM	-0.383059	-3.87399	OVER	0.0275321	0.000573585
KEGG	Huntington disease	ko05016	None	370	12	BOTTOM	-0.417754	-3.85999		0.196493	0.011826
KEGG	Pathways of neurodegeneration - multiple diseases	ko05022	None	520	20	BOTTOM	-0.305031	-3.67412	OVER	0.00399298	6.47011e-05
KEGG	Oxidative phosphorylation	ko00190	None	108	10	BOTTOM	-0.477417	-3.6729	OVER	0.000512222	3.55709e-06
KEGG	Thermogenesis	ko04714	None	238	9	BOTTOM	-0.432672	-3.64556		0.159358	0.00774658
KEGG	Carbon fixation pathways in prokaryotes	ko00720	None	112	5	BOTTOM	-0.52026	-3.44828		0.267538	0.0231021
KEGG	Citrate cycle (TCA cycle)	ko00020	None	70	4	BOTTOM	-0.521702	-3.07121		0.234089	0.0184236
KEGG	Valine, leucine and isoleucine degradation	ko00280	None	76	5	BOTTOM	-0.445534	-2.93652		0.112375	0.00480713
KEGG	Motor proteins	ko04814	None	319	10	BOTTOM	-0.450817	-2.82466		0.267538	0.0267418
KEGG	Chemical carcinogenesis - reactive oxygen species	ko05208	None	187	11	BOTTOM	-0.329302	-2.80159	OVER	0.00462598	8.56662e-05
KEGG	Diabetic cardiomyopathy	ko05415	None	217	14	BOTTOM	-0.302018	-2.77029	OVER	0.000512222	3.18704e-06
KEGG	Arginine and proline metabolism	ko00330	None	123	3	BOTTOM	-0.418717	-2.5533		0.864155	0.262047
KEGG	NOD-like receptor signaling pathway	ko04621	None	617	4	TOP	0.306432	2.51824		0.645193	0.116493
KEGG	Biosynthesis of unsaturated fatty acids	ko01040	None	69	3	BOTTOM	-0.43285	-2.51237		0.512456	0.0777442
KEGG	Propanoate metabolism	ko00640	None	86	4	BOTTOM	-0.430014	-2.50394		0.320584	0.0357881
KEGG	Ribosome	ko03010	None	64	0	BOTTOM	-0.409965	-2.50331		1	1
KEGG	Staphylococcus aureus infection	ko05150	None	97	4	TOP	0.474182	2.4232		0.392505	0.0517889
KEGG	Oocyte meiosis	ko04114	None	131	2	BOTTOM	-0.394869	-2.41513		1	0.714217
KEGG	Legionellosis	ko05134	None	66	3	TOP	0.48982	2.39496		0.479918	0.0700156
KEGG	Fatty acid elongation	ko00062	None	87	4	BOTTOM	-0.373018	-2.3677		0.320584	0.0371047
KEGG	Transcriptional misregulation in cancer	ko05202	None	395	5	TOP	0.293797	2.36456		1	1
KEGG	Pyruvate metabolism	ko00620	None	158	8	BOTTOM	-0.287981	-2.30291		0.0642962	0.00208367
KEGG	Retrograde endocannabinoid signaling	ko04723	None	160	2	BOTTOM	-0.453371	-2.27762		1	1
KEGG	Spinocerebellar ataxia	ko05017	None	186	2	BOTTOM	-0.389092	-2.27225		1	1
KEGG	Non-alcoholic fatty liver disease	ko04932	None	169	11	BOTTOM	-0.285013	-2.26562	OVER	0.00294768	3.41167e-05
KEGG	Phenylalanine metabolism	ko00360	None	78	4	BOTTOM	-0.432382	-2.2649		0.267538	0.0262441
KEGG	Glyoxylate and dicarboxylate metabolism	ko00630	None	105	2	BOTTOM	-0.353253	-2.24784		1	0.665269
KEGG	Glutathione metabolism	ko00480	None	119	3	BOTTOM	-0.322773	-2.24538		0.85253	0.246531
KEGG	Lipid and atherosclerosis	ko05417	None	663	8	TOP	0.223392	2.21596		1	0.738733
KEGG	Fatty acid degradation	ko00071	None	149	4	BOTTOM	-0.317936	-2.19558		0.702228	0.168917
KEGG	Neutrophil extracellular trap formation	ko04613	None	235	6	TOP	0.304555	2.19103		0.702228	0.157091
KEGG	Systemic lupus erythematosus	ko05322	None	139	5	TOP	0.444273	2.13066		0.392505	0.0510017
KEGG	Rheumatoid arthritis	ko05323	None	98	1	TOP	0.392653	2.0881		1	1
KEGG	Cytosolic DNA-sensing pathway	ko04623	None	418	2	TOP	0.392226	2.04272		0.678357	0.138184
KEGG	Neuroactive ligand-receptor interaction	ko04080	None	358	5	TOP	0.309351	2.01329		1	1
KEGG	Viral protein interaction with cytokine and cytokine receptor	ko04061	None	68	2	TOP	0.428156	2.00204		0.861786	0.257339
KEGG	Longevity regulating pathway	ko04211	None	113	3	TOP	0.353221	1.99891		0.79162	0.223559
KEGG	Adipocytokine signaling pathway	ko04920	None	102	4	TOP	0.388907	1.99653		0.440501	0.060161
KEGG	Complement and coagulation cascades	ko04610	None	94	5	TOP	0.31162	1.98419		0.196493	0.0116111
KEGG	Focal adhesion	ko04510	None	282	2	BOTTOM	-0.20881	-1.96715		0.989038	0.446194
KEGG	Leishmaniasis	ko05140	None	78	3	TOP	0.323141	1.91488		0.591084	0.103007
KEGG	Biosynthesis of cofactors	ko01240	None	160	8	BOTTOM	-0.228115	-1.91404		0.0649149	0.00225399
KEGG	Cytokine-cytokine receptor interaction	ko04060	None	181	5	TOP	0.281281	1.89786		0.734989	0.192332
KEGG	Peroxisome	ko04146	None	89	1	BOTTOM	-0.388786	-1.89159		1	1
KEGG	Cell cycle	ko04110	None	170	5	BOTTOM	-0.289449	-1.87038		0.591084	0.100014
KEGG	Butanoate metabolism	ko00650	None	70	2	BOTTOM	-0.342551	-1.86973		0.867387	0.268062
KEGG	Glioma	ko05214	None	115	2	BOTTOM	-0.314085	-1.86192		1	0.683131
KEGG	Mitophagy - animal	ko04137	None	102	6	TOP	0.310152	1.85553		0.0968314	0.00358635
KEGG	Aminoacyl-tRNA biosynthesis	ko00970	None	101	2	BOTTOM	-0.277244	-1.84607		1	0.658693
KEGG	Th17 cell differentiation	ko04659	None	129	3	TOP	0.289378	1.8365		0.989038	0.437486
KEGG	Oxytocin signaling pathway	ko04921	None	271	4	BOTTOM	-0.286282	-1.81942		1	0.79852
KEGG	Adrenergic signaling in cardiomyocytes	ko04261	None	294	4	BOTTOM	-0.318652	-1.81852		1	1
KEGG	Coronavirus disease - COVID-19	ko05171	None	571	9	TOP	0.181433	1.80288		1	0.719549
KEGG	Phagosome	ko04145	None	273	8	TOP	0.245869	1.78639		0.452591	0.0628599
KEGG	Measles	ko05162	None	184	4	TOP	0.289641	1.78078		0.96582	0.342771
KEGG	Other glycan degradation	ko00511	None	99	0	TOP	0.318489	1.77185		0.987427	0.407868
KEGG	Lysine degradation	ko00310	None	244	3	BOTTOM	-0.245175	-1.76256		1	1
KEGG	Melanogenesis	ko04916	None	168	1	BOTTOM	-0.323596	-1.74315		1	0.523843
KEGG	Gap junction	ko04540	None	168	2	BOTTOM	-0.320414	-1.74186		1	1
KEGG	Tuberculosis	ko05152	None	324	4	TOP	0.216063	1.73779		1	1
KEGG	Th1 and Th2 cell differentiation	ko04658	None	95	2	TOP	0.327013	1.73091		0.987427	0.399541
KEGG	Lysosome	ko04142	None	160	5	TOP	0.240561	1.72834		0.530289	0.0822439
KEGG	beta-Alanine metabolism	ko00410	None	81	4	BOTTOM	-0.316793	-1.69934		0.278154	0.0296182
KEGG	Drug metabolism - cytochrome P450	ko00982	None	143	3	BOTTOM	-0.2422	-1.69751		1	0.46454
KEGG	ECM-receptor interaction	ko04512	None	73	2	BOTTOM	-0.346254	-1.69694		0.87181	0.28414
KEGG	Tryptophan metabolism	ko00380	None	111	7	BOTTOM	-0.252662	-1.69376	OVER	0.0374108	0.00112579
KEGG	Glycolysis / Gluconeogenesis	ko00010	None	182	8	BOTTOM	-0.190174	-1.67764		0.112375	0.00494241
KEGG	Metabolism of xenobiotics by cytochrome P450	ko00980	None	134	3	BOTTOM	-0.234709	-1.64832		0.989038	0.446441
KEGG	Kaposi sarcoma-associated herpesvirus infection	ko05167	None	302	11	TOP	0.184697	1.64319		0.112375	0.00447356
KEGG	Necroptosis	ko04217	None	553	0	TOP	0.203293	1.63549	UNDER	0.0298081	0.000690003
KEGG	mRNA surveillance pathway	ko03015	None	111	0	BOTTOM	-0.281126	-1.63332		0.987427	0.413851
KEGG	Spliceosome	ko03040	None	105	0	BOTTOM	-0.224644	-1.61798		0.987427	0.409711
KEGG	Sphingolipid metabolism	ko00600	None	217	2	TOP	0.230719	1.60825		1	0.773352
KEGG	Inflammatory mediator regulation of TRP channels	ko04750	None	133	1	BOTTOM	-0.295585	-1.60604		1	1
KEGG	Progesterone-mediated oocyte maturation	ko04914	None	83	1	BOTTOM	-0.344339	-1.59807		1	1
KEGG	Apelin signaling pathway	ko04371	None	201	4	BOTTOM	-0.249392	-1.59781		1	0.540296
KEGG	Drug metabolism - other enzymes	ko00983	None	200	7	BOTTOM	-0.19128	-1.57199		0.267538	0.0261252
KEGG	Dopaminergic synapse	ko04728	None	215	3	BOTTOM	-0.275013	-1.5525		1	1
KEGG	Toll-like receptor signaling pathway	ko04620	None	105	4	TOP	0.259605	1.54336		0.463933	0.065509
KEGG	N-Glycan biosynthesis	ko00510	None	118	0	TOP	0.262142	1.53926		0.987427	0.421231
KEGG	TGF-beta signaling pathway	ko04350	None	123	1	TOP	0.252773	1.51993		1	1
KEGG	Mineral absorption	ko04978	None	91	1	TOP	0.327307	1.51698		1	1
KEGG	Cushing syndrome	ko04934	None	250	4	BOTTOM	-0.222219	-1.51255		1	0.785295
KEGG	Melanoma	ko05218	None	88	1	BOTTOM	-0.299854	-1.49613		1	1
KEGG	Regulation of actin cytoskeleton	ko04810	None	324	6	BOTTOM	-0.166085	-1.4948		1	0.475881
KEGG	Carbon fixation in photosynthetic organisms	ko00710	None	70	4	BOTTOM	-0.258621	-1.4662		0.234089	0.0184236
KEGG	Longevity regulating pathway - worm	ko04212	None	80	6	BOTTOM	-0.198562	-1.41785	OVER	0.0373975	0.00103882
KEGG	Pyrimidine metabolism	ko00240	None	190	7	BOTTOM	-0.175487	-1.39491		0.252074	0.0204226
KEGG	Salmonella infection	ko05132	None	735	9	BOTTOM	-0.133313	-1.391		1	0.750445
KEGG	Glycine, serine and threonine metabolism	ko00260	None	105	3	BOTTOM	-0.194033	-1.38568		0.734989	0.193679
KEGG	One carbon pool by folate	ko00670	None	53	2	BOTTOM	-0.26981	-1.37364		0.705017	0.177886
KEGG	Isoquinoline alkaloid biosynthesis	ko00950	None	28	1		-	-		0.96582	0.334675
KEGG	Retinol metabolism	ko00830	None	130	2		-	-		1	0.712227
KEGG	FoxO signaling pathway	ko04068	None	173	4		-	-		0.940038	0.319874
KEGG	HIF-1 signaling pathway	ko04066	None	155	2		-	-		1	1
KEGG	Alcoholism	ko05034	None	232	5		-	-		0.987427	0.392869
KEGG	Morphine addiction	ko05032	None	117	0		-	-		0.987427	0.420022
KEGG	NF-kappa B signaling pathway	ko04064	None	146	2		-	-		1	1
KEGG	Nicotine addiction	ko05033	None	47	0		-	-		1	1
KEGG	Cocaine addiction	ko05030	None	84	2		-	-		0.96582	0.342624
KEGG	Chemokine signaling pathway	ko04062	None	243	1		-	-		0.867387	0.271059
KEGG	Amphetamine addiction	ko05031	None	123	3		-	-		0.864155	0.262047
KEGG	Phenylpropanoid biosynthesis	ko00940	None	21	2		-	-		0.320584	0.0363628
KEGG	Flavonoid biosynthesis	ko00941	None	1	0		-	-		1	1
KEGG	Herpes simplex virus 1 infection	ko05168	None	323	4		-	-		1	1
KEGG	Epstein-Barr virus infection	ko05169	None	272	9		-	-		0.234089	0.0173637
KEGG	Flavone and flavonol biosynthesis	ko00944	None	2	0		-	-		1	1
KEGG	Human T-cell leukemia virus 1 infection	ko05166	None	340	6		-	-		1	0.640257
KEGG	Degradation of flavonoids	ko00946	None	5	0		-	-		1	1
KEGG	Influenza A	ko05164	None	576	4		-	-		0.702228	0.151452
KEGG	Human papillomavirus infection	ko05165	None	534	5		-	-		0.999788	0.455746
KEGG	Human cytomegalovirus infection	ko05163	None	398	4		-	-		1	0.66699
KEGG	Sphingolipid signaling pathway	ko04071	None	171	1		-	-		1	0.523863
KEGG	Hepatitis C	ko05160	None	222	6		-	-		0.68316	0.141368
KEGG	Phospholipase D signaling pathway	ko04072	None	256	1		-	-		0.87181	0.278681
KEGG	Hepatitis B	ko05161	None	206	6		-	-		0.512456	0.078292
KEGG	Phosphatidylinositol signaling system	ko04070	None	263	3		-	-		1	1
KEGG	Thiamine metabolism	ko00730	None	2031	25		-	-		0.987427	0.421913
KEGG	Human immunodeficiency virus 1 infection	ko05170	None	1536	12		-	-		0.234089	0.0171551
KEGG	Tropane, piperidine and pyridine alkaloid biosynthesis	ko00960	None	25	0		-	-		1	1
KEGG	Glycosphingolipid biosynthesis - lacto and neolacto series	ko00601	None	55	0		-	-		1	1
KEGG	Betalain biosynthesis	ko00965	None	12	1		-	-		0.702228	0.160151
KEGG	Glucosinolate biosynthesis	ko00966	None	6	1		-	-		0.530786	0.0835497
KEGG	Glycosphingolipid biosynthesis - globo and isoglobo series	ko00603	None	62	0		-	-		1	1
KEGG	Glycosphingolipid biosynthesis - ganglio series	ko00604	None	49	0		-	-		1	1
KEGG	cAMP signaling pathway	ko04024	None	405	6		-	-		1	0.8328
KEGG	Nitrogen metabolism	ko00910	None	58	2		-	-		0.747	0.204042
KEGG	PD-L1 expression and PD-1 checkpoint pathway in cancer	ko05235	None	351	4		-	-		1	0.821112
KEGG	cGMP-PKG signaling pathway	ko04022	None	277	4		-	-		1	1
KEGG	Endocytosis	ko04144	None	452	1		-	-		0.267538	0.024027
KEGG	Central carbon metabolism in cancer	ko05230	None	99	3		-	-		0.702228	0.171992
KEGG	Protein processing in endoplasmic reticulum	ko04141	None	173	3		-	-		1	0.740888
KEGG	Calcium signaling pathway	ko04020	None	387	4		-	-		1	0.665191
KEGG	Vibrio cholerae infection	ko05110	None	89	1		-	-		1	1
KEGG	Choline metabolism in cancer	ko05231	None	164	1		-	-		1	0.734605
KEGG	Proteasome	ko03050	None	25	1		-	-		0.902338	0.304957
KEGG	Cardiac muscle contraction	ko04260	None	158	6		-	-		0.267538	0.0271086
KEGG	Autophagy - animal	ko04140	None	201	4		-	-		1	0.540296
KEGG	Osteoclast differentiation	ko04380	None	190	3		-	-		1	0.755963
KEGG	Terpenoid backbone biosynthesis	ko00900	None	43	2		-	-		0.664166	0.127606
KEGG	Indole alkaloid biosynthesis	ko00901	None	2	1		-	-		0.275132	0.0286596
KEGG	AMPK signaling pathway	ko04152	None	162	5		-	-		0.536258	0.0856523
KEGG	Epithelial cell signaling in Helicobacter pylori infection	ko05120	None	119	1		-	-		1	1
KEGG	Limonene degradation	ko00903	None	7	1		-	-		0.588876	0.0967829
KEGG	Hippo signaling pathway - multiple species	ko04392	None	45	0		-	-		1	1
KEGG	mTOR signaling pathway	ko04150	None	185	3		-	-		1	0.751165
KEGG	Brassinosteroid biosynthesis	ko00905	None	3	0		-	-		1	1
KEGG	PI3K-Akt signaling pathway	ko04151	None	394	6		-	-		1	0.829051
KEGG	Hippo signaling pathway	ko04390	None	265	2		-	-		1	0.596378
KEGG	Pinene, camphor and geraniol degradation	ko00907	None	32	1		-	-		0.987427	0.372341
KEGG	Protein export	ko03060	None	13	1		-	-		0.702228	0.172283
KEGG	Hippo signaling pathway - fly	ko04391	None	178	2		-	-		1	1
KEGG	Vascular smooth muscle contraction	ko04270	None	206	5		-	-		0.796022	0.226645
KEGG	Zeatin biosynthesis	ko00908	None	2	-		-	-		1	1
KEGG	Sesquiterpenoid and triterpenoid biosynthesis	ko00909	None	5	0		-	-		1	1
KEGG	Caprolactam degradation	ko00930	None	52	2		-	-		0.702228	0.17272
KEGG	Yersinia infection	ko05135	None	579	3		-	-		0.479918	0.0710989
KEGG	Pertussis	ko05133	None	438	6		-	-		1	1
KEGG	Shigellosis	ko05131	None	744	9		-	-		1	0.75105
KEGG	Pathogenic Escherichia coli infection	ko05130	None	642	5		-	-		0.702228	0.175076
KEGG	Sulfur metabolism	ko00920	None	33	1		-	-		0.987427	0.381421
KEGG	Amoebiasis	ko05146	None	118	2		-	-		1	0.688788
KEGG	Malaria	ko05144	None	78	3		-	-		0.591084	0.103007
KEGG	Toxoplasmosis	ko05145	None	118	2		-	-		1	0.688788
KEGG	Chagas disease	ko05142	None	125	3		-	-		0.989038	0.430985
KEGG	African trypanosomiasis	ko05143	None	35	0		-	-		1	1
KEGG	Polycomb repressive complex	ko03083	None	79	1		-	-		1	1
KEGG	ATP-dependent chromatin remodeling	ko03082	None	131	1		-	-		1	1
KEGG	RNA degradation	ko03018	None	96	1		-	-		1	1
KEGG	Nucleocytoplasmic transport	ko03013	None	83	0		-	-		1	0.635465
KEGG	Hedgehog signaling pathway - fly	ko04341	None	49	0		-	-		1	1
KEGG	Asthma	ko05310	None	24	1		-	-		0.884529	0.29476
KEGG	Viral life cycle - HIV-1	ko03250	None	96	0		-	-		1	0.651075
KEGG	Hedgehog signaling pathway	ko04340	None	82	0		-	-		1	0.634578
KEGG	Chemical carcinogenesis - receptor activation	ko05207	None	241	4		-	-		1	0.780791
KEGG	Proteoglycans in cancer	ko05205	None	331	2		-	-		0.85253	0.246681
KEGG	MicroRNAs in cancer	ko05206	None	305	6		-	-		0.999788	0.458236
KEGG	Virion - Adenovirus	ko03267	None	10	0		-	-		1	1
KEGG	Viral carcinogenesis	ko05203	None	381	7		-	-		1	0.50794
KEGG	Virion - Orthopoxvirus	ko03268	None	1	-		-	-		1	1
KEGG	Chemical carcinogenesis - DNA adducts	ko05204	None	38	1		-	-		0.987427	0.424898
KEGG	p53 signaling pathway	ko04115	None	76	2		-	-		0.894348	0.300186
KEGG	Virion - Lyssavirus	ko03265	None	8	-		-	-		1	1
KEGG	Cell cycle - Caulobacter	ko04112	None	3	1		-	-		0.354584	0.0426814
KEGG	Virion - Herpesvirus	ko03266	None	15	1		-	-		0.734989	0.196027
KEGG	Meiosis - yeast	ko04113	None	72	2		-	-		0.87181	0.278783
KEGG	Autoimmune thyroid disease	ko05320	None	96	1		-	-		1	1
KEGG	Virion - Flavivirus	ko03264	None	3	-		-	-		1	1
KEGG	Inflammatory bowel disease	ko05321	None	48	1		-	-		1	0.502939
KEGG	Basal transcription factors	ko03022	None	23	0		-	-		1	1
KEGG	Cell cycle - yeast	ko04111	None	95	2		-	-		0.987427	0.399541
KEGG	Pathways in cancer	ko05200	None	678	9		-	-		1	1
KEGG	Virion - Coronavirus	ko03262	None	1	-		-	-		1	1
KEGG	RNA polymerase	ko03020	None	79	0		-	-		1	0.63224
KEGG	Virion - Human immunodeficiency virus	ko03260	None	9	0		-	-		1	1
KEGG	Bladder cancer	ko05219	None	59	2		-	-		0.753572	0.209326
KEGG	Thyroid cancer	ko05216	None	101	1		-	-		1	1
KEGG	Basal cell carcinoma	ko05217	None	91	0		-	-		1	0.644265
KEGG	Prostate cancer	ko05215	None	173	3		-	-		1	0.740888
KEGG	Pancreatic cancer	ko05212	None	109	2		-	-		1	0.6722
KEGG	Endometrial cancer	ko05213	None	95	1		-	-		1	1
KEGG	Colorectal cancer	ko05210	None	150	2		-	-		1	1
KEGG	Sulfur relay system	ko04122	None	3	-		-	-		1	1
KEGG	Graft-versus-host disease	ko05332	None	79	0		-	-		1	0.63224
KEGG	Renal cell carcinoma	ko05211	None	94	1		-	-		1	1
KEGG	Axon regeneration	ko04361	None	212	2		-	-		1	0.772793
KEGG	DNA replication	ko03030	None	31	3		-	-		0.185773	0.00989072
KEGG	Allograft rejection	ko05330	None	84	1		-	-		1	1
KEGG	Ubiquitin mediated proteolysis	ko04120	None	106	3		-	-		0.734989	0.197358
KEGG	Axon guidance	ko04360	None	388	3		-	-		0.987427	0.383803
KEGG	Autophagy - yeast	ko04138	None	71	1		-	-		1	1
KEGG	Mitophagy - yeast	ko04139	None	39	1		-	-		0.989038	0.433221
KEGG	Autophagy - other	ko04136	None	29	1		-	-		0.96582	0.344297
KEGG	Hepatocellular carcinoma	ko05225	None	204	4		-	-		1	0.543314
KEGG	Rap1 signaling pathway	ko04015	None	339	3		-	-		1	0.639806
KEGG	Gastric cancer	ko05226	None	200	3		-	-		1	0.766265
KEGG	MAPK signaling pathway - plant	ko04016	None	12	1		-	-		0.702228	0.160151
KEGG	Non-small cell lung cancer	ko05223	None	107	1		-	-		1	1
KEGG	MAPK signaling pathway - fly	ko04013	None	151	0		-	-		0.87181	0.284549
KEGG	Ras signaling pathway	ko04014	None	271	2		-	-		0.989038	0.444682
KEGG	Breast cancer	ko05224	None	176	4		-	-		0.951064	0.325828
KEGG	MAPK signaling pathway - yeast	ko04011	None	56	0		-	-		1	1
KEGG	Acute myeloid leukemia	ko05221	None	102	2		-	-		1	0.6603
KEGG	Bacterial invasion of epithelial cells	ko05100	None	134	1		-	-		1	1
KEGG	ErbB signaling pathway	ko04012	None	137	1		-	-		1	0.726005
KEGG	Small cell lung cancer	ko05222	None	117	4		-	-		0.550877	0.0892625
KEGG	SNARE interactions in vesicular transport	ko04130	None	26	0		-	-		1	1
KEGG	Primary immunodeficiency	ko05340	None	107	1		-	-		1	1
KEGG	Chronic myeloid leukemia	ko05220	None	100	3		-	-		0.702228	0.175557
KEGG	MAPK signaling pathway	ko04010	None	422	4		-	-		1	0.532614
KEGG	VEGF signaling pathway	ko04370	None	76	0		-	-		1	0.630424
KEGG	Cutin, suberine and wax biosynthesis	ko00073	None	10	0		-	-		1	1
KEGG	Photosynthesis	ko00195	None	13	3		-	-	OVER	0.0299034	0.00076143
KEGG	TNF signaling pathway	ko04668	None	158	3		-	-		1	0.498961
KEGG	Fc gamma R-mediated phagocytosis	ko04666	None	238	2		-	-		1	0.589332
KEGG	Fc epsilon RI signaling pathway	ko04664	None	79	0		-	-		1	0.63224
KEGG	B cell receptor signaling pathway	ko04662	None	161	2		-	-		1	1
KEGG	Non-homologous end-joining	ko03450	None	13	0		-	-		1	1
KEGG	T cell receptor signaling pathway	ko04660	None	252	2		-	-		1	0.591055
KEGG	Fatty acid biosynthesis	ko00061	None	71	1		-	-		1	1
KEGG	Wnt signaling pathway	ko04310	None	243	2		-	-		1	0.589437
KEGG	ABC transporters	ko02010	None	40	0		-	-		1	1
KEGG	Signaling pathways regulating pluripotency of stem cells	ko04550	None	207	3		-	-		1	1
KEGG	Intestinal immune network for IgA production	ko04672	None	48	1		-	-		1	0.502939
KEGG	Fanconi anemia pathway	ko03460	None	43	0		-	-		1	1
KEGG	Leukocyte transendothelial migration	ko04670	None	160	2		-	-		1	1
KEGG	Fluid shear stress and atherosclerosis	ko05418	None	181	5		-	-		0.734989	0.192332
KEGG	Viral myocarditis	ko05416	None	157	2		-	-		1	1
KEGG	Dilated cardiomyopathy	ko05414	None	213	2		-	-		1	0.772875
KEGG	Biofilm formation - Escherichia coli	ko02026	None	1	0		-	-		1	1
KEGG	Biofilm formation - Pseudomonas aeruginosa	ko02025	None	6	-		-	-		1	1
KEGG	Arrhythmogenic right ventricular cardiomyopathy	ko05412	None	153	2		-	-		1	1
KEGG	Quorum sensing	ko02024	None	12	0		-	-		1	1
KEGG	Hypertrophic cardiomyopathy	ko05410	None	195	2		-	-		1	1
KEGG	Biosynthesis of vancomycin group antibiotics	ko01055	None	2	-		-	-		1	1
KEGG	Two-component system	ko02020	None	32	3		-	-		0.194395	0.0107997
KEGG	Dorso-ventral axis formation	ko04320	None	121	0		-	-		0.987427	0.425142
KEGG	Biosynthesis of ansamycins	ko01051	None	1	1		-	-		0.216928	0.0144334
KEGG	Ribosome biogenesis in eukaryotes	ko03008	None	46	0		-	-		1	1
KEGG	Cellular senescence	ko04218	None	266	5		-	-		0.989038	0.439394
KEGG	Apoptosis - multiple species	ko04215	None	53	0		-	-		1	1
KEGG	Ferroptosis	ko04216	None	67	1		-	-		1	0.623343
KEGG	Longevity regulating pathway - multiple species	ko04213	None	68	2		-	-		0.861786	0.257339
KEGG	Apoptosis - fly	ko04214	None	102	0		-	-		0.987427	0.408486
KEGG	Notch signaling pathway	ko04330	None	76	0		-	-		1	0.630424
KEGG	Apoptosis	ko04210	None	191	5		-	-		0.747	0.203982
KEGG	Bacterial chemotaxis	ko02030	None	1	0		-	-		1	1
KEGG	Cysteine and methionine metabolism	ko00270	None	141	6		-	-		0.234089	0.0164993
KEGG	Pentose phosphate pathway	ko00030	None	89	3		-	-		0.678357	0.137617
KEGG	Plant-pathogen interaction	ko04626	None	16	1		-	-		0.753572	0.207644
KEGG	Phototransduction - fly	ko04745	None	73	2		-	-		0.87181	0.28414
KEGG	Toll and Imd signaling pathway	ko04624	None	67	1		-	-		1	0.623343
KEGG	C-type lectin receptor signaling pathway	ko04625	None	503	2		-	-		0.392536	0.0527016
KEGG	RIG-I-like receptor signaling pathway	ko04622	None	88	4		-	-		0.325684	0.0384488
KEGG	Phototransduction	ko04744	None	30	1		-	-		0.9797	0.353781
KEGG	Base excision repair	ko03410	None	58	0		-	-		1	1
KEGG	Taste transduction	ko04742	None	98	0		-	-		0.987427	0.407804
KEGG	Nucleotide metabolism	ko01232	None	87	4		-	-		0.320584	0.0371047
KEGG	Olfactory transduction	ko04740	None	173	1		-	-		1	0.52406
KEGG	Monobactam biosynthesis	ko00261	None	6	0		-	-		1	1
KEGG	Steroid hormone biosynthesis	ko00140	None	152	1		-	-		1	0.728634
KEGG	Cell adhesion molecules	ko04514	None	386	1		-	-		0.373609	0.0475659
KEGG	Nucleotide excision repair	ko03420	None	92	0		-	-		1	0.645555
KEGG	JAK-STAT signaling pathway	ko04630	None	136	6		-	-		0.216928	0.0140296
KEGG	Valine, leucine and isoleucine biosynthesis	ko00290	None	9	1		-	-		0.654851	0.122682
KEGG	Fructose and mannose metabolism	ko00051	None	135	4		-	-		0.675989	0.131442
KEGG	Galactose metabolism	ko00052	None	110	2		-	-		1	0.673981
KEGG	Ascorbate and aldarate metabolism	ko00053	None	96	3		-	-		0.702228	0.161428
KEGG	Mismatch repair	ko03430	None	15	0		-	-		1	1
KEGG	Hematopoietic cell lineage	ko04640	None	92	2		-	-		0.987427	0.384226
KEGG	Adherens junction	ko04520	None	235	2		-	-		1	0.778263
KEGG	Biosynthesis of nucleotide sugars	ko01250	None	37	1		-	-		0.987427	0.416453
KEGG	Pentose and glucuronate interconversions	ko00040	None	101	2		-	-		1	0.658693
KEGG	IL-17 signaling pathway	ko04657	None	102	2		-	-		1	0.6603
KEGG	PPAR signaling pathway	ko03320	None	87	5		-	-		0.166322	0.00847009
KEGG	Tight junction	ko04530	None	338	4		-	-		1	1
KEGG	Homologous recombination	ko03440	None	41	0		-	-		1	1
KEGG	Natural killer cell mediated cytotoxicity	ko04650	None	133	0		-	-		0.867387	0.269684
KEGG	Arachidonic acid metabolism	ko00590	None	127	2		-	-		1	0.70628
KEGG	D-Amino acid metabolism	ko00470	None	37	1		-	-		0.987427	0.416453
KEGG	Linoleic acid metabolism	ko00591	None	90	1		-	-		1	1
KEGG	alpha-Linolenic acid metabolism	ko00592	None	124	2		-	-		1	0.70038
KEGG	Tyrosine metabolism	ko00350	None	95	3		-	-		0.702228	0.157952
KEGG	Purine metabolism	ko00230	None	2525	32		-	-		1	0.461025
KEGG	Caffeine metabolism	ko00232	None	37	0		-	-		1	1
KEGG	Type I diabetes mellitus	ko04940	None	92	0		-	-		1	0.645555
KEGG	Cyanoamino acid metabolism	ko00460	None	45	0		-	-		1	1
KEGG	Histidine metabolism	ko00340	None	38	2		-	-		0.591084	0.103987
KEGG	Arginine biosynthesis	ko00220	None	79	1		-	-		1	1
KEGG	Steroid biosynthesis	ko00100	None	42	3		-	-		0.267538	0.0225108
KEGG	Circadian rhythm - plant	ko04712	None	7	-		-	-		1	1
KEGG	Circadian entrainment	ko04713	None	176	2		-	-		1	1
KEGG	Circadian rhythm	ko04710	None	41	0		-	-		1	1
KEGG	Circadian rhythm - fly	ko04711	None	19	0		-	-		1	1
KEGG	Maturity onset diabetes of the young	ko04950	None	45	2		-	-		0.678357	0.137378
KEGG	Alanine, aspartate and glutamate metabolism	ko00250	None	125	2		-	-		1	0.702341
KEGG	GABAergic synapse	ko04727	None	106	2		-	-		1	0.666971
KEGG	Ubiquinone and other terpenoid-quinone biosynthesis	ko00130	None	30	2		-	-		0.479918	0.0692668
KEGG	Cholinergic synapse	ko04725	None	180	1		-	-		1	0.525853
KEGG	Serotonergic synapse	ko04726	None	126	2		-	-		1	0.704307
KEGG	Aflatoxin biosynthesis	ko00254	None	17	-		-	-		1	1
KEGG	Glutamatergic synapse	ko04724	None	182	1		-	-		1	0.526667
KEGG	Collecting duct acid secretion	ko04966	None	33	0		-	-		1	1
KEGG	Synaptic vesicle cycle	ko04721	None	107	0		-	-		0.987427	0.41085
KEGG	Proximal tubule bicarbonate reclamation	ko04964	None	42	1		-	-		0.999788	0.457479
KEGG	Neurotrophin signaling pathway	ko04722	None	184	4		-	-		0.96582	0.342771
KEGG	Endocrine and other factor-regulated calcium reabsorption	ko04961	None	95	0		-	-		1	0.649644
KEGG	Vasopressin-regulated water reabsorption	ko04962	None	76	1		-	-		1	1
KEGG	Long-term potentiation	ko04720	None	123	1		-	-		1	1
KEGG	Aldosterone-regulated sodium reabsorption	ko04960	None	46	1		-	-		1	0.488223
KEGG	Chlorocyclohexane and chlorobenzene degradation	ko00361	None	1	0		-	-		1	1
KEGG	Primary bile acid biosynthesis	ko00120	None	24	1		-	-		0.884529	0.29476
KEGG	Benzoate degradation	ko00362	None	31	1		-	-		0.987427	0.363128
KEGG	Bisphenol degradation	ko00363	None	2	0		-	-		1	1
KEGG	Secondary bile acid biosynthesis	ko00121	None	6	0		-	-		1	1
KEGG	Cholesterol metabolism	ko04979	None	75	2		-	-		0.884529	0.294843
KEGG	Fluorobenzoate degradation	ko00364	None	1	0		-	-		1	1
KEGG	Bile secretion	ko04976	None	124	0		-	-		0.989038	0.42946
KEGG	Renin-angiotensin system	ko04614	None	20	1		-	-		0.858774	0.252464
KEGG	Vitamin digestion and absorption	ko04977	None	38	1		-	-		0.987427	0.424898
KEGG	Protein digestion and absorption	ko04974	None	141	0		-	-		0.871805	0.274457
KEGG	Platelet activation	ko04611	None	194	3		-	-		1	0.759981
KEGG	Fat digestion and absorption	ko04975	None	38	2		-	-		0.591084	0.103987
KEGG	Antigen processing and presentation	ko04612	None	105	0		-	-		0.987427	0.409711
KEGG	Pancreatic secretion	ko04972	None	173	0		-	-		0.72763	0.185276
KEGG	Long-term depression	ko04730	None	101	0		-	-		0.987427	0.40821
KEGG	Carbohydrate digestion and absorption	ko04973	None	53	0		-	-		1	1
KEGG	Salivary secretion	ko04970	None	170	1		-	-		1	0.523819
KEGG	Gastric acid secretion	ko04971	None	132	3		-	-		0.989038	0.442755
KEGG	Folate biosynthesis	ko00790	None	85	3		-	-		0.656441	0.124602
KEGG	Taurine and hypotaurine metabolism	ko00430	None	19	0		-	-		1	1
KEGG	Teichoic acid biosynthesis	ko00552	None	13	1		-	-		0.702228	0.172283
KEGG	Penicillin and cephalosporin biosynthesis	ko00311	None	7	0		-	-		1	1
KEGG	Thyroid hormone synthesis	ko04918	None	79	1		-	-		1	1
KEGG	Thyroid hormone signaling pathway	ko04919	None	217	3		-	-		1	1
KEGG	Prolactin signaling pathway	ko04917	None	93	4		-	-		0.371553	0.0455841
KEGG	Estrogen signaling pathway	ko04915	None	153	2		-	-		1	1
KEGG	Biotin metabolism	ko00780	None	20	1		-	-		0.858774	0.252464
KEGG	GnRH signaling pathway	ko04912	None	179	1		-	-		1	0.525495
KEGG	C5-Branched dibasic acid metabolism	ko00660	None	6	0		-	-		1	1
KEGG	Platinum drug resistance	ko01524	None	87	1		-	-		1	1
KEGG	Ovarian steroidogenesis	ko04913	None	54	1		-	-		1	0.544607
KEGG	Antifolate resistance	ko01523	None	42	2		-	-		0.654851	0.122785
KEGG	Insulin signaling pathway	ko04910	None	179	3		-	-		1	0.745786
KEGG	O-Antigen nucleotide sugar biosynthesis	ko00541	None	48	1		-	-		1	0.502939
KEGG	Insulin secretion	ko04911	None	184	0		-	-		0.647517	0.118412
KEGG	Endocrine resistance	ko01522	None	145	2		-	-		1	1
KEGG	Lysine biosynthesis	ko00300	None	2	0		-	-		1	1
KEGG	EGFR tyrosine kinase inhibitor resistance	ko01521	None	121	0		-	-		0.987427	0.425142
KEGG	Lipoic acid metabolism	ko00785	None	36	1		-	-		0.987427	0.407885
KEGG	GnRH secretion	ko04929	None	89	0		-	-		1	0.641803
KEGG	Cortisol synthesis and secretion	ko04927	None	98	2		-	-		1	0.654034
KEGG	Parathyroid hormone synthesis, secretion and action	ko04928	None	286	1		-	-		0.678357	0.134849
KEGG	Aldosterone synthesis and secretion	ko04925	None	162	3		-	-		1	0.508786
KEGG	Relaxin signaling pathway	ko04926	None	185	3		-	-		1	0.751165
KEGG	Selenocompound metabolism	ko00450	None	37	1		-	-		0.987427	0.416453
KEGG	Regulation of lipolysis in adipocytes	ko04923	None	86	2		-	-		0.9797	0.353117
KEGG	Renin secretion	ko04924	None	128	2		-	-		1	0.708258
KEGG	Carbapenem biosynthesis	ko00332	None	3	-		-	-		1	1
KEGG	Prodigiosin biosynthesis	ko00333	None	1	0		-	-		1	1
KEGG	Glucagon signaling pathway	ko04922	None	181	2		-	-		1	1
KEGG	Alcoholic liver disease	ko04936	None	180	3		-	-		1	0.746651
KEGG	Methane metabolism	ko00680	None	114	5		-	-		0.267538	0.0247114
KEGG	Phosphonate and phosphinate metabolism	ko00440	None	18	2		-	-		0.267538	0.0272492
KEGG	Glycerolipid metabolism	ko00561	None	239	5		-	-		0.987427	0.400458
KEGG	Growth hormone synthesis, secretion and action	ko04935	None	185	5		-	-		0.734989	0.196631
KEGG	Inositol phosphate metabolism	ko00562	None	485	3		-	-		0.702228	0.169846
KEGG	Glycosylphosphatidylinositol (GPI)-anchor biosynthesis	ko00563	None	23	0		-	-		1	1
KEGG	AGE-RAGE signaling pathway in diabetic complications	ko04933	None	160	2		-	-		1	1
KEGG	Glycerophospholipid metabolism	ko00564	None	366	4		-	-		1	0.822512
KEGG	Type II diabetes mellitus	ko04930	None	63	1		-	-		1	0.60068
KEGG	Ether lipid metabolism	ko00565	None	194	3		-	-		1	0.759981
KEGG	Insulin resistance	ko04931	None	144	4		-	-		0.702228	0.155118
KEGG	Vitamin B6 metabolism	ko00750	None	11	1		-	-		0.70184	0.147841
KEGG	Nitrotoluene degradation	ko00633	None	8	0		-	-		1	1
KEGG	Mucin type O-glycan biosynthesis	ko00512	None	66	0		-	-		1	1
KEGG	Various types of N-glycan biosynthesis	ko00513	None	125	0		-	-		0.867387	0.268228
KEGG	Biosynthesis of various antibiotics	ko00998	None	1	-		-	-		1	1
KEGG	Other types of O-glycan biosynthesis	ko00514	None	105	0		-	-		0.987427	0.409711
KEGG	Mannose type O-glycan biosynthesis	ko00515	None	55	0		-	-		1	1
KEGG	Biosynthesis of various plant secondary metabolites	ko00999	None	13	2		-	-		0.216928	0.0145623
KEGG	Insect hormone biosynthesis	ko00981	None	9	2		-	-		0.150785	0.00698078
KEGG	Porphyrin metabolism	ko00860	None	129	1		-	-		1	1
KEGG	Riboflavin metabolism	ko00740	None	46	2		-	-		0.68316	0.142325
KEGG	Dioxin degradation	ko00621	None	1	0		-	-		1	1
KEGG	Starch and sucrose metabolism	ko00500	None	110	3		-	-		0.757753	0.212241
KEGG	Steroid degradation	ko00984	None	29	0		-	-		1	1
KEGG	Xylene degradation	ko00622	None	2	0		-	-		1	1
KEGG	Toluene degradation	ko00623	None	2	0		-	-		1	1
KEGG	Chloroalkane and chloroalkene degradation	ko00625	None	32	1		-	-		0.987427	0.372341
KEGG	Naphthalene degradation	ko00626	None	23	0		-	-		1	1
KEGG	Aminobenzoate degradation	ko00627	None	63	1		-	-		1	0.60068
KEGG	Pantothenate and CoA biosynthesis	ko00770	None	56	3		-	-		0.373609	0.0470051
KEGG	Glycosaminoglycan degradation	ko00531	None	88	1		-	-		1	1
KEGG	Glycosaminoglycan biosynthesis - chondroitin sulfate / dermatan sulfate	ko00532	None	40	0		-	-		1	1
KEGG	Glycosaminoglycan biosynthesis - keratan sulfate	ko00533	None	31	0		-	-		1	1
KEGG	Glycosaminoglycan biosynthesis - heparan sulfate / heparin	ko00534	None	45	1		-	-		1	0.480704
KEGG	Cationic antimicrobial peptide (CAMP) resistance	ko01503	None	5	0		-	-		1	1
KEGG	Nicotinate and nicotinamide metabolism	ko00760	None	128	4		-	-		0.640528	0.114168
KEGG	beta-Lactam resistance	ko01501	None	2	-		-	-		1	1
KEGG	Amino sugar and nucleotide sugar metabolism	ko00520	None	169	2		-	-		1	1
KEGG	Streptomycin biosynthesis	ko00521	None	29	1		-	-		0.96582	0.344297
KEGG	Ethylbenzene degradation	ko00642	None	8	0		-	-		1	1
KEGG	Phenylalanine, tyrosine and tryptophan biosynthesis	ko00400	None	13	1		-	-		0.702228	0.172283
KEGG	Styrene degradation	ko00643	None	17	0		-	-		1	1
KEGG	Novobiocin biosynthesis	ko00401	None	6	0		-	-		1	1
KEGG	Polyketide sugar unit biosynthesis	ko00523	None	2	-		-	-		1	1
KEGG	Neomycin, kanamycin and gentamicin biosynthesis	ko00524	None	12	1		-	-		0.702228	0.160151
KEGG	Acarbose and validamycin biosynthesis	ko00525	None	2	-		-	-		1	1

## Sheet: FCF4h
Database	Pathway	ID	Species	#Seqs	#Diff. Expr Seqs	GSEA Tag	GSEA ES	GSEA NES	Fisher Tag	Fisher FDR	Fisher P-Value
KEGG	Thermogenesis	ko04714	None	238	1	BOTTOM	-0.351693	-2.91109		0.967288	0.376168
KEGG	Fatty acid degradation	ko00071	None	149	7	BOTTOM	-0.409261	-2.90591		0.0645243	0.00258935
KEGG	Motor proteins	ko04814	None	319	3	BOTTOM	-0.469142	-2.83129		1	1
KEGG	Fatty acid elongation	ko00062	None	87	8	BOTTOM	-0.445972	-2.80373	OVER	0.00264259	1.22342e-05
KEGG	Valine, leucine and isoleucine degradation	ko00280	None	76	7	BOTTOM	-0.430033	-2.79412	OVER	0.00619014	4.29871e-05
KEGG	Biosynthesis of unsaturated fatty acids	ko01040	None	69	4	BOTTOM	-0.498281	-2.76418		0.158325	0.0106283
KEGG	Huntington disease	ko05016	None	370	4	BOTTOM	-0.269521	-2.50951		1	1
KEGG	Glioma	ko05214	None	115	1	BOTTOM	-0.425304	-2.46887		1	1
KEGG	beta-Alanine metabolism	ko00410	None	81	4	BOTTOM	-0.444953	-2.43251		0.213103	0.0182519
KEGG	Alzheimer disease	ko05010	None	392	5	BOTTOM	-0.236305	-2.41944		1	0.817688
KEGG	Propanoate metabolism	ko00640	None	86	4	BOTTOM	-0.392359	-2.35434		0.246132	0.0222202
KEGG	Phenylalanine metabolism	ko00360	None	78	6	BOTTOM	-0.447595	-2.33393	OVER	0.0325869	0.000413143
KEGG	NOD-like receptor signaling pathway	ko04621	None	617	6	TOP	0.278145	2.29057		1	0.708986
KEGG	Non-small cell lung cancer	ko05223	None	107	1	BOTTOM	-0.386189	-2.2552		1	1
KEGG	Gastric cancer	ko05226	None	200	1	BOTTOM	-0.306757	-2.18259		1	0.52396
KEGG	Carbon fixation pathways in prokaryotes	ko00720	None	112	5	BOTTOM	-0.340347	-2.18124		0.174049	0.0128925
KEGG	Prion disease	ko05020	None	240	2	BOTTOM	-0.236004	-2.16481		1	0.772581
KEGG	Coronavirus disease - COVID-19	ko05171	None	571	12	TOP	0.216205	2.14555		0.438474	0.0775218
KEGG	Cell cycle	ko04110	None	170	3	BOTTOM	-0.32467	-2.11878		1	0.471792
KEGG	Butanoate metabolism	ko00650	None	70	5	BOTTOM	-0.368555	-2.08511		0.058536	0.0017615
KEGG	Arginine and proline metabolism	ko00330	None	123	4	BOTTOM	-0.335943	-2.03138		0.426748	0.0671733
KEGG	Hepatocellular carcinoma	ko05225	None	204	0	BOTTOM	-0.255062	-2.02935		0.685762	0.187315
KEGG	Focal adhesion	ko04510	None	282	4	BOTTOM	-0.215089	-2.01861		1	0.781516
KEGG	Pathways of neurodegeneration - multiple diseases	ko05022	None	520	9	BOTTOM	-0.17121	-2.01829		0.903938	0.30759
KEGG	mRNA surveillance pathway	ko03015	None	111	2	TOP	0.357806	2.01005		0.992874	0.402206
KEGG	Gap junction	ko04540	None	168	0	BOTTOM	-0.360813	-2.00036		0.881612	0.277662
KEGG	Autophagy - yeast	ko04138	None	71	1	TOP	0.357431	1.99332		1	0.58926
KEGG	Mitophagy - animal	ko04137	None	102	2	TOP	0.328761	1.98686		0.955535	0.362417
KEGG	Nucleocytoplasmic transport	ko03013	None	83	0	TOP	0.347787	1.97396		1	0.628994
KEGG	Lysine degradation	ko00310	None	244	7	BOTTOM	-0.275572	-1.97061		0.283438	0.0328053
KEGG	Oocyte meiosis	ko04114	None	131	3	BOTTOM	-0.324579	-1.95968		0.763379	0.222652
KEGG	Herpes simplex virus 1 infection	ko05168	None	323	5	TOP	0.213485	1.94645		1	0.60464
KEGG	JAK-STAT signaling pathway	ko04630	None	136	3	TOP	0.331857	1.93644		0.806855	0.239068
KEGG	Diabetic cardiomyopathy	ko05415	None	217	4	BOTTOM	-0.21274	-1.91563		0.942156	0.348947
KEGG	Melanogenesis	ko04916	None	168	1	BOTTOM	-0.354643	-1.90103		1	0.726634
KEGG	AMPK signaling pathway	ko04152	None	162	5	TOP	0.280191	1.89593		0.376682	0.051597
KEGG	Parkinson disease	ko05012	None	278	3	BOTTOM	-0.199916	-1.88228		1	1
KEGG	Bacterial invasion of epithelial cells	ko05100	None	134	1	BOTTOM	-0.29294	-1.87269		1	1
KEGG	ECM-receptor interaction	ko04512	None	73	0	BOTTOM	-0.377489	-1.86556		1	1
KEGG	Biosynthesis of cofactors	ko01240	None	160	6	BOTTOM	-0.219128	-1.84089		0.182055	0.0148655
KEGG	Pyrimidine metabolism	ko00240	None	190	7	BOTTOM	-0.241204	-1.82934		0.148385	0.00961752
KEGG	Lipid and atherosclerosis	ko05417	None	663	12	TOP	0.192982	1.82135		0.720454	0.203461
KEGG	Longevity regulating pathway	ko04211	None	113	3	TOP	0.342276	1.79776		0.651608	0.165902
KEGG	Regulation of actin cytoskeleton	ko04810	None	324	3	BOTTOM	-0.211759	-1.77976		1	0.801122
KEGG	Retrograde endocannabinoid signaling	ko04723	None	160	0	BOTTOM	-0.335956	-1.76676		0.871078	0.272212
KEGG	Glyoxylate and dicarboxylate metabolism	ko00630	None	105	4	BOTTOM	-0.268169	-1.75969		0.328577	0.0418327
KEGG	Legionellosis	ko05134	None	66	5	TOP	0.370027	1.74762		0.0580004	0.00135351
KEGG	Ribosome	ko03010	None	64	0	BOTTOM	-0.278533	-1.73887		1	1
KEGG	Salmonella infection	ko05132	None	735	9	BOTTOM	-0.169904	-1.72247		1	1
KEGG	VEGF signaling pathway	ko04370	None	76	0	BOTTOM	-0.360968	-1.71512		1	1
KEGG	Cytosolic DNA-sensing pathway	ko04623	None	418	4	TOP	0.342094	1.71314		1	0.821543
KEGG	Protein processing in endoplasmic reticulum	ko04141	None	173	4	TOP	0.224572	1.70465		0.651608	0.168662
KEGG	PD-L1 expression and PD-1 checkpoint pathway in cancer	ko05235	None	351	7	TOP	0.184607	1.69674		0.74073	0.212617
KEGG	Oxidative phosphorylation	ko00190	None	108	0	BOTTOM	-0.2224	-1.68582		1	0.646931
KEGG	Adrenergic signaling in cardiomyocytes	ko04261	None	294	5	BOTTOM	-0.293635	-1.68146		1	0.418845
KEGG	Thiamine metabolism	ko00730	None	2031	23	TOP	0.082615	1.67719		1	0.744781
KEGG	Transcriptional misregulation in cancer	ko05202	None	395	7	TOP	0.209437	1.65806		0.942156	0.348468
KEGG	Tryptophan metabolism	ko00380	None	111	10	BOTTOM	-0.247265	-1.64342	OVER	0.000509634	1.17971e-06
KEGG	Systemic lupus erythematosus	ko05322	None	139	5	TOP	0.335418	1.6417		0.281275	0.0296763
KEGG	Estrogen signaling pathway	ko04915	None	153	4	BOTTOM	-0.240323	-1.63603		0.53752	0.123182
KEGG	Toll-like receptor signaling pathway	ko04620	None	105	6	TOP	0.278601	1.62239		0.0606783	0.00196643
KEGG	Endocrine resistance	ko01522	None	145	1	BOTTOM	-0.246452	-1.61868		1	1
KEGG	Cushing syndrome	ko04934	None	250	2	BOTTOM	-0.232742	-1.61069		1	0.77305
KEGG	Adipocytokine signaling pathway	ko04920	None	102	6	TOP	0.311713	1.60344		0.058536	0.00169623
KEGG	Spliceosome	ko03040	None	105	1	TOP	0.226703	1.59562		1	1
KEGG	Insulin resistance	ko04931	None	144	4	TOP	0.261627	1.59201		0.494415	0.104703
KEGG	Melanoma	ko05218	None	88	0	BOTTOM	-0.323179	-1.592		1	0.630485
KEGG	Fc epsilon RI signaling pathway	ko04664	None	79	0	BOTTOM	-0.312397	-1.58996		1	1
KEGG	Sphingolipid metabolism	ko00600	None	217	0	TOP	0.228148	1.5764		0.523499	0.118757
KEGG	Drug metabolism - other enzymes	ko00983	None	200	6	BOTTOM	-0.185578	-1.527		0.316143	0.038786
KEGG	GnRH signaling pathway	ko04912	None	179	2	BOTTOM	-0.223266	-1.51528		1	1
KEGG	Other types of O-glycan biosynthesis	ko00514	None	105	0	BOTTOM	-0.314397	-1.5147		1	0.643596
KEGG	Amyotrophic lateral sclerosis	ko05014	None	348	8	BOTTOM	-0.144213	-1.51294		0.438474	0.081199
KEGG	Chemical carcinogenesis - reactive oxygen species	ko05208	None	187	3	BOTTOM	-0.175532	-1.49396		1	0.506197
KEGG	Axon guidance	ko04360	None	388	3	BOTTOM	-0.179804	-1.48491		1	0.637433
KEGG	Citrate cycle (TCA cycle)	ko00020	None	70	1	BOTTOM	-0.245319	-1.47098		1	0.584067
KEGG	Apoptosis	ko04210	None	191	4	BOTTOM	-0.199427	-1.46833		0.900091	0.304197
KEGG	PPAR signaling pathway	ko03320	None	87	6	BOTTOM	-0.222937	-1.45782	OVER	0.0355686	0.000741012
KEGG	Metabolism of xenobiotics by cytochrome P450	ko00980	None	134	3	BOTTOM	-0.201984	-1.44917		0.790782	0.232475
KEGG	Small cell lung cancer	ko05222	None	117	4	BOTTOM	-0.234629	-1.43761		0.390817	0.0580013
KEGG	Retinol metabolism	ko00830	None	130	2	BOTTOM	-0.222332	-1.43449		1	0.677439
KEGG	Proteoglycans in cancer	ko05205	None	331	1	BOTTOM	-0.152524	-1.4306		0.715593	0.198776
KEGG	Breast cancer	ko05224	None	176	2	BOTTOM	-0.205591	-1.42467		1	1
KEGG	Bladder cancer	ko05219	None	59	1	BOTTOM	-0.278872	-1.39575		1	0.52245
KEGG	MAPK signaling pathway - fly	ko04013	None	151	1	BOTTOM	-0.210891	-1.39038		1	1
KEGG	Isoquinoline alkaloid biosynthesis	ko00950	None	28	1		-	-		0.893884	0.295565
KEGG	Carbon fixation in photosynthetic organisms	ko00710	None	70	3		-	-		0.386775	0.0563683
KEGG	FoxO signaling pathway	ko04068	None	173	2		-	-		1	1
KEGG	HIF-1 signaling pathway	ko04066	None	155	2		-	-		1	0.719026
KEGG	Alcoholism	ko05034	None	232	9		-	-		0.0645243	0.00247107
KEGG	Morphine addiction	ko05032	None	117	0		-	-		0.998461	0.408346
KEGG	NF-kappa B signaling pathway	ko04064	None	146	4		-	-		0.499522	0.108692
KEGG	Nicotine addiction	ko05033	None	47	0		-	-		1	1
KEGG	Cocaine addiction	ko05030	None	84	2		-	-		0.881612	0.280374
KEGG	Chemokine signaling pathway	ko04062	None	243	3		-	-		1	1
KEGG	Amphetamine addiction	ko05031	None	123	4		-	-		0.426748	0.0671733
KEGG	Tuberculosis	ko05152	None	324	4		-	-		1	1
KEGG	Cytokine-cytokine receptor interaction	ko04060	None	181	2		-	-		1	1
KEGG	Viral protein interaction with cytokine and cytokine receptor	ko04061	None	68	1		-	-		1	0.573484
KEGG	Staphylococcus aureus infection	ko05150	None	97	2		-	-		0.941227	0.339888
KEGG	Phenylpropanoid biosynthesis	ko00940	None	21	2		-	-		0.277305	0.0276021
KEGG	Flavonoid biosynthesis	ko00941	None	1	0		-	-		1	1
KEGG	Epstein-Barr virus infection	ko05169	None	272	6		-	-		0.6349	0.155786
KEGG	Flavone and flavonol biosynthesis	ko00944	None	2	0		-	-		1	1
KEGG	Human T-cell leukemia virus 1 infection	ko05166	None	340	6		-	-		0.926055	0.321158
KEGG	Kaposi sarcoma-associated herpesvirus infection	ko05167	None	302	6		-	-		0.881612	0.281626
KEGG	Degradation of flavonoids	ko00946	None	5	0		-	-		1	1
KEGG	Influenza A	ko05164	None	576	6		-	-		1	0.847233
KEGG	Human papillomavirus infection	ko05165	None	534	4		-	-		1	0.422077
KEGG	Measles	ko05162	None	184	6		-	-		0.277305	0.0273909
KEGG	Human cytomegalovirus infection	ko05163	None	398	4		-	-		1	1
KEGG	Sphingolipid signaling pathway	ko04071	None	171	2		-	-		1	1
KEGG	Hepatitis C	ko05160	None	222	6		-	-		0.390817	0.0588034
KEGG	Phospholipase D signaling pathway	ko04072	None	256	1		-	-		0.968849	0.382927
KEGG	Hepatitis B	ko05161	None	206	5		-	-		0.508189	0.114107
KEGG	Phosphatidylinositol signaling system	ko04070	None	263	1		-	-		0.973319	0.387525
KEGG	Aminoacyl-tRNA biosynthesis	ko00970	None	101	1		-	-		1	1
KEGG	Neuroactive ligand-receptor interaction	ko04080	None	358	3		-	-		1	0.632714
KEGG	Human immunodeficiency virus 1 infection	ko05170	None	1536	13		-	-		0.669624	0.17744
KEGG	Tropane, piperidine and pyridine alkaloid biosynthesis	ko00960	None	25	0		-	-		1	1
KEGG	Glycosphingolipid biosynthesis - lacto and neolacto series	ko00601	None	55	1		-	-		1	0.497861
KEGG	Betalain biosynthesis	ko00965	None	12	1		-	-		0.584457	0.13935
KEGG	Glucosinolate biosynthesis	ko00966	None	6	1		-	-		0.438474	0.0722725
KEGG	Glycosphingolipid biosynthesis - globo and isoglobo series	ko00603	None	62	0		-	-		1	1
KEGG	Glycosphingolipid biosynthesis - ganglio series	ko00604	None	49	0		-	-		1	1
KEGG	Phagosome	ko04145	None	273	2		-	-		1	0.778183
KEGG	cAMP signaling pathway	ko04024	None	405	8		-	-		0.651608	0.168916
KEGG	Nitrogen metabolism	ko00910	None	58	4		-	-		0.104277	0.00579314
KEGG	Peroxisome	ko04146	None	89	2		-	-		0.900091	0.303379
KEGG	cGMP-PKG signaling pathway	ko04022	None	277	5		-	-		0.992184	0.39963
KEGG	Endocytosis	ko04144	None	452	3		-	-		0.968849	0.383503
KEGG	Central carbon metabolism in cancer	ko05230	None	99	1		-	-		1	1
KEGG	Calcium signaling pathway	ko04020	None	387	4		-	-		1	1
KEGG	Vibrio cholerae infection	ko05110	None	89	0		-	-		1	0.630931
KEGG	Choline metabolism in cancer	ko05231	None	164	1		-	-		1	0.726175
KEGG	Lysosome	ko04142	None	160	1		-	-		1	0.726048
KEGG	Proteasome	ko03050	None	25	0		-	-		1	1
KEGG	Cardiac muscle contraction	ko04260	None	158	0		-	-		0.871078	0.2712
KEGG	Autophagy - animal	ko04140	None	201	5		-	-		0.494415	0.105693
KEGG	Osteoclast differentiation	ko04380	None	190	5		-	-		0.465321	0.0883249
KEGG	Terpenoid backbone biosynthesis	ko00900	None	43	2		-	-		0.483391	0.0995875
KEGG	Indole alkaloid biosynthesis	ko00901	None	2	1		-	-		0.266675	0.0246922
KEGG	Epithelial cell signaling in Helicobacter pylori infection	ko05120	None	119	3		-	-		0.68062	0.184334
KEGG	Limonene degradation	ko00903	None	7	1		-	-		0.446946	0.0838025
KEGG	Hippo signaling pathway - multiple species	ko04392	None	45	0		-	-		1	1
KEGG	mTOR signaling pathway	ko04150	None	185	1		-	-		1	0.731889
KEGG	Brassinosteroid biosynthesis	ko00905	None	3	0		-	-		1	1
KEGG	PI3K-Akt signaling pathway	ko04151	None	394	6		-	-		1	0.493638
KEGG	Hippo signaling pathway	ko04390	None	265	2		-	-		1	0.775809
KEGG	Pinene, camphor and geraniol degradation	ko00907	None	32	4		-	-	OVER	0.0340425	0.000630417
KEGG	Protein export	ko03060	None	13	1		-	-		0.617351	0.150051
KEGG	Hippo signaling pathway - fly	ko04391	None	178	1		-	-		1	0.72912
KEGG	Vascular smooth muscle contraction	ko04270	None	206	5		-	-		0.508189	0.114107
KEGG	Zeatin biosynthesis	ko00908	None	2	-		-	-		1	1
KEGG	Sesquiterpenoid and triterpenoid biosynthesis	ko00909	None	5	0		-	-		1	1
KEGG	Caprolactam degradation	ko00930	None	52	5		-	-	OVER	0.0325869	0.000452596
KEGG	Spinocerebellar ataxia	ko05017	None	186	1		-	-		1	0.732348
KEGG	Yersinia infection	ko05135	None	579	7		-	-		1	1
KEGG	Pertussis	ko05133	None	438	6		-	-		1	0.824322
KEGG	Shigellosis	ko05131	None	744	9		-	-		1	1
KEGG	Pathogenic Escherichia coli infection	ko05130	None	642	7		-	-		1	0.85618
KEGG	Sulfur metabolism	ko00920	None	33	2		-	-		0.41258	0.063033
KEGG	Amoebiasis	ko05146	None	118	1		-	-		1	1
KEGG	Malaria	ko05144	None	78	1		-	-		1	0.623851
KEGG	Toxoplasmosis	ko05145	None	118	6		-	-		0.0762275	0.00352905
KEGG	Chagas disease	ko05142	None	125	5		-	-		0.225587	0.0198433
KEGG	African trypanosomiasis	ko05143	None	35	0		-	-		1	1
KEGG	Polycomb repressive complex	ko03083	None	79	0		-	-		1	1
KEGG	Leishmaniasis	ko05140	None	78	5		-	-		0.0645243	0.00283787
KEGG	ATP-dependent chromatin remodeling	ko03082	None	131	1		-	-		1	1
KEGG	RNA degradation	ko03018	None	96	2		-	-		0.934658	0.335352
KEGG	Hedgehog signaling pathway - fly	ko04341	None	49	0		-	-		1	1
KEGG	Asthma	ko05310	None	24	1		-	-		0.848872	0.259378
KEGG	Viral life cycle - HIV-1	ko03250	None	96	0		-	-		1	0.635285
KEGG	Hedgehog signaling pathway	ko04340	None	82	0		-	-		1	0.628853
KEGG	Chemical carcinogenesis - receptor activation	ko05207	None	241	4		-	-		1	0.546952
KEGG	MicroRNAs in cancer	ko05206	None	305	3		-	-		1	1
KEGG	Virion - Adenovirus	ko03267	None	10	0		-	-		1	1
KEGG	Viral carcinogenesis	ko05203	None	381	7		-	-		0.81247	0.243742
KEGG	Virion - Orthopoxvirus	ko03268	None	1	-		-	-		1	1
KEGG	Chemical carcinogenesis - DNA adducts	ko05204	None	38	0		-	-		1	1
KEGG	p53 signaling pathway	ko04115	None	76	0		-	-		1	1
KEGG	Virion - Lyssavirus	ko03265	None	8	-		-	-		1	1
KEGG	Cell cycle - Caulobacter	ko04112	None	3	0		-	-		1	1
KEGG	Virion - Herpesvirus	ko03266	None	15	0		-	-		1	1
KEGG	Meiosis - yeast	ko04113	None	72	4		-	-		0.171298	0.0122922
KEGG	Rheumatoid arthritis	ko05323	None	98	2		-	-		0.941689	0.344414
KEGG	Autoimmune thyroid disease	ko05320	None	96	1		-	-		1	1
KEGG	Virion - Flavivirus	ko03264	None	3	-		-	-		1	1
KEGG	Inflammatory bowel disease	ko05321	None	48	1		-	-		1	0.451765
KEGG	Basal transcription factors	ko03022	None	23	0		-	-		1	1
KEGG	Cell cycle - yeast	ko04111	None	95	4		-	-		0.281275	0.0306017
KEGG	Pathways in cancer	ko05200	None	678	10		-	-		1	0.590855
KEGG	TGF-beta signaling pathway	ko04350	None	123	1		-	-		1	1
KEGG	Virion - Coronavirus	ko03262	None	1	-		-	-		1	1
KEGG	RNA polymerase	ko03020	None	79	0		-	-		1	1
KEGG	Virion - Human immunodeficiency virus	ko03260	None	9	0		-	-		1	1
KEGG	Thyroid cancer	ko05216	None	101	1		-	-		1	1
KEGG	Basal cell carcinoma	ko05217	None	91	0		-	-		1	0.631961
KEGG	Prostate cancer	ko05215	None	173	3		-	-		1	0.477575
KEGG	Pancreatic cancer	ko05212	None	109	2		-	-		0.982511	0.393459
KEGG	Endometrial cancer	ko05213	None	95	1		-	-		1	1
KEGG	Colorectal cancer	ko05210	None	150	1		-	-		1	1
KEGG	Sulfur relay system	ko04122	None	3	-		-	-		1	1
KEGG	Graft-versus-host disease	ko05332	None	79	0		-	-		1	1
KEGG	Renal cell carcinoma	ko05211	None	94	0		-	-		1	0.633833
KEGG	Axon regeneration	ko04361	None	212	2		-	-		1	1
KEGG	DNA replication	ko03030	None	31	2		-	-		0.386775	0.0564047
KEGG	Allograft rejection	ko05330	None	84	1		-	-		1	1
KEGG	Ubiquitin mediated proteolysis	ko04120	None	106	0		-	-		1	0.64468
KEGG	Mitophagy - yeast	ko04139	None	39	0		-	-		1	1
KEGG	Autophagy - other	ko04136	None	29	2		-	-		0.376682	0.0500416
KEGG	Rap1 signaling pathway	ko04015	None	339	2		-	-		1	0.449627
KEGG	MAPK signaling pathway - plant	ko04016	None	12	1		-	-		0.584457	0.13935
KEGG	Ras signaling pathway	ko04014	None	271	2		-	-		1	0.777535
KEGG	MAPK signaling pathway - yeast	ko04011	None	56	0		-	-		1	1
KEGG	Acute myeloid leukemia	ko05221	None	102	1		-	-		1	1
KEGG	ErbB signaling pathway	ko04012	None	137	0		-	-		1	0.421254
KEGG	SNARE interactions in vesicular transport	ko04130	None	26	0		-	-		1	1
KEGG	Primary immunodeficiency	ko05340	None	107	1		-	-		1	1
KEGG	Chronic myeloid leukemia	ko05220	None	100	2		-	-		0.948352	0.353437
KEGG	MAPK signaling pathway	ko04010	None	422	6		-	-		1	0.653864
KEGG	Apelin signaling pathway	ko04371	None	201	3		-	-		1	0.740888
KEGG	Cutin, suberine and wax biosynthesis	ko00073	None	10	0		-	-		1	1
KEGG	Photosynthesis	ko00195	None	13	0		-	-		1	1
KEGG	TNF signaling pathway	ko04668	None	158	6		-	-		0.17848	0.014047
KEGG	Fc gamma R-mediated phagocytosis	ko04666	None	238	0		-	-		0.545934	0.126374
KEGG	B cell receptor signaling pathway	ko04662	None	161	3		-	-		1	0.4554
KEGG	Non-homologous end-joining	ko03450	None	13	0		-	-		1	1
KEGG	T cell receptor signaling pathway	ko04660	None	252	5		-	-		0.81247	0.246374
KEGG	Fatty acid biosynthesis	ko00061	None	71	1		-	-		1	0.58926
KEGG	Wnt signaling pathway	ko04310	None	243	0		-	-		0.438474	0.078864
KEGG	ABC transporters	ko02010	None	40	0		-	-		1	1
KEGG	Signaling pathways regulating pluripotency of stem cells	ko04550	None	207	2		-	-		1	1
KEGG	Intestinal immune network for IgA production	ko04672	None	48	1		-	-		1	0.451765
KEGG	Fanconi anemia pathway	ko03460	None	43	0		-	-		1	1
KEGG	Leukocyte transendothelial migration	ko04670	None	160	3		-	-		1	0.453678
KEGG	Fluid shear stress and atherosclerosis	ko05418	None	181	3		-	-		1	0.493638
KEGG	Viral myocarditis	ko05416	None	157	1		-	-		1	1
KEGG	Dilated cardiomyopathy	ko05414	None	213	1		-	-		1	0.527254
KEGG	Biofilm formation - Escherichia coli	ko02026	None	1	0		-	-		1	1
KEGG	Biofilm formation - Pseudomonas aeruginosa	ko02025	None	6	-		-	-		1	1
KEGG	Arrhythmogenic right ventricular cardiomyopathy	ko05412	None	153	1		-	-		1	1
KEGG	Quorum sensing	ko02024	None	12	1		-	-		0.584457	0.13935
KEGG	Hypertrophic cardiomyopathy	ko05410	None	195	1		-	-		1	0.73712
KEGG	Biosynthesis of vancomycin group antibiotics	ko01055	None	2	-		-	-		1	1
KEGG	Two-component system	ko02020	None	32	0		-	-		1	1
KEGG	Dorso-ventral axis formation	ko04320	None	121	0		-	-		0.998461	0.40949
KEGG	Biosynthesis of ansamycins	ko01051	None	1	0		-	-		1	1
KEGG	Necroptosis	ko04217	None	553	4		-	-		0.927978	0.328896
KEGG	Ribosome biogenesis in eukaryotes	ko03008	None	46	0		-	-		1	1
KEGG	Cellular senescence	ko04218	None	266	3		-	-		1	1
KEGG	Apoptosis - multiple species	ko04215	None	53	0		-	-		1	1
KEGG	Ferroptosis	ko04216	None	67	2		-	-		0.720454	0.202327
KEGG	Longevity regulating pathway - multiple species	ko04213	None	68	3		-	-		0.376682	0.0525266
KEGG	Apoptosis - fly	ko04214	None	102	0		-	-		1	0.640527
KEGG	Longevity regulating pathway - worm	ko04212	None	80	3		-	-		0.438474	0.0774794
KEGG	Notch signaling pathway	ko04330	None	76	0		-	-		1	1
KEGG	Bacterial chemotaxis	ko02030	None	1	0		-	-		1	1
KEGG	Cysteine and methionine metabolism	ko00270	None	141	6		-	-		0.138224	0.00831905
KEGG	Pentose phosphate pathway	ko00030	None	89	3		-	-		0.483391	0.0989947
KEGG	Plant-pathogen interaction	ko04626	None	16	1		-	-		0.675432	0.181366
KEGG	Phototransduction - fly	ko04745	None	73	1		-	-		1	0.599454
KEGG	Toll and Imd signaling pathway	ko04624	None	67	3		-	-		0.376682	0.0506552
KEGG	C-type lectin receptor signaling pathway	ko04625	None	503	5		-	-		1	0.836398
KEGG	RIG-I-like receptor signaling pathway	ko04622	None	88	2		-	-		0.896358	0.298786
KEGG	Phototransduction	ko04744	None	30	1		-	-		0.913603	0.312994
KEGG	Base excision repair	ko03410	None	58	1		-	-		1	0.516417
KEGG	Taste transduction	ko04742	None	98	0		-	-		1	0.63689
KEGG	Nucleotide metabolism	ko01232	None	87	3		-	-		0.475236	0.0940216
KEGG	Olfactory transduction	ko04740	None	173	1		-	-		1	0.727648
KEGG	Glycine, serine and threonine metabolism	ko00260	None	105	4		-	-		0.328577	0.0418327
KEGG	Monobactam biosynthesis	ko00261	None	6	0		-	-		1	1
KEGG	Steroid hormone biosynthesis	ko00140	None	152	1		-	-		1	1
KEGG	Cell adhesion molecules	ko04514	None	386	2		-	-		0.81247	0.246217
KEGG	Inflammatory mediator regulation of TRP channels	ko04750	None	133	2		-	-		1	0.682186
KEGG	Nucleotide excision repair	ko03420	None	92	0		-	-		1	0.632543
KEGG	Valine, leucine and isoleucine biosynthesis	ko00290	None	9	1		-	-		0.494415	0.106437
KEGG	Fructose and mannose metabolism	ko00051	None	135	7		-	-		0.0580004	0.00147686
KEGG	Galactose metabolism	ko00052	None	110	5		-	-		0.171298	0.0119955
KEGG	Ascorbate and aldarate metabolism	ko00053	None	96	4		-	-		0.283438	0.0316332
KEGG	Mismatch repair	ko03430	None	15	0		-	-		1	1
KEGG	Hematopoietic cell lineage	ko04640	None	92	0		-	-		1	0.632543
KEGG	Adherens junction	ko04520	None	235	1		-	-		0.967288	0.375812
KEGG	Biosynthesis of nucleotide sugars	ko01250	None	37	1		-	-		0.967288	0.370686
KEGG	Pentose and glucuronate interconversions	ko00040	None	101	2		-	-		0.954486	0.357932
KEGG	Th17 cell differentiation	ko04659	None	129	6		-	-		0.102377	0.00545061
KEGG	IL-17 signaling pathway	ko04657	None	102	4		-	-		0.316143	0.0382492
KEGG	Th1 and Th2 cell differentiation	ko04658	None	95	4		-	-		0.281275	0.0306017
KEGG	Tight junction	ko04530	None	338	4		-	-		1	1
KEGG	Homologous recombination	ko03440	None	41	0		-	-		1	1
KEGG	Natural killer cell mediated cytotoxicity	ko04650	None	133	0		-	-		1	0.417333
KEGG	Arachidonic acid metabolism	ko00590	None	127	3		-	-		0.736481	0.209693
KEGG	D-Amino acid metabolism	ko00470	None	37	0		-	-		1	1
KEGG	Linoleic acid metabolism	ko00591	None	90	1		-	-		1	1
KEGG	alpha-Linolenic acid metabolism	ko00592	None	124	4		-	-		0.430567	0.0687712
KEGG	Tyrosine metabolism	ko00350	None	95	2		-	-		0.927978	0.330807
KEGG	Purine metabolism	ko00230	None	2525	31		-	-		1	1
KEGG	Caffeine metabolism	ko00232	None	37	0		-	-		1	1
KEGG	Type I diabetes mellitus	ko04940	None	92	0		-	-		1	0.632543
KEGG	Cyanoamino acid metabolism	ko00460	None	45	0		-	-		1	1
KEGG	Histidine metabolism	ko00340	None	38	2		-	-		0.438474	0.0806555
KEGG	Arginine biosynthesis	ko00220	None	79	0		-	-		1	1
KEGG	Steroid biosynthesis	ko00100	None	42	3		-	-		0.182055	0.0151713
KEGG	Circadian rhythm - plant	ko04712	None	7	-		-	-		1	1
KEGG	Circadian entrainment	ko04713	None	176	2		-	-		1	1
KEGG	Circadian rhythm	ko04710	None	41	0		-	-		1	1
KEGG	Circadian rhythm - fly	ko04711	None	19	0		-	-		1	1
KEGG	Maturity onset diabetes of the young	ko04950	None	45	1		-	-		1	0.430743
KEGG	Alanine, aspartate and glutamate metabolism	ko00250	None	125	0		-	-		0.998461	0.411403
KEGG	GABAergic synapse	ko04727	None	106	0		-	-		1	0.64468
KEGG	Ubiquinone and other terpenoid-quinone biosynthesis	ko00130	None	30	2		-	-		0.376682	0.0531889
KEGG	Dopaminergic synapse	ko04728	None	215	5		-	-		0.713927	0.196661
KEGG	Glycolysis / Gluconeogenesis	ko00010	None	182	9		-	-	OVER	0.0325869	0.000450379
KEGG	Cholinergic synapse	ko04725	None	180	2		-	-		1	1
KEGG	Serotonergic synapse	ko04726	None	126	2		-	-		1	0.671278
KEGG	Aflatoxin biosynthesis	ko00254	None	17	-		-	-		1	1
KEGG	Glutamatergic synapse	ko04724	None	182	0		-	-		0.669624	0.177969
KEGG	Collecting duct acid secretion	ko04966	None	33	0		-	-		1	1
KEGG	Synaptic vesicle cycle	ko04721	None	107	0		-	-		1	0.645791
KEGG	Proximal tubule bicarbonate reclamation	ko04964	None	42	0		-	-		1	1
KEGG	Neurotrophin signaling pathway	ko04722	None	184	6		-	-		0.277305	0.0273909
KEGG	Endocrine and other factor-regulated calcium reabsorption	ko04961	None	95	0		-	-		1	0.634539
KEGG	Vasopressin-regulated water reabsorption	ko04962	None	76	0		-	-		1	1
KEGG	Long-term potentiation	ko04720	None	123	2		-	-		1	0.666802
KEGG	Aldosterone-regulated sodium reabsorption	ko04960	None	46	1		-	-		1	0.437838
KEGG	Glutathione metabolism	ko00480	None	119	2		-	-		1	0.66106
KEGG	Chlorocyclohexane and chlorobenzene degradation	ko00361	None	1	0		-	-		1	1
KEGG	Primary bile acid biosynthesis	ko00120	None	24	2		-	-		0.29995	0.0354108
KEGG	Benzoate degradation	ko00362	None	31	4		-	-	OVER	0.0340425	0.000556971
KEGG	Mineral absorption	ko04978	None	91	1		-	-		1	1
KEGG	Bisphenol degradation	ko00363	None	2	0		-	-		1	1
KEGG	Secondary bile acid biosynthesis	ko00121	None	6	0		-	-		1	1
KEGG	Cholesterol metabolism	ko04979	None	75	0		-	-		1	1
KEGG	Fluorobenzoate degradation	ko00364	None	1	0		-	-		1	1
KEGG	Bile secretion	ko04976	None	124	2		-	-		1	0.668279
KEGG	Neutrophil extracellular trap formation	ko04613	None	235	9		-	-		0.0645243	0.00269346
KEGG	Renin-angiotensin system	ko04614	None	20	1		-	-		0.763379	0.221343
KEGG	Vitamin digestion and absorption	ko04977	None	38	0		-	-		1	1
KEGG	Protein digestion and absorption	ko04974	None	141	0		-	-		1	0.42575
KEGG	Platelet activation	ko04611	None	194	5		-	-		0.475236	0.0944555
KEGG	Fat digestion and absorption	ko04975	None	38	1		-	-		0.96759	0.378525
KEGG	Antigen processing and presentation	ko04612	None	105	2		-	-		0.967288	0.375798
KEGG	Pancreatic secretion	ko04972	None	173	1		-	-		1	0.727648
KEGG	Long-term depression	ko04730	None	101	1		-	-		1	1
KEGG	Carbohydrate digestion and absorption	ko04973	None	53	0		-	-		1	1
KEGG	Complement and coagulation cascades	ko04610	None	94	2		-	-		0.927978	0.326254
KEGG	Salivary secretion	ko04970	None	170	1		-	-		1	0.726983
KEGG	Gastric acid secretion	ko04971	None	132	2		-	-		1	0.680593
KEGG	Folate biosynthesis	ko00790	None	85	2		-	-		0.885699	0.284982
KEGG	One carbon pool by folate	ko00670	None	53	1		-	-		1	0.485099
KEGG	Taurine and hypotaurine metabolism	ko00430	None	19	0		-	-		1	1
KEGG	Teichoic acid biosynthesis	ko00552	None	13	0		-	-		1	1
KEGG	Penicillin and cephalosporin biosynthesis	ko00311	None	7	0		-	-		1	1
KEGG	Thyroid hormone synthesis	ko04918	None	79	3		-	-		0.438474	0.0752308
KEGG	Thyroid hormone signaling pathway	ko04919	None	217	3		-	-		1	0.752823
KEGG	Prolactin signaling pathway	ko04917	None	93	4		-	-		0.280792	0.0285992
KEGG	Progesterone-mediated oocyte maturation	ko04914	None	83	0		-	-		1	0.628994
KEGG	Biotin metabolism	ko00780	None	20	0		-	-		1	1
KEGG	C5-Branched dibasic acid metabolism	ko00660	None	6	0		-	-		1	1
KEGG	Platinum drug resistance	ko01524	None	87	0		-	-		1	0.630087
KEGG	Ovarian steroidogenesis	ko04913	None	54	1		-	-		1	0.49152
KEGG	Antifolate resistance	ko01523	None	42	2		-	-		0.475236	0.0957073
KEGG	Insulin signaling pathway	ko04910	None	179	4		-	-		0.88751	0.288511
KEGG	O-Antigen nucleotide sugar biosynthesis	ko00541	None	48	1		-	-		1	0.451765
KEGG	Insulin secretion	ko04911	None	184	0		-	-		0.669624	0.178256
KEGG	Lysine biosynthesis	ko00300	None	2	-		-	-		1	1
KEGG	EGFR tyrosine kinase inhibitor resistance	ko01521	None	121	1		-	-		1	1
KEGG	Lipoic acid metabolism	ko00785	None	36	1		-	-		0.955535	0.362749
KEGG	GnRH secretion	ko04929	None	89	0		-	-		1	0.630931
KEGG	Cortisol synthesis and secretion	ko04927	None	98	2		-	-		0.941689	0.344414
KEGG	Parathyroid hormone synthesis, secretion and action	ko04928	None	286	3		-	-		1	1
KEGG	Aldosterone synthesis and secretion	ko04925	None	162	3		-	-		1	0.457143
KEGG	Relaxin signaling pathway	ko04926	None	185	4		-	-		0.893884	0.295892
KEGG	Selenocompound metabolism	ko00450	None	37	2		-	-		0.438474	0.0770188
KEGG	Regulation of lipolysis in adipocytes	ko04923	None	86	1		-	-		1	1
KEGG	Renin secretion	ko04924	None	128	2		-	-		1	0.674333
KEGG	Oxytocin signaling pathway	ko04921	None	271	4		-	-		1	0.581882
KEGG	Carbapenem biosynthesis	ko00332	None	3	-		-	-		1	1
KEGG	Prodigiosin biosynthesis	ko00333	None	1	0		-	-		1	1
KEGG	Glucagon signaling pathway	ko04922	None	181	3		-	-		1	0.493638
KEGG	Alcoholic liver disease	ko04936	None	180	4		-	-		0.88751	0.289673
KEGG	Methane metabolism	ko00680	None	114	3		-	-		0.651608	0.168935
KEGG	Phosphonate and phosphinate metabolism	ko00440	None	18	0		-	-		1	1
KEGG	Glycerolipid metabolism	ko00561	None	239	2		-	-		1	1
KEGG	Growth hormone synthesis, secretion and action	ko04935	None	185	5		-	-		0.438474	0.0809659
KEGG	Inositol phosphate metabolism	ko00562	None	485	0		-	-		0.102377	0.00502763
KEGG	Non-alcoholic fatty liver disease	ko04932	None	169	4		-	-		0.636497	0.159124
KEGG	Glycosylphosphatidylinositol (GPI)-anchor biosynthesis	ko00563	None	23	0		-	-		1	1
KEGG	AGE-RAGE signaling pathway in diabetic complications	ko04933	None	160	3		-	-		1	0.453678
KEGG	Glycerophospholipid metabolism	ko00564	None	366	1		-	-		0.475236	0.0947821
KEGG	Type II diabetes mellitus	ko04930	None	63	1		-	-		1	0.545841
KEGG	Ether lipid metabolism	ko00565	None	194	2		-	-		1	1
KEGG	Vitamin B6 metabolism	ko00750	None	11	2		-	-		0.135473	0.00783988
KEGG	N-Glycan biosynthesis	ko00510	None	118	1		-	-		1	1
KEGG	Other glycan degradation	ko00511	None	99	0		-	-		1	0.637747
KEGG	Nitrotoluene degradation	ko00633	None	8	0		-	-		1	1
KEGG	Mucin type O-glycan biosynthesis	ko00512	None	66	0		-	-		1	1
KEGG	Various types of N-glycan biosynthesis	ko00513	None	125	1		-	-		1	1
KEGG	Biosynthesis of various antibiotics	ko00998	None	1	-		-	-		1	1
KEGG	Mannose type O-glycan biosynthesis	ko00515	None	55	0		-	-		1	1
KEGG	Biosynthesis of various plant secondary metabolites	ko00999	None	13	0		-	-		1	1
KEGG	Insect hormone biosynthesis	ko00981	None	9	1		-	-		0.494415	0.106437
KEGG	Porphyrin metabolism	ko00860	None	129	4		-	-		0.438474	0.0770523
KEGG	Riboflavin metabolism	ko00740	None	46	2		-	-		0.506951	0.111482
KEGG	Drug metabolism - cytochrome P450	ko00982	None	143	3		-	-		0.852228	0.262376
KEGG	Pyruvate metabolism	ko00620	None	158	6		-	-		0.17848	0.014047
KEGG	Dioxin degradation	ko00621	None	1	0		-	-		1	1
KEGG	Starch and sucrose metabolism	ko00500	None	110	6		-	-		0.0645243	0.00248761
KEGG	Steroid degradation	ko00984	None	29	0		-	-		1	1
KEGG	Xylene degradation	ko00622	None	2	0		-	-		1	1
KEGG	Toluene degradation	ko00623	None	2	0		-	-		1	1
KEGG	Chloroalkane and chloroalkene degradation	ko00625	None	32	1		-	-		0.927978	0.329994
KEGG	Naphthalene degradation	ko00626	None	23	0		-	-		1	1
KEGG	Aminobenzoate degradation	ko00627	None	63	3		-	-		0.335611	0.0435052
KEGG	Pantothenate and CoA biosynthesis	ko00770	None	56	3		-	-		0.283438	0.0323184
KEGG	Glycosaminoglycan degradation	ko00531	None	88	0		-	-		1	0.630485
KEGG	Glycosaminoglycan biosynthesis - chondroitin sulfate / dermatan sulfate	ko00532	None	40	0		-	-		1	1
KEGG	Glycosaminoglycan biosynthesis - keratan sulfate	ko00533	None	31	1		-	-		0.926055	0.321547
KEGG	Glycosaminoglycan biosynthesis - heparan sulfate / heparin	ko00534	None	45	0		-	-		1	1
KEGG	Cationic antimicrobial peptide (CAMP) resistance	ko01503	None	5	0		-	-		1	1
KEGG	Nicotinate and nicotinamide metabolism	ko00760	None	128	4		-	-		0.438474	0.0753575
KEGG	beta-Lactam resistance	ko01501	None	2	-		-	-		1	1
KEGG	Amino sugar and nucleotide sugar metabolism	ko00520	None	169	4		-	-		0.636497	0.159124
KEGG	Streptomycin biosynthesis	ko00521	None	29	3		-	-		0.102377	0.00543022
KEGG	Ethylbenzene degradation	ko00642	None	8	1		-	-		0.475236	0.0951899
KEGG	Phenylalanine, tyrosine and tryptophan biosynthesis	ko00400	None	13	1		-	-		0.617351	0.150051
KEGG	Styrene degradation	ko00643	None	17	0		-	-		1	1
KEGG	Novobiocin biosynthesis	ko00401	None	6	0		-	-		1	1
KEGG	Polyketide sugar unit biosynthesis	ko00523	None	2	-		-	-		1	1
KEGG	Neomycin, kanamycin and gentamicin biosynthesis	ko00524	None	12	2		-	-		0.148385	0.00933152
KEGG	Acarbose and validamycin biosynthesis	ko00525	None	2	-		-	-		1	1

## Sheet: FCF8h
Database	Pathway	ID	Species	#Seqs	#Diff. Expr Seqs	GSEA Tag	GSEA ES	GSEA NES	Fisher Tag	Fisher FDR	Fisher P-Value
KEGG	Fatty acid degradation	ko00071	None	149	16	BOTTOM	-0.527828	-3.69923	OVER	0.00836731	0.000251794
KEGG	beta-Alanine metabolism	ko00410	None	81	10	BOTTOM	-0.613565	-3.34985	OVER	0.0241952	0.00123216
KEGG	Fatty acid elongation	ko00062	None	87	17	BOTTOM	-0.510022	-3.18436	OVER	1.63604e-05	3.78714e-08
KEGG	Biosynthesis of unsaturated fatty acids	ko01040	None	69	12	BOTTOM	-0.516006	-2.9985	OVER	0.00103211	1.36233e-05
KEGG	Valine, leucine and isoleucine degradation	ko00280	None	76	13	BOTTOM	-0.432664	-2.91049	OVER	0.00078158	7.23685e-06
KEGG	Arginine and proline metabolism	ko00330	None	123	14	BOTTOM	-0.469767	-2.85546	OVER	0.010246	0.000332047
KEGG	Drug metabolism - other enzymes	ko00983	None	200	15	BOTTOM	-0.349281	-2.76522		0.113015	0.0154349
KEGG	Phenylalanine metabolism	ko00360	None	78	10	BOTTOM	-0.528982	-2.73292	OVER	0.0188573	0.000916675
KEGG	Carbon fixation pathways in prokaryotes	ko00720	None	112	10	BOTTOM	-0.395516	-2.60009		0.0973136	0.0126587
KEGG	Protein processing in endoplasmic reticulum	ko04141	None	173	5	TOP	0.315572	2.55112		0.964714	0.691183
KEGG	NOD-like receptor signaling pathway	ko04621	None	617	12	TOP	0.301186	2.4921		0.070123	0.00762912
KEGG	Propanoate metabolism	ko00640	None	86	6	BOTTOM	-0.421354	-2.47764		0.416989	0.153475
KEGG	Tryptophan metabolism	ko00380	None	111	18	BOTTOM	-0.366421	-2.47222	OVER	4.29552e-05	2.983e-07
KEGG	Lysine degradation	ko00310	None	244	9	BOTTOM	-0.343447	-2.45562		1	1
KEGG	Glyoxylate and dicarboxylate metabolism	ko00630	None	105	9	BOTTOM	-0.367854	-2.45232		0.138186	0.0222845
KEGG	Lipid and atherosclerosis	ko05417	None	663	23	TOP	0.242714	2.44757		0.897288	0.608577
KEGG	Citrate cycle (TCA cycle)	ko00020	None	70	4	BOTTOM	-0.411977	-2.43775		0.695137	0.355614
KEGG	Motor proteins	ko04814	None	319	8	BOTTOM	-0.407535	-2.42457		0.541971	0.241126
KEGG	Glycine, serine and threonine metabolism	ko00260	None	105	15	BOTTOM	-0.330261	-2.35379	OVER	0.00103211	1.43348e-05
KEGG	Peroxisome	ko04146	None	89	5	BOTTOM	-0.469193	-2.35185		0.732276	0.401735
KEGG	Pyruvate metabolism	ko00620	None	158	9	BOTTOM	-0.296856	-2.34647		0.506887	0.21888
KEGG	Ribosome	ko03010	None	64	1	BOTTOM	-0.377492	-2.34624		0.832514	0.520594
KEGG	Metabolism of xenobiotics by cytochrome P450	ko00980	None	134	12	BOTTOM	-0.33286	-2.32598		0.0638434	0.00650257
KEGG	Pyrimidine metabolism	ko00240	None	190	12	BOTTOM	-0.304505	-2.32171		0.295388	0.0902393
KEGG	Thiamine metabolism	ko00730	None	2031	86	TOP	0.110914	2.31401		0.779164	0.45812
KEGG	Biosynthesis of cofactors	ko01240	None	160	16	BOTTOM	-0.272008	-2.28775	OVER	0.013484	0.000561835
KEGG	Glioma	ko05214	None	115	3	BOTTOM	-0.397804	-2.25115		0.921193	0.631188
KEGG	Butanoate metabolism	ko00650	None	70	8	BOTTOM	-0.389421	-2.24488		0.0614744	0.00597668
KEGG	Drug metabolism - cytochrome P450	ko00982	None	143	13	BOTTOM	-0.312159	-2.22732		0.0528148	0.00415672
KEGG	Tyrosine metabolism	ko00350	None	95	8	BOTTOM	-0.38494	-2.22175		0.17239	0.0331213
KEGG	PPAR signaling pathway	ko03320	None	87	16	BOTTOM	-0.338697	-2.19967	OVER	4.29552e-05	2.30372e-07
KEGG	Retinol metabolism	ko00830	None	130	12	BOTTOM	-0.33172	-2.19852		0.0566995	0.00511871
KEGG	Herpes simplex virus 1 infection	ko05168	None	323	13	TOP	0.237236	2.1859		1	0.884499
KEGG	Glycerolipid metabolism	ko00561	None	239	17	BOTTOM	-0.261301	-2.13063		0.118184	0.0172351
KEGG	Galactose metabolism	ko00052	None	110	14	BOTTOM	-0.372438	-2.09815	OVER	0.00544195	0.000100777
KEGG	Nicotinate and nicotinamide metabolism	ko00760	None	128	10	BOTTOM	-0.354752	-2.08422		0.174032	0.0350798
KEGG	Endocytosis	ko04144	None	452	10	TOP	0.22778	2.07497		0.250745	0.0633247
KEGG	Folate biosynthesis	ko00790	None	85	7	BOTTOM	-0.415428	-2.03464		0.213421	0.0494031
KEGG	Legionellosis	ko05134	None	66	3	TOP	0.410962	1.99674		0.99943	0.744945
KEGG	Coronavirus disease - COVID-19	ko05171	None	571	20	TOP	0.20314	1.99429		0.939001	0.660778
KEGG	Bile secretion	ko04976	None	124	4	BOTTOM	-0.402376	-1.98245		1	1
KEGG	IL-17 signaling pathway	ko04657	None	102	7	TOP	0.38425	1.95606		0.358747	0.122904
KEGG	Nucleocytoplasmic transport	ko03013	None	83	2	TOP	0.34883	1.95398		1	0.773713
KEGG	Pentose and glucuronate interconversions	ko00040	None	101	10	BOTTOM	-0.329336	-1.94015		0.0631376	0.00628453
KEGG	Hepatocellular carcinoma	ko05225	None	204	12	BOTTOM	-0.237618	-1.8981		0.399332	0.145128
KEGG	Ascorbate and aldarate metabolism	ko00053	None	96	10	BOTTOM	-0.31013	-1.89419		0.0541647	0.00438834
KEGG	Oocyte meiosis	ko04114	None	131	7	BOTTOM	-0.30547	-1.86484		0.703453	0.363125
KEGG	Progesterone-mediated oocyte maturation	ko04914	None	83	2	BOTTOM	-0.392321	-1.81878		1	0.773713
KEGG	Spliceosome	ko03040	None	105	1	TOP	0.251594	1.81346		0.372117	0.132464
KEGG	N-Glycan biosynthesis	ko00510	None	118	8	TOP	0.275578	1.74684		0.39831	0.143834
KEGG	mRNA surveillance pathway	ko03015	None	111	2	TOP	0.292937	1.73815		0.65563	0.32968
KEGG	TNF signaling pathway	ko04668	None	158	12	TOP	0.264413	1.73125		0.174032	0.0349036
KEGG	alpha-Linolenic acid metabolism	ko00592	None	124	11	BOTTOM	-0.249401	-1.72321		0.082968	0.00960278
KEGG	Autophagy - yeast	ko04138	None	71	2	TOP	0.306488	1.71891		1	1
KEGG	Cytosolic DNA-sensing pathway	ko04623	None	418	6	TOP	0.327247	1.70515		0.0547762	0.00456468
KEGG	Viral carcinogenesis	ko05203	None	381	16	TOP	0.203825	1.70446		1	0.788283
KEGG	One carbon pool by folate	ko00670	None	53	2	BOTTOM	-0.322615	-1.67718		1	1
KEGG	Epstein-Barr virus infection	ko05169	None	272	18	TOP	0.181627	1.67355		0.149671	0.026952
KEGG	Alanine, aspartate and glutamate metabolism	ko00250	None	125	8	BOTTOM	-0.26111	-1.66775		0.424327	0.159123
KEGG	Cell cycle	ko04110	None	170	12	BOTTOM	-0.25383	-1.6488		0.19599	0.0444606
KEGG	RIG-I-like receptor signaling pathway	ko04622	None	88	8	TOP	0.342134	1.64224		0.138186	0.0221462
KEGG	Vibrio cholerae infection	ko05110	None	89	4	TOP	0.343031	1.62697		1	0.780119
KEGG	Melanogenesis	ko04916	None	168	5	BOTTOM	-0.296673	-1.61153		0.964714	0.689038
KEGG	Glutathione metabolism	ko00480	None	119	10	BOTTOM	-0.231827	-1.60226		0.149671	0.027024
KEGG	Gap junction	ko04540	None	168	3	BOTTOM	-0.304778	-1.59866		0.513887	0.224826
KEGG	Lysosome	ko04142	None	160	9	BOTTOM	-0.216068	-1.56349		0.607501	0.299532
KEGG	Non-small cell lung cancer	ko05223	None	107	4	BOTTOM	-0.267363	-1.55546		1	1
KEGG	Glycolysis / Gluconeogenesis	ko00010	None	182	16	BOTTOM	-0.179291	-1.55021	OVER	0.0410865	0.00285323
KEGG	Gastric cancer	ko05226	None	200	13	BOTTOM	-0.217684	-1.53263		0.253378	0.0656906
KEGG	Viral myocarditis	ko05416	None	157	3	BOTTOM	-0.262708	-1.50331		0.60232	0.295583
KEGG	Cholesterol metabolism	ko04979	None	75	8	BOTTOM	-0.274868	-1.46969		0.0794692	0.00901386
KEGG	Starch and sucrose metabolism	ko00500	None	110	14	BOTTOM	-0.224726	-1.46333	OVER	0.00544195	0.000100777
KEGG	Proteoglycans in cancer	ko05205	None	331	17	BOTTOM	-0.148792	-1.42085		0.548458	0.250107
KEGG	Isoquinoline alkaloid biosynthesis	ko00950	None	28	3		-	-		0.306105	0.0956578
KEGG	Carbon fixation in photosynthetic organisms	ko00710	None	70	4		-	-		0.695137	0.355614
KEGG	FoxO signaling pathway	ko04068	None	173	8		-	-		0.856565	0.555181
KEGG	HIF-1 signaling pathway	ko04066	None	155	8		-	-		0.732276	0.401719
KEGG	Alcoholism	ko05034	None	232	11		-	-		0.805818	0.493314
KEGG	Morphine addiction	ko05032	None	117	1		-	-		0.303189	0.093343
KEGG	NF-kappa B signaling pathway	ko04064	None	146	6		-	-		1	0.829657
KEGG	Nicotine addiction	ko05033	None	47	0		-	-		0.555978	0.263614
KEGG	Cocaine addiction	ko05030	None	84	4		-	-		0.873479	0.573302
KEGG	Chemokine signaling pathway	ko04062	None	243	8		-	-		0.995046	0.739374
KEGG	Amphetamine addiction	ko05031	None	123	6		-	-		0.803452	0.486902
KEGG	Tuberculosis	ko05152	None	324	15		-	-		0.795051	0.469301
KEGG	Cytokine-cytokine receptor interaction	ko04060	None	181	10		-	-		0.543185	0.246445
KEGG	Viral protein interaction with cytokine and cytokine receptor	ko04061	None	68	5		-	-		0.464341	0.193475
KEGG	Staphylococcus aureus infection	ko05150	None	97	4		-	-		1	0.792902
KEGG	Phenylpropanoid biosynthesis	ko00940	None	21	2		-	-		0.474413	0.19877
KEGG	Flavonoid biosynthesis	ko00941	None	1	0		-	-		1	1
KEGG	Flavone and flavonol biosynthesis	ko00944	None	2	1		-	-		0.269812	0.077018
KEGG	Human T-cell leukemia virus 1 infection	ko05166	None	340	14		-	-		1	0.777961
KEGG	Kaposi sarcoma-associated herpesvirus infection	ko05167	None	302	17		-	-		0.372117	0.132013
KEGG	Degradation of flavonoids	ko00946	None	5	0		-	-		1	1
KEGG	Influenza A	ko05164	None	576	11		-	-		0.0737549	0.00819499
KEGG	Human papillomavirus infection	ko05165	None	534	19		-	-		0.990636	0.733805
KEGG	Measles	ko05162	None	184	10		-	-		0.553566	0.253718
KEGG	Human cytomegalovirus infection	ko05163	None	398	15		-	-		1	1
KEGG	Sphingolipid signaling pathway	ko04071	None	171	8		-	-		0.856565	0.55115
KEGG	Hepatitis C	ko05160	None	222	13		-	-		0.424327	0.158825
KEGG	Phospholipase D signaling pathway	ko04072	None	256	2		-	-		0.0559659	0.00491226
KEGG	Hepatitis B	ko05161	None	206	18		-	-	OVER	0.0265044	0.00153382
KEGG	Phosphatidylinositol signaling system	ko04070	None	263	5		-	-		0.323445	0.106317
KEGG	Aminoacyl-tRNA biosynthesis	ko00970	None	101	5		-	-		0.891579	0.600587
KEGG	Neuroactive ligand-receptor interaction	ko04080	None	358	10		-	-		0.657007	0.333066
KEGG	Human immunodeficiency virus 1 infection	ko05170	None	1536	40		-	-	UNDER	0.0447695	0.00341989
KEGG	Tropane, piperidine and pyridine alkaloid biosynthesis	ko00960	None	25	3		-	-		0.26764	0.0731054
KEGG	Sphingolipid metabolism	ko00600	None	217	10		-	-		0.888685	0.594514
KEGG	Glycosphingolipid biosynthesis - lacto and neolacto series	ko00601	None	55	1		-	-		0.98563	0.725533
KEGG	Betalain biosynthesis	ko00965	None	12	0		-	-		1	1
KEGG	Glucosinolate biosynthesis	ko00966	None	6	0		-	-		1	1
KEGG	Glycosphingolipid biosynthesis - globo and isoglobo series	ko00603	None	62	0		-	-		0.454225	0.178746
KEGG	Glycosphingolipid biosynthesis - ganglio series	ko00604	None	49	1		-	-		1	1
KEGG	Phagosome	ko04145	None	273	10		-	-		1	1
KEGG	cAMP signaling pathway	ko04024	None	405	15		-	-		1	1
KEGG	Nitrogen metabolism	ko00910	None	58	7		-	-		0.0691434	0.00736249
KEGG	PD-L1 expression and PD-1 checkpoint pathway in cancer	ko05235	None	351	16		-	-		0.803452	0.487279
KEGG	cGMP-PKG signaling pathway	ko04022	None	277	7		-	-		0.56165	0.274036
KEGG	Central carbon metabolism in cancer	ko05230	None	99	4		-	-		1	0.796679
KEGG	Calcium signaling pathway	ko04020	None	387	7		-	-		0.143362	0.0238937
KEGG	Choline metabolism in cancer	ko05231	None	164	3		-	-		0.509525	0.221738
KEGG	Proteasome	ko03050	None	25	0		-	-		0.914241	0.624308
KEGG	Cardiac muscle contraction	ko04260	None	158	1		-	-		0.138186	0.0223913
KEGG	Adrenergic signaling in cardiomyocytes	ko04261	None	294	8		-	-		0.702648	0.361083
KEGG	Autophagy - animal	ko04140	None	201	6		-	-		0.979861	0.712214
KEGG	Osteoclast differentiation	ko04380	None	190	13		-	-		0.229925	0.0556418
KEGG	Terpenoid backbone biosynthesis	ko00900	None	43	4		-	-		0.294658	0.087306
KEGG	Indole alkaloid biosynthesis	ko00901	None	2	0		-	-		1	1
KEGG	AMPK signaling pathway	ko04152	None	162	2		-	-		0.310379	0.0984302
KEGG	Epithelial cell signaling in Helicobacter pylori infection	ko05120	None	119	6		-	-		0.799836	0.473977
KEGG	Limonene degradation	ko00903	None	7	1		-	-		0.541971	0.24464
KEGG	Hippo signaling pathway - multiple species	ko04392	None	45	3		-	-		0.555978	0.259293
KEGG	mTOR signaling pathway	ko04150	None	185	6		-	-		1	0.847912
KEGG	Brassinosteroid biosynthesis	ko00905	None	3	0		-	-		1	1
KEGG	PI3K-Akt signaling pathway	ko04151	None	394	18		-	-		0.821478	0.508956
KEGG	Hippo signaling pathway	ko04390	None	265	14		-	-		0.555978	0.260338
KEGG	Pinene, camphor and geraniol degradation	ko00907	None	32	7		-	-	OVER	0.00714268	0.000198408
KEGG	Protein export	ko03060	None	13	3		-	-		0.0973136	0.01284
KEGG	Hippo signaling pathway - fly	ko04391	None	178	5		-	-		0.862898	0.561283
KEGG	Vascular smooth muscle contraction	ko04270	None	206	7		-	-		1	0.85665
KEGG	Zeatin biosynthesis	ko00908	None	2	-		-	-		1	1
KEGG	Sesquiterpenoid and triterpenoid biosynthesis	ko00909	None	5	0		-	-		1	1
KEGG	Huntington disease	ko05016	None	370	7		-	-		0.184984	0.0406793
KEGG	Caprolactam degradation	ko00930	None	52	9		-	-	OVER	0.00665304	0.000169406
KEGG	Spinocerebellar ataxia	ko05017	None	186	1		-	-		0.0899525	0.0114523
KEGG	Amyotrophic lateral sclerosis	ko05014	None	348	13		-	-		1	1
KEGG	Yersinia infection	ko05135	None	579	9		-	-	UNDER	0.0259388	0.001381
KEGG	Parkinson disease	ko05012	None	278	12		-	-		1	0.7537
KEGG	Pertussis	ko05133	None	438	9		-	-		0.19599	0.0440577
KEGG	Alzheimer disease	ko05010	None	392	16		-	-		1	0.792706
KEGG	Shigellosis	ko05131	None	744	17		-	-		0.111971	0.0150332
KEGG	Salmonella infection	ko05132	None	735	17		-	-		0.126297	0.0187712
KEGG	Pathogenic Escherichia coli infection	ko05130	None	642	14		-	-		0.116413	0.016438
KEGG	Sulfur metabolism	ko00920	None	33	4		-	-		0.180516	0.039132
KEGG	Amoebiasis	ko05146	None	118	5		-	-		1	0.809813
KEGG	Malaria	ko05144	None	78	2		-	-		1	0.771062
KEGG	Toxoplasmosis	ko05145	None	118	10		-	-		0.149671	0.026394
KEGG	Chagas disease	ko05142	None	125	10		-	-		0.17036	0.0319108
KEGG	African trypanosomiasis	ko05143	None	35	0		-	-		0.93571	0.647726
KEGG	Pathways of neurodegeneration - multiple diseases	ko05022	None	520	22		-	-		0.987531	0.729219
KEGG	Polycomb repressive complex	ko03083	None	79	1		-	-		0.709924	0.376325
KEGG	Leishmaniasis	ko05140	None	78	9		-	-	OVER	0.0447695	0.00340789
KEGG	Prion disease	ko05020	None	240	12		-	-		0.732276	0.398333
KEGG	ATP-dependent chromatin remodeling	ko03082	None	131	1		-	-		0.253835	0.0664382
KEGG	RNA degradation	ko03018	None	96	5		-	-		0.751524	0.429691
KEGG	Hedgehog signaling pathway - fly	ko04341	None	49	0		-	-		0.555978	0.265295
KEGG	Asthma	ko05310	None	24	1		-	-		0.908187	0.618072
KEGG	Viral life cycle - HIV-1	ko03250	None	96	1		-	-		0.460653	0.187673
KEGG	Hedgehog signaling pathway	ko04340	None	82	1		-	-		0.71106	0.381824
KEGG	Chemical carcinogenesis - receptor activation	ko05207	None	241	12		-	-		0.732276	0.399522
KEGG	Chemical carcinogenesis - reactive oxygen species	ko05208	None	187	9		-	-		0.771699	0.45124
KEGG	MicroRNAs in cancer	ko05206	None	305	13		-	-		1	0.764445
KEGG	Virion - Adenovirus	ko03267	None	10	0		-	-		1	1
KEGG	Virion - Orthopoxvirus	ko03268	None	1	-		-	-		1	1
KEGG	Chemical carcinogenesis - DNA adducts	ko05204	None	38	3		-	-		0.460653	0.186495
KEGG	p53 signaling pathway	ko04115	None	76	1		-	-		0.709691	0.372917
KEGG	Virion - Lyssavirus	ko03265	None	8	-		-	-		1	1
KEGG	Cell cycle - Caulobacter	ko04112	None	3	0		-	-		1	1
KEGG	Systemic lupus erythematosus	ko05322	None	139	5		-	-		1	1
KEGG	Virion - Herpesvirus	ko03266	None	15	1		-	-		0.771699	0.451944
KEGG	Meiosis - yeast	ko04113	None	72	4		-	-		0.709691	0.368815
KEGG	Transcriptional misregulation in cancer	ko05202	None	395	18		-	-		0.821478	0.50962
KEGG	Rheumatoid arthritis	ko05323	None	98	5		-	-		0.761371	0.438846
KEGG	Autoimmune thyroid disease	ko05320	None	96	1		-	-		0.460653	0.187673
KEGG	Virion - Flavivirus	ko03264	None	3	-		-	-		1	1
KEGG	Inflammatory bowel disease	ko05321	None	48	4		-	-		0.348635	0.118633
KEGG	Basal transcription factors	ko03022	None	23	0		-	-		1	1
KEGG	Cell cycle - yeast	ko04111	None	95	5		-	-		0.749898	0.425289
KEGG	Pathways in cancer	ko05200	None	678	37		-	-		0.189104	0.0420232
KEGG	TGF-beta signaling pathway	ko04350	None	123	6		-	-		0.803452	0.486902
KEGG	Virion - Coronavirus	ko03262	None	1	-		-	-		1	1
KEGG	RNA polymerase	ko03020	None	79	1		-	-		0.709924	0.376325
KEGG	Virion - Human immunodeficiency virus	ko03260	None	9	0		-	-		1	1
KEGG	Melanoma	ko05218	None	88	1		-	-		0.555978	0.266406
KEGG	Bladder cancer	ko05219	None	59	5		-	-		0.278956	0.0813622
KEGG	Thyroid cancer	ko05216	None	101	4		-	-		1	1
KEGG	Basal cell carcinoma	ko05217	None	91	4		-	-		1	0.782915
KEGG	Prostate cancer	ko05215	None	173	8		-	-		0.856565	0.555181
KEGG	Pancreatic cancer	ko05212	None	109	8		-	-		0.269812	0.0774461
KEGG	Endometrial cancer	ko05213	None	95	4		-	-		1	0.789333
KEGG	Colorectal cancer	ko05210	None	150	10		-	-		0.295388	0.088638
KEGG	Sulfur relay system	ko04122	None	3	-		-	-		1	1
KEGG	Graft-versus-host disease	ko05332	None	79	0		-	-		0.269812	0.0771405
KEGG	Renal cell carcinoma	ko05211	None	94	6		-	-		0.460653	0.187198
KEGG	Axon regeneration	ko04361	None	212	8		-	-		1	1
KEGG	DNA replication	ko03030	None	31	7		-	-	OVER	0.00665304	0.00016038
KEGG	Allograft rejection	ko05330	None	84	1		-	-		0.555978	0.26457
KEGG	Ubiquitin mediated proteolysis	ko04120	None	106	3		-	-		1	0.800793
KEGG	Axon guidance	ko04360	None	388	9		-	-		0.334236	0.110638
KEGG	Mitophagy - yeast	ko04139	None	39	2		-	-		0.939732	0.665643
KEGG	Autophagy - other	ko04136	None	29	1		-	-		1	1
KEGG	Rap1 signaling pathway	ko04015	None	339	9		-	-		0.555978	0.258203
KEGG	Mitophagy - animal	ko04137	None	102	10		-	-		0.0646123	0.00673044
KEGG	MAPK signaling pathway - plant	ko04016	None	12	3		-	-		0.0844853	0.0101695
KEGG	MAPK signaling pathway - fly	ko04013	None	151	5		-	-		1	1
KEGG	Ras signaling pathway	ko04014	None	271	10		-	-		1	1
KEGG	Breast cancer	ko05224	None	176	8		-	-		0.964714	0.693272
KEGG	MAPK signaling pathway - yeast	ko04011	None	56	3		-	-		0.803452	0.483879
KEGG	Acute myeloid leukemia	ko05221	None	102	5		-	-		0.891579	0.602641
KEGG	Bacterial invasion of epithelial cells	ko05100	None	134	6		-	-		0.93571	0.654177
KEGG	ErbB signaling pathway	ko04012	None	137	3		-	-		0.71106	0.379648
KEGG	Small cell lung cancer	ko05222	None	117	10		-	-		0.149671	0.0258161
KEGG	SNARE interactions in vesicular transport	ko04130	None	26	2		-	-		0.56165	0.272164
KEGG	Primary immunodeficiency	ko05340	None	107	1		-	-		0.372117	0.132653
KEGG	Chronic myeloid leukemia	ko05220	None	100	9		-	-		0.116516	0.0167222
KEGG	MAPK signaling pathway	ko04010	None	422	16		-	-		1	1
KEGG	VEGF signaling pathway	ko04370	None	76	2		-	-		1	0.770791
KEGG	Apelin signaling pathway	ko04371	None	201	9		-	-		0.879274	0.585889
KEGG	Oxidative phosphorylation	ko00190	None	108	4		-	-		1	1
KEGG	Cutin, suberine and wax biosynthesis	ko00073	None	10	4		-	-	OVER	0.0117852	0.00040921
KEGG	Photosynthesis	ko00195	None	13	0		-	-		1	1
KEGG	Fc gamma R-mediated phagocytosis	ko04666	None	238	5		-	-		0.451056	0.176455
KEGG	Fc epsilon RI signaling pathway	ko04664	None	79	2		-	-		1	0.771373
KEGG	B cell receptor signaling pathway	ko04662	None	161	5		-	-		1	0.836849
KEGG	Non-homologous end-joining	ko03450	None	13	0		-	-		1	1
KEGG	T cell receptor signaling pathway	ko04660	None	252	7		-	-		0.74357	0.414816
KEGG	Fatty acid biosynthesis	ko00061	None	71	3		-	-		1	0.758226
KEGG	Wnt signaling pathway	ko04310	None	243	9		-	-		1	1
KEGG	ABC transporters	ko02010	None	40	1		-	-		1	1
KEGG	Signaling pathways regulating pluripotency of stem cells	ko04550	None	207	12		-	-		0.412222	0.150766
KEGG	Intestinal immune network for IgA production	ko04672	None	48	1		-	-		1	1
KEGG	Fanconi anemia pathway	ko03460	None	43	1		-	-		1	1
KEGG	Leukocyte transendothelial migration	ko04670	None	160	8		-	-		0.74357	0.414408
KEGG	Fluid shear stress and atherosclerosis	ko05418	None	181	17		-	-	OVER	0.0169579	0.00078509
KEGG	Dilated cardiomyopathy	ko05414	None	213	0		-	-	UNDER	0.0125512	0.000464861
KEGG	Biofilm formation - Escherichia coli	ko02026	None	1	0		-	-		1	1
KEGG	Diabetic cardiomyopathy	ko05415	None	217	16		-	-		0.128686	0.0196603
KEGG	Biofilm formation - Pseudomonas aeruginosa	ko02025	None	6	-		-	-		1	1
KEGG	Arrhythmogenic right ventricular cardiomyopathy	ko05412	None	153	0		-	-		0.0559659	0.00492292
KEGG	Quorum sensing	ko02024	None	12	1		-	-		0.71106	0.381866
KEGG	Hypertrophic cardiomyopathy	ko05410	None	195	0		-	-	UNDER	0.0143146	0.000629576
KEGG	Biosynthesis of vancomycin group antibiotics	ko01055	None	2	-		-	-		1	1
KEGG	Two-component system	ko02020	None	32	0		-	-		0.926189	0.636755
KEGG	Dorso-ventral axis formation	ko04320	None	121	1		-	-		0.305467	0.0947513
KEGG	Biosynthesis of ansamycins	ko01051	None	1	0		-	-		1	1
KEGG	Necroptosis	ko04217	None	553	9		-	-	UNDER	0.0370971	0.00240444
KEGG	Ribosome biogenesis in eukaryotes	ko03008	None	46	0		-	-		0.555978	0.263389
KEGG	Cellular senescence	ko04218	None	266	13		-	-		0.749898	0.42245
KEGG	Apoptosis - multiple species	ko04215	None	53	2		-	-		1	1
KEGG	Ferroptosis	ko04216	None	67	5		-	-		0.46213	0.190415
KEGG	Longevity regulating pathway - multiple species	ko04213	None	68	1		-	-		0.833648	0.524889
KEGG	Apoptosis - fly	ko04214	None	102	1		-	-		0.464269	0.192371
KEGG	Longevity regulating pathway	ko04211	None	113	4		-	-		1	1
KEGG	Longevity regulating pathway - worm	ko04212	None	80	7		-	-		0.177873	0.0374686
KEGG	Notch signaling pathway	ko04330	None	76	1		-	-		0.709691	0.372917
KEGG	Apoptosis	ko04210	None	191	13		-	-		0.229925	0.0564168
KEGG	Bacterial chemotaxis	ko02030	None	1	0		-	-		1	1
KEGG	Cysteine and methionine metabolism	ko00270	None	141	11		-	-		0.149671	0.0265791
KEGG	Pentose phosphate pathway	ko00030	None	89	6		-	-		0.434892	0.165098
KEGG	Plant-pathogen interaction	ko04626	None	16	2		-	-		0.372117	0.128689
KEGG	Phototransduction - fly	ko04745	None	73	2		-	-		1	1
KEGG	Toll and Imd signaling pathway	ko04624	None	67	5		-	-		0.46213	0.190415
KEGG	C-type lectin receptor signaling pathway	ko04625	None	503	8		-	-	UNDER	0.0447695	0.00329272
KEGG	Phototransduction	ko04744	None	30	3		-	-		0.33621	0.11207
KEGG	Base excision repair	ko03410	None	58	5		-	-		0.269812	0.0768159
KEGG	Toll-like receptor signaling pathway	ko04620	None	105	11		-	-	OVER	0.0409191	0.00274689
KEGG	Taste transduction	ko04742	None	98	0		-	-		0.174032	0.0342386
KEGG	Nucleotide metabolism	ko01232	None	87	4		-	-		0.879274	0.586183
KEGG	Olfactory transduction	ko04740	None	173	2		-	-		0.264758	0.0717054
KEGG	Monobactam biosynthesis	ko00261	None	6	1		-	-		0.499119	0.213743
KEGG	Steroid hormone biosynthesis	ko00140	None	152	5		-	-		1	0.83522
KEGG	Cell adhesion molecules	ko04514	None	386	7		-	-		0.17036	0.0319426
KEGG	ECM-receptor interaction	ko04512	None	73	4		-	-		0.844053	0.535349
KEGG	Focal adhesion	ko04510	None	282	13		-	-		0.844053	0.53371
KEGG	Inflammatory mediator regulation of TRP channels	ko04750	None	133	5		-	-		1	1
KEGG	Nucleotide excision repair	ko03420	None	92	3		-	-		1	1
KEGG	JAK-STAT signaling pathway	ko04630	None	136	10		-	-		0.258706	0.0694674
KEGG	Valine, leucine and isoleucine biosynthesis	ko00290	None	9	0		-	-		1	1
KEGG	Fructose and mannose metabolism	ko00051	None	135	12		-	-		0.0899525	0.0112462
KEGG	Mismatch repair	ko03430	None	15	2		-	-		0.34406	0.115483
KEGG	Hematopoietic cell lineage	ko04640	None	92	1		-	-		0.56165	0.271706
KEGG	Adherens junction	ko04520	None	235	6		-	-		0.729649	0.393537
KEGG	Biosynthesis of nucleotide sugars	ko01250	None	37	2		-	-		0.93571	0.656297
KEGG	Th17 cell differentiation	ko04659	None	129	14		-	-	OVER	0.013484	0.000541501
KEGG	Th1 and Th2 cell differentiation	ko04658	None	95	8		-	-		0.17239	0.0331213
KEGG	Tight junction	ko04530	None	338	8		-	-		0.420257	0.155651
KEGG	Homologous recombination	ko03440	None	41	1		-	-		1	1
KEGG	Natural killer cell mediated cytotoxicity	ko04650	None	133	3		-	-		0.805818	0.496175
KEGG	Arachidonic acid metabolism	ko00590	None	127	9		-	-		0.313475	0.100138
KEGG	D-Amino acid metabolism	ko00470	None	37	2		-	-		0.93571	0.656297
KEGG	Linoleic acid metabolism	ko00591	None	90	3		-	-		1	1
KEGG	Purine metabolism	ko00230	None	2525	104		-	-		0.873479	0.571638
KEGG	Caffeine metabolism	ko00232	None	37	2		-	-		0.93571	0.656297
KEGG	Type I diabetes mellitus	ko04940	None	92	0		-	-		0.223595	0.0527932
KEGG	Cyanoamino acid metabolism	ko00460	None	45	0		-	-		0.749898	0.423583
KEGG	Histidine metabolism	ko00340	None	38	4		-	-		0.242699	0.0606748
KEGG	Thermogenesis	ko04714	None	238	5		-	-		0.451056	0.176455
KEGG	Arginine biosynthesis	ko00220	None	79	5		-	-		0.541971	0.240503
KEGG	Steroid biosynthesis	ko00100	None	42	6		-	-		0.0607756	0.00562737
KEGG	Circadian rhythm - plant	ko04712	None	7	-		-	-		1	1
KEGG	Circadian entrainment	ko04713	None	176	3		-	-		0.436576	0.167758
KEGG	Circadian rhythm	ko04710	None	41	0		-	-		0.741159	0.410039
KEGG	Circadian rhythm - fly	ko04711	None	19	0		-	-		1	1
KEGG	Maturity onset diabetes of the young	ko04950	None	45	2		-	-		0.964714	0.696738
KEGG	GABAergic synapse	ko04727	None	106	0		-	-		0.138911	0.0228303
KEGG	Ubiquinone and other terpenoid-quinone biosynthesis	ko00130	None	30	4		-	-		0.157031	0.0287164
KEGG	Dopaminergic synapse	ko04728	None	215	7		-	-		0.98563	0.725307
KEGG	Cholinergic synapse	ko04725	None	180	4		-	-		0.65563	0.33085
KEGG	Serotonergic synapse	ko04726	None	126	1		-	-		0.253378	0.0655086
KEGG	Aflatoxin biosynthesis	ko00254	None	17	-		-	-		1	1
KEGG	Retrograde endocannabinoid signaling	ko04723	None	160	2		-	-		0.309011	0.0972813
KEGG	Glutamatergic synapse	ko04724	None	182	0		-	-	UNDER	0.0265044	0.00148321
KEGG	Collecting duct acid secretion	ko04966	None	33	1		-	-		1	1
KEGG	Synaptic vesicle cycle	ko04721	None	107	1		-	-		0.372117	0.132653
KEGG	Proximal tubule bicarbonate reclamation	ko04964	None	42	2		-	-		0.957928	0.68075
KEGG	Neurotrophin signaling pathway	ko04722	None	184	14		-	-		0.126297	0.0190029
KEGG	Endocrine and other factor-regulated calcium reabsorption	ko04961	None	95	0		-	-		0.229925	0.0550504
KEGG	Vasopressin-regulated water reabsorption	ko04962	None	76	1		-	-		0.709691	0.372917
KEGG	Long-term potentiation	ko04720	None	123	6		-	-		0.803452	0.486902
KEGG	Aldosterone-regulated sodium reabsorption	ko04960	None	46	0		-	-		0.555978	0.263389
KEGG	Chlorocyclohexane and chlorobenzene degradation	ko00361	None	1	1		-	-		0.180516	0.039279
KEGG	Primary bile acid biosynthesis	ko00120	None	24	5		-	-	OVER	0.0335639	0.00209774
KEGG	Benzoate degradation	ko00362	None	31	7		-	-	OVER	0.00665304	0.00016038
KEGG	Mineral absorption	ko04978	None	91	6		-	-		0.448936	0.173547
KEGG	Bisphenol degradation	ko00363	None	2	1		-	-		0.269812	0.077018
KEGG	Secondary bile acid biosynthesis	ko00121	None	6	1		-	-		0.499119	0.213743
KEGG	Fluorobenzoate degradation	ko00364	None	1	1		-	-		0.180516	0.039279
KEGG	Neutrophil extracellular trap formation	ko04613	None	235	12		-	-		0.626931	0.310563
KEGG	Renin-angiotensin system	ko04614	None	20	1		-	-		0.856565	0.551562
KEGG	Vitamin digestion and absorption	ko04977	None	38	3		-	-		0.460653	0.186495
KEGG	Protein digestion and absorption	ko04974	None	141	6		-	-		1	0.825541
KEGG	Platelet activation	ko04611	None	194	9		-	-		0.873479	0.574231
KEGG	Fat digestion and absorption	ko04975	None	38	5		-	-		0.113733	0.0157962
KEGG	Antigen processing and presentation	ko04612	None	105	1		-	-		0.372117	0.132464
KEGG	Pancreatic secretion	ko04972	None	173	6		-	-		1	1
KEGG	Long-term depression	ko04730	None	101	0		-	-		0.174032	0.0349562
KEGG	Carbohydrate digestion and absorption	ko04973	None	53	1		-	-		0.98563	0.724053
KEGG	Complement and coagulation cascades	ko04610	None	94	6		-	-		0.460653	0.187198
KEGG	Salivary secretion	ko04970	None	170	3		-	-		0.435162	0.166208
KEGG	Gastric acid secretion	ko04971	None	132	3		-	-		0.805818	0.49518
KEGG	Taurine and hypotaurine metabolism	ko00430	None	19	3		-	-		0.176864	0.0365615
KEGG	Teichoic acid biosynthesis	ko00552	None	13	0		-	-		1	1
KEGG	Penicillin and cephalosporin biosynthesis	ko00311	None	7	1		-	-		0.541971	0.24464
KEGG	Thyroid hormone synthesis	ko04918	None	79	4		-	-		0.856565	0.553948
KEGG	Thyroid hormone signaling pathway	ko04919	None	217	6		-	-		0.803452	0.48082
KEGG	Prolactin signaling pathway	ko04917	None	93	5		-	-		0.744162	0.416869
KEGG	Estrogen signaling pathway	ko04915	None	153	9		-	-		0.487858	0.205533
KEGG	Biotin metabolism	ko00780	None	20	1		-	-		0.856565	0.551562
KEGG	GnRH signaling pathway	ko04912	None	179	8		-	-		0.964714	0.695925
KEGG	C5-Branched dibasic acid metabolism	ko00660	None	6	0		-	-		1	1
KEGG	Platinum drug resistance	ko01524	None	87	4		-	-		0.879274	0.586183
KEGG	Ovarian steroidogenesis	ko04913	None	54	4		-	-		0.428276	0.161595
KEGG	Antifolate resistance	ko01523	None	42	3		-	-		0.517297	0.227515
KEGG	Insulin signaling pathway	ko04910	None	179	4		-	-		0.65563	0.330254
KEGG	O-Antigen nucleotide sugar biosynthesis	ko00541	None	48	4		-	-		0.348635	0.118633
KEGG	Insulin secretion	ko04911	None	184	1		-	-		0.0899525	0.0111899
KEGG	Endocrine resistance	ko01522	None	145	4		-	-		0.939732	0.665185
KEGG	Lysine biosynthesis	ko00300	None	2	-		-	-		1	1
KEGG	EGFR tyrosine kinase inhibitor resistance	ko01521	None	121	2		-	-		0.541971	0.244288
KEGG	Lipoic acid metabolism	ko00785	None	36	2		-	-		0.93571	0.651903
KEGG	GnRH secretion	ko04929	None	89	0		-	-		0.220124	0.0514642
KEGG	Cortisol synthesis and secretion	ko04927	None	98	4		-	-		1	0.794766
KEGG	Parathyroid hormone synthesis, secretion and action	ko04928	None	286	11		-	-		1	1
KEGG	Aldosterone synthesis and secretion	ko04925	None	162	6		-	-		1	1
KEGG	Relaxin signaling pathway	ko04926	None	185	12		-	-		0.281929	0.082882
KEGG	Selenocompound metabolism	ko00450	None	37	4		-	-		0.229925	0.0559507
KEGG	Regulation of lipolysis in adipocytes	ko04923	None	86	4		-	-		0.879274	0.5818
KEGG	Renin secretion	ko04924	None	128	4		-	-		1	0.820197
KEGG	Oxytocin signaling pathway	ko04921	None	271	5		-	-		0.278956	0.0809578
KEGG	Carbapenem biosynthesis	ko00332	None	3	-		-	-		1	1
KEGG	Prodigiosin biosynthesis	ko00333	None	1	0		-	-		1	1
KEGG	Glucagon signaling pathway	ko04922	None	181	7		-	-		1	1
KEGG	Adipocytokine signaling pathway	ko04920	None	102	8		-	-		0.250745	0.063847
KEGG	Alcoholic liver disease	ko04936	None	180	9		-	-		0.759995	0.436294
KEGG	Methane metabolism	ko00680	None	114	7		-	-		0.506887	0.219416
KEGG	Cushing syndrome	ko04934	None	250	10		-	-		1	0.869636
KEGG	Phosphonate and phosphinate metabolism	ko00440	None	18	0		-	-		1	1
KEGG	Growth hormone synthesis, secretion and action	ko04935	None	185	8		-	-		0.969977	0.702784
KEGG	Inositol phosphate metabolism	ko00562	None	485	7		-	-	UNDER	0.0310519	0.00186887
KEGG	Non-alcoholic fatty liver disease	ko04932	None	169	9		-	-		0.63767	0.317359
KEGG	Glycosylphosphatidylinositol (GPI)-anchor biosynthesis	ko00563	None	23	1		-	-		0.891579	0.60243
KEGG	AGE-RAGE signaling pathway in diabetic complications	ko04933	None	160	14		-	-		0.0612535	0.00581341
KEGG	Glycerophospholipid metabolism	ko00564	None	366	13		-	-		1	0.891092
KEGG	Type II diabetes mellitus	ko04930	None	63	1		-	-		0.832514	0.52016
KEGG	Ether lipid metabolism	ko00565	None	194	7		-	-		1	1
KEGG	Insulin resistance	ko04931	None	144	6		-	-		1	0.827892
KEGG	Regulation of actin cytoskeleton	ko04810	None	324	5		-	-		0.128838	0.0199818
KEGG	Vitamin B6 metabolism	ko00750	None	11	2		-	-		0.253835	0.0669842
KEGG	Other glycan degradation	ko00511	None	99	2		-	-		0.763191	0.441661
KEGG	Nitrotoluene degradation	ko00633	None	8	1		-	-		0.56165	0.274325
KEGG	Mucin type O-glycan biosynthesis	ko00512	None	66	1		-	-		0.832514	0.522248
KEGG	Various types of N-glycan biosynthesis	ko00513	None	125	3		-	-		0.805818	0.491939
KEGG	Biosynthesis of various antibiotics	ko00998	None	1	-		-	-		1	1
KEGG	Other types of O-glycan biosynthesis	ko00514	None	105	2		-	-		0.765335	0.444674
KEGG	Mannose type O-glycan biosynthesis	ko00515	None	55	1		-	-		0.98563	0.725533
KEGG	Biosynthesis of various plant secondary metabolites	ko00999	None	13	2		-	-		0.295388	0.0902575
KEGG	Insect hormone biosynthesis	ko00981	None	9	2		-	-		0.201438	0.0461629
KEGG	Porphyrin metabolism	ko00860	None	129	9		-	-		0.317136	0.102775
KEGG	Riboflavin metabolism	ko00740	None	46	3		-	-		0.751318	0.427834
KEGG	Dioxin degradation	ko00621	None	1	0		-	-		1	1
KEGG	Steroid degradation	ko00984	None	29	1		-	-		1	1
KEGG	Xylene degradation	ko00622	None	2	0		-	-		1	1
KEGG	Toluene degradation	ko00623	None	2	1		-	-		0.269812	0.077018
KEGG	Chloroalkane and chloroalkene degradation	ko00625	None	32	4		-	-		0.174032	0.0354511
KEGG	Naphthalene degradation	ko00626	None	23	3		-	-		0.240575	0.0595869
KEGG	Aminobenzoate degradation	ko00627	None	63	5		-	-		0.313686	0.100931
KEGG	Pantothenate and CoA biosynthesis	ko00770	None	56	5		-	-		0.256002	0.0681486
KEGG	Glycosaminoglycan degradation	ko00531	None	88	3		-	-		1	1
KEGG	Glycosaminoglycan biosynthesis - chondroitin sulfate / dermatan sulfate	ko00532	None	40	0		-	-		0.739904	0.407633
KEGG	Glycosaminoglycan biosynthesis - keratan sulfate	ko00533	None	31	1		-	-		1	1
KEGG	Glycosaminoglycan biosynthesis - heparan sulfate / heparin	ko00534	None	45	1		-	-		1	1
KEGG	Cationic antimicrobial peptide (CAMP) resistance	ko01503	None	5	0		-	-		1	1
KEGG	beta-Lactam resistance	ko01501	None	2	-		-	-		1	1
KEGG	Amino sugar and nucleotide sugar metabolism	ko00520	None	169	11		-	-		0.321864	0.105053
KEGG	Streptomycin biosynthesis	ko00521	None	29	4		-	-		0.149671	0.0256602
KEGG	Ethylbenzene degradation	ko00642	None	8	2		-	-		0.176864	0.0368466
KEGG	Phenylalanine, tyrosine and tryptophan biosynthesis	ko00400	None	13	2		-	-		0.295388	0.0902575
KEGG	Styrene degradation	ko00643	None	17	2		-	-		0.39639	0.142223
KEGG	Novobiocin biosynthesis	ko00401	None	6	1		-	-		0.499119	0.213743
KEGG	Polyketide sugar unit biosynthesis	ko00523	None	2	-		-	-		1	1
KEGG	Neomycin, kanamycin and gentamicin biosynthesis	ko00524	None	12	3		-	-		0.0844853	0.0101695
KEGG	Acarbose and validamycin biosynthesis	ko00525	None	2	-		-	-		1	1

## Sheet: NCF2h
Database	Pathway	ID	Species	#Seqs	#Diff. Expr Seqs	GSEA Tag	GSEA ES	GSEA NES	Fisher Tag	Fisher FDR	Fisher P-Value
KEGG	Transcriptional misregulation in cancer	ko05202	None	395	4	TOP	0.367412	3.05254		1	1
KEGG	Alzheimer disease	ko05010	None	392	5	BOTTOM	-0.29294	-3.04748		1	0.809156
KEGG	Pathways of neurodegeneration - multiple diseases	ko05022	None	520	8	BOTTOM	-0.237974	-2.8253		1	0.401894
KEGG	Coronavirus disease - COVID-19	ko05171	None	571	6	TOP	0.2931	2.81489		1	1
KEGG	Pathways in cancer	ko05200	None	678	10	TOP	0.191953	2.57971		1	0.460027
KEGG	Lysine degradation	ko00310	None	244	3	BOTTOM	-0.337638	-2.45419		1	0.763972
KEGG	Fatty acid elongation	ko00062	None	87	1	BOTTOM	-0.365313	-2.41717		1	1
KEGG	Neuroactive ligand-receptor interaction	ko04080	None	358	4	TOP	0.344873	2.37979		1	1
KEGG	Aminoacyl-tRNA biosynthesis	ko00970	None	101	0	BOTTOM	-0.349095	-2.35566		1	0.634702
KEGG	Biosynthesis of unsaturated fatty acids	ko01040	None	69	1	BOTTOM	-0.391647	-2.34389		1	0.557091
KEGG	Lipid and atherosclerosis	ko05417	None	663	5	TOP	0.235418	2.28802		1	0.455369
KEGG	Bile secretion	ko04976	None	124	0	TOP	0.445061	2.25129		1	0.408365
KEGG	Longevity regulating pathway	ko04211	None	113	1	TOP	0.395563	2.23859		1	1
KEGG	Insulin resistance	ko04931	None	144	2	TOP	0.338323	2.23522		1	0.686505
KEGG	Spinocerebellar ataxia	ko05017	None	186	1	BOTTOM	-0.368513	-2.16302		1	0.728249
KEGG	PI3K-Akt signaling pathway	ko04151	None	394	5	TOP	0.196988	2.12861		1	0.809767
KEGG	MAPK signaling pathway	ko04010	None	422	4	TOP	0.236664	2.11766		1	1
KEGG	Adipocytokine signaling pathway	ko04920	None	102	0	TOP	0.3841	2.06057		1	0.635408
KEGG	Phagosome	ko04145	None	273	2	TOP	0.278796	1.99626		1	0.774042
KEGG	Osteoclast differentiation	ko04380	None	190	3	TOP	0.286425	1.96754		1	0.489572
KEGG	AGE-RAGE signaling pathway in diabetic complications	ko04933	None	160	2	TOP	0.255696	1.84188		1	0.711742
KEGG	Natural killer cell mediated cytotoxicity	ko04650	None	133	0	TOP	0.301822	1.82251		1	0.41162
KEGG	Purine metabolism	ko00230	None	2525	26	BOTTOM	-0.0804418	-1.79591		1	0.539512
KEGG	Fatty acid degradation	ko00071	None	149	2	BOTTOM	-0.250599	-1.78423		1	0.694244
KEGG	MicroRNAs in cancer	ko05206	None	305	4	TOP	0.201039	1.73374		1	0.783763
KEGG	Toxoplasmosis	ko05145	None	118	0	TOP	0.246615	1.70634		1	0.650753
KEGG	B cell receptor signaling pathway	ko04662	None	161	2	TOP	0.306457	1.67715		1	0.713354
KEGG	NF-kappa B signaling pathway	ko04064	None	146	0	TOP	0.308136	1.66795		1	0.421873
KEGG	JAK-STAT signaling pathway	ko04630	None	136	2	TOP	0.268038	1.66657		1	0.674557
KEGG	Chemical carcinogenesis - receptor activation	ko05207	None	241	2	TOP	0.222311	1.663		1	1
KEGG	Wnt signaling pathway	ko04310	None	243	2	TOP	0.246713	1.64169		1	1
KEGG	Protein digestion and absorption	ko04974	None	141	0	TOP	0.319246	1.63667		1	0.417225
KEGG	Cell cycle	ko04110	None	170	3	BOTTOM	-0.24771	-1.61453		1	0.453977
KEGG	Chemokine signaling pathway	ko04062	None	243	1	TOP	0.201264	1.61254		1	0.536563
KEGG	TGF-beta signaling pathway	ko04350	None	123	1	TOP	0.26651	1.61047		1	1
KEGG	Proteoglycans in cancer	ko05205	None	331	2	TOP	0.166544	1.60448		1	0.598027
KEGG	Parathyroid hormone synthesis, secretion and action	ko04928	None	286	2	TOP	0.228699	1.59625		1	0.777017
KEGG	Cholesterol metabolism	ko04979	None	75	1	TOP	0.28902	1.59117		1	0.587451
KEGG	NOD-like receptor signaling pathway	ko04621	None	617	6	TOP	0.191075	1.58953		1	0.847379
KEGG	Shigellosis	ko05131	None	744	7	TOP	0.15511	1.58817		1	0.724889
KEGG	Glutathione metabolism	ko00480	None	119	2	BOTTOM	-0.230931	-1.58522		1	0.407069
KEGG	Malaria	ko05144	None	78	0	TOP	0.315618	1.54834		1	1
KEGG	Arachidonic acid metabolism	ko00590	None	127	2	TOP	0.229379	1.51965		1	0.662003
KEGG	Rap1 signaling pathway	ko04015	None	339	2	TOP	0.163904	1.49664		1	0.444436
KEGG	Amoebiasis	ko05146	None	118	0	TOP	0.275337	1.49119		1	0.650753
KEGG	Prostate cancer	ko05215	None	173	1	TOP	0.203338	1.48038		1	0.726112
KEGG	Thyroid hormone signaling pathway	ko04919	None	217	2	TOP	0.205374	1.45654		1	1
KEGG	Nucleotide excision repair	ko03420	None	92	1	BOTTOM	-0.302158	-1.45049		1	1
KEGG	Ether lipid metabolism	ko00565	None	194	1	TOP	0.226475	1.44716		1	0.730919
KEGG	Human T-cell leukemia virus 1 infection	ko05166	None	340	3	TOP	0.169134	1.44572		1	0.801031
KEGG	Colorectal cancer	ko05210	None	150	2	TOP	0.219833	1.42397		1	0.695811
KEGG	Morphine addiction	ko05032	None	117	0		-	-		1	0.649602
KEGG	Nicotine addiction	ko05033	None	47	0		-	-		1	1
KEGG	Phenylpropanoid biosynthesis	ko00940	None	21	0		-	-		1	1
KEGG	Flavonoid biosynthesis	ko00941	None	1	0		-	-		1	1
KEGG	Herpes simplex virus 1 infection	ko05168	None	323	4		-	-		1	0.792294
KEGG	Epstein-Barr virus infection	ko05169	None	272	3		-	-		1	1
KEGG	Flavone and flavonol biosynthesis	ko00944	None	2	0		-	-		1	1
KEGG	Degradation of flavonoids	ko00946	None	5	0		-	-		1	1
KEGG	Sphingolipid signaling pathway	ko04071	None	171	2		-	-		1	1
KEGG	Hepatitis C	ko05160	None	222	2		-	-		1	1
KEGG	Phosphatidylinositol signaling system	ko04070	None	263	1		-	-		1	0.378812
KEGG	Tropane, piperidine and pyridine alkaloid biosynthesis	ko00960	None	25	0		-	-		1	1
KEGG	Sphingolipid metabolism	ko00600	None	217	2		-	-		1	1
KEGG	Glycosphingolipid biosynthesis - lacto and neolacto series	ko00601	None	55	0		-	-		1	1
KEGG	Glucosinolate biosynthesis	ko00966	None	6	0		-	-		1	1
KEGG	Glycosphingolipid biosynthesis - globo and isoglobo series	ko00603	None	62	0		-	-		1	1
KEGG	Glycosphingolipid biosynthesis - ganglio series	ko00604	None	49	0		-	-		1	1
KEGG	cAMP signaling pathway	ko04024	None	405	3		-	-		1	0.635414
KEGG	Peroxisome	ko04146	None	89	1		-	-		1	1
KEGG	cGMP-PKG signaling pathway	ko04022	None	277	3		-	-		1	1
KEGG	Central carbon metabolism in cancer	ko05230	None	99	1		-	-		1	1
KEGG	Protein processing in endoplasmic reticulum	ko04141	None	173	1		-	-		1	0.726112
KEGG	Choline metabolism in cancer	ko05231	None	164	2		-	-		1	0.718202
KEGG	Lysosome	ko04142	None	160	2		-	-		1	0.711742
KEGG	Adrenergic signaling in cardiomyocytes	ko04261	None	294	2		-	-		1	0.589069
KEGG	Autophagy - animal	ko04140	None	201	3		-	-		1	0.511274
KEGG	AMPK signaling pathway	ko04152	None	162	2		-	-		1	0.714968
KEGG	Epithelial cell signaling in Helicobacter pylori infection	ko05120	None	119	2		-	-		1	0.407069
KEGG	Hippo signaling pathway - multiple species	ko04392	None	45	0		-	-		1	1
KEGG	mTOR signaling pathway	ko04150	None	185	1		-	-		1	0.727984
KEGG	Brassinosteroid biosynthesis	ko00905	None	3	0		-	-		1	1
KEGG	Hippo signaling pathway	ko04390	None	265	2		-	-		1	0.772974
KEGG	Vascular smooth muscle contraction	ko04270	None	206	1		-	-		1	0.736575
KEGG	Zeatin biosynthesis	ko00908	None	2	-		-	-		1	1
KEGG	Yersinia infection	ko05135	None	579	4		-	-		1	0.424888
KEGG	Pertussis	ko05133	None	438	4		-	-		1	0.821049
KEGG	Salmonella infection	ko05132	None	735	6		-	-		1	0.479304
KEGG	African trypanosomiasis	ko05143	None	35	0		-	-		1	1
KEGG	Polycomb repressive complex	ko03083	None	79	0		-	-		1	1
KEGG	ATP-dependent chromatin remodeling	ko03082	None	131	1		-	-		1	1
KEGG	mRNA surveillance pathway	ko03015	None	111	1		-	-		1	1
KEGG	Nucleocytoplasmic transport	ko03013	None	83	0		-	-		1	1
KEGG	Hedgehog signaling pathway - fly	ko04341	None	49	0		-	-		1	1
KEGG	Ribosome	ko03010	None	64	0		-	-		1	1
KEGG	Asthma	ko05310	None	24	0		-	-		1	1
KEGG	Viral life cycle - HIV-1	ko03250	None	96	1		-	-		1	1
KEGG	Hedgehog signaling pathway	ko04340	None	82	0		-	-		1	1
KEGG	Virion - Adenovirus	ko03267	None	10	0		-	-		1	1
KEGG	Oocyte meiosis	ko04114	None	131	2		-	-		1	0.667446
KEGG	Virion - Orthopoxvirus	ko03268	None	1	-		-	-		1	1
KEGG	Chemical carcinogenesis - DNA adducts	ko05204	None	38	0		-	-		1	1
KEGG	p53 signaling pathway	ko04115	None	76	1		-	-		1	0.592306
KEGG	Virion - Lyssavirus	ko03265	None	8	-		-	-		1	1
KEGG	Cell cycle - Caulobacter	ko04112	None	3	0		-	-		1	1
KEGG	Meiosis - yeast	ko04113	None	72	1		-	-		1	0.572539
KEGG	Autoimmune thyroid disease	ko05320	None	96	0		-	-		1	0.631713
KEGG	Virion - Flavivirus	ko03264	None	3	-		-	-		1	1
KEGG	Inflammatory bowel disease	ko05321	None	48	1		-	-		1	0.432266
KEGG	Basal transcription factors	ko03022	None	23	0		-	-		1	1
KEGG	Cell cycle - yeast	ko04111	None	95	1		-	-		1	1
KEGG	Virion - Coronavirus	ko03262	None	1	-		-	-		1	1
KEGG	RNA polymerase	ko03020	None	79	0		-	-		1	1
KEGG	Melanoma	ko05218	None	88	0		-	-		1	0.629044
KEGG	Bladder cancer	ko05219	None	59	0		-	-		1	1
KEGG	Thyroid cancer	ko05216	None	101	0		-	-		1	0.634702
KEGG	Basal cell carcinoma	ko05217	None	91	0		-	-		1	0.629714
KEGG	Glioma	ko05214	None	115	0		-	-		1	0.647367
KEGG	Pancreatic cancer	ko05212	None	109	0		-	-		1	0.641252
KEGG	Endometrial cancer	ko05213	None	95	0		-	-		1	0.63123
KEGG	Sulfur relay system	ko04122	None	3	-		-	-		1	1
KEGG	Graft-versus-host disease	ko05332	None	79	0		-	-		1	1
KEGG	Axon regeneration	ko04361	None	212	2		-	-		1	1
KEGG	Allograft rejection	ko05330	None	84	0		-	-		1	0.62883
KEGG	Ubiquitin mediated proteolysis	ko04120	None	106	0		-	-		1	0.638563
KEGG	Mitophagy - yeast	ko04139	None	39	1		-	-		1	0.368595
KEGG	Hepatocellular carcinoma	ko05225	None	204	1		-	-		1	0.735507
KEGG	Gastric cancer	ko05226	None	200	1		-	-		1	0.733516
KEGG	MAPK signaling pathway - plant	ko04016	None	12	0		-	-		1	1
KEGG	Non-small cell lung cancer	ko05223	None	107	0		-	-		1	0.63943
KEGG	MAPK signaling pathway - fly	ko04013	None	151	2		-	-		1	0.697384
KEGG	Ras signaling pathway	ko04014	None	271	2		-	-		1	0.773718
KEGG	Breast cancer	ko05224	None	176	3		-	-		1	0.463999
KEGG	MAPK signaling pathway - yeast	ko04011	None	56	0		-	-		1	1
KEGG	Acute myeloid leukemia	ko05221	None	102	0		-	-		1	0.635408
KEGG	Bacterial invasion of epithelial cells	ko05100	None	134	0		-	-		1	0.412189
KEGG	ErbB signaling pathway	ko04012	None	137	2		-	-		1	0.676015
KEGG	Small cell lung cancer	ko05222	None	117	2		-	-		1	0.398861
KEGG	SNARE interactions in vesicular transport	ko04130	None	26	0		-	-		1	1
KEGG	Primary immunodeficiency	ko05340	None	107	0		-	-		1	0.63943
KEGG	Chronic myeloid leukemia	ko05220	None	100	1		-	-		1	1
KEGG	VEGF signaling pathway	ko04370	None	76	1		-	-		1	0.592306
KEGG	Spliceosome	ko03040	None	105	1		-	-		1	1
KEGG	Apelin signaling pathway	ko04371	None	201	2		-	-		1	1
KEGG	Cutin, suberine and wax biosynthesis	ko00073	None	10	0		-	-		1	1
KEGG	Fc epsilon RI signaling pathway	ko04664	None	79	0		-	-		1	1
KEGG	Non-homologous end-joining	ko03450	None	13	0		-	-		1	1
KEGG	T cell receptor signaling pathway	ko04660	None	252	2		-	-		1	1
KEGG	Gap junction	ko04540	None	168	1		-	-		1	1
KEGG	Fatty acid biosynthesis	ko00061	None	71	1		-	-		1	0.56745
KEGG	ABC transporters	ko02010	None	40	0		-	-		1	1
KEGG	Signaling pathways regulating pluripotency of stem cells	ko04550	None	207	1		-	-		1	0.737126
KEGG	Intestinal immune network for IgA production	ko04672	None	48	1		-	-		1	0.432266
KEGG	Fanconi anemia pathway	ko03460	None	43	0		-	-		1	1
KEGG	Leukocyte transendothelial migration	ko04670	None	160	3		-	-		1	0.438866
KEGG	Biofilm formation - Escherichia coli	ko02026	None	1	0		-	-		1	1
KEGG	Biofilm formation - Pseudomonas aeruginosa	ko02025	None	6	-		-	-		1	1
KEGG	Arrhythmogenic right ventricular cardiomyopathy	ko05412	None	153	0		-	-		1	0.429691
KEGG	Quorum sensing	ko02024	None	12	0		-	-		1	1
KEGG	Biosynthesis of vancomycin group antibiotics	ko01055	None	2	-		-	-		1	1
KEGG	Dorso-ventral axis formation	ko04320	None	121	1		-	-		1	1
KEGG	Necroptosis	ko04217	None	553	4		-	-		1	0.419855
KEGG	Ribosome biogenesis in eukaryotes	ko03008	None	46	0		-	-		1	1
KEGG	Cellular senescence	ko04218	None	266	3		-	-		1	1
KEGG	Apoptosis - multiple species	ko04215	None	53	0		-	-		1	1
KEGG	Longevity regulating pathway - multiple species	ko04213	None	68	1		-	-		1	0.55182
KEGG	Apoptosis - fly	ko04214	None	102	1		-	-		1	1
KEGG	Notch signaling pathway	ko04330	None	76	0		-	-		1	1
KEGG	Apoptosis	ko04210	None	191	3		-	-		1	0.491495
KEGG	Bacterial chemotaxis	ko02030	None	1	0		-	-		1	1
KEGG	Plant-pathogen interaction	ko04626	None	16	0		-	-		1	1
KEGG	Phototransduction - fly	ko04745	None	73	0		-	-		1	1
KEGG	Toll and Imd signaling pathway	ko04624	None	67	1		-	-		1	0.546486
KEGG	RIG-I-like receptor signaling pathway	ko04622	None	88	1		-	-		1	1
KEGG	Phototransduction	ko04744	None	30	0		-	-		1	1
KEGG	Taste transduction	ko04742	None	98	0		-	-		1	0.632796
KEGG	Monobactam biosynthesis	ko00261	None	6	0		-	-		1	1
KEGG	ECM-receptor interaction	ko04512	None	73	0		-	-		1	1
KEGG	Focal adhesion	ko04510	None	282	4		-	-		1	0.574896
KEGG	Inflammatory mediator regulation of TRP channels	ko04750	None	133	1		-	-		1	1
KEGG	Valine, leucine and isoleucine biosynthesis	ko00290	None	9	0		-	-		1	1
KEGG	Hematopoietic cell lineage	ko04640	None	92	0		-	-		1	0.630028
KEGG	Adherens junction	ko04520	None	235	2		-	-		1	1
KEGG	Tight junction	ko04530	None	338	4		-	-		1	0.800633
KEGG	Homologous recombination	ko03440	None	41	0		-	-		1	1
KEGG	Linoleic acid metabolism	ko00591	None	90	1		-	-		1	1
KEGG	alpha-Linolenic acid metabolism	ko00592	None	124	2		-	-		1	0.658088
KEGG	Caffeine metabolism	ko00232	None	37	0		-	-		1	1
KEGG	Type I diabetes mellitus	ko04940	None	92	0		-	-		1	0.630028
KEGG	Cyanoamino acid metabolism	ko00460	None	45	0		-	-		1	1
KEGG	Circadian rhythm - plant	ko04712	None	7	-		-	-		1	1
KEGG	Circadian entrainment	ko04713	None	176	1		-	-		1	0.726343
KEGG	Circadian rhythm	ko04710	None	41	0		-	-		1	1
KEGG	Circadian rhythm - fly	ko04711	None	19	0		-	-		1	1
KEGG	Maturity onset diabetes of the young	ko04950	None	45	1		-	-		1	0.411785
KEGG	Alanine, aspartate and glutamate metabolism	ko00250	None	125	2		-	-		1	0.659376
KEGG	Dopaminergic synapse	ko04728	None	215	3		-	-		1	0.74193
KEGG	Cholinergic synapse	ko04725	None	180	1		-	-		1	0.726902
KEGG	Serotonergic synapse	ko04726	None	126	2		-	-		1	0.660681
KEGG	Aflatoxin biosynthesis	ko00254	None	17	-		-	-		1	1
KEGG	Glutamatergic synapse	ko04724	None	182	2		-	-		1	1
KEGG	Collecting duct acid secretion	ko04966	None	33	0		-	-		1	1
KEGG	Synaptic vesicle cycle	ko04721	None	107	0		-	-		1	0.63943
KEGG	Proximal tubule bicarbonate reclamation	ko04964	None	42	1		-	-		1	0.39057
KEGG	Neurotrophin signaling pathway	ko04722	None	184	1		-	-		1	0.727735
KEGG	Endocrine and other factor-regulated calcium reabsorption	ko04961	None	95	0		-	-		1	0.63123
KEGG	Vasopressin-regulated water reabsorption	ko04962	None	76	0		-	-		1	1
KEGG	Long-term potentiation	ko04720	None	123	1		-	-		1	1
KEGG	Aldosterone-regulated sodium reabsorption	ko04960	None	46	0		-	-		1	1
KEGG	Chlorocyclohexane and chlorobenzene degradation	ko00361	None	1	0		-	-		1	1
KEGG	Primary bile acid biosynthesis	ko00120	None	24	0		-	-		1	1
KEGG	Mineral absorption	ko04978	None	91	1		-	-		1	1
KEGG	Bisphenol degradation	ko00363	None	2	0		-	-		1	1
KEGG	Secondary bile acid biosynthesis	ko00121	None	6	0		-	-		1	1
KEGG	Fluorobenzoate degradation	ko00364	None	1	0		-	-		1	1
KEGG	Renin-angiotensin system	ko04614	None	20	0		-	-		1	1
KEGG	Vitamin digestion and absorption	ko04977	None	38	0		-	-		1	1
KEGG	Fat digestion and absorption	ko04975	None	38	1		-	-		1	0.361097
KEGG	Antigen processing and presentation	ko04612	None	105	0		-	-		1	0.637726
KEGG	Long-term depression	ko04730	None	101	0		-	-		1	0.634702
KEGG	Carbohydrate digestion and absorption	ko04973	None	53	0		-	-		1	1
KEGG	Gastric acid secretion	ko04971	None	132	0		-	-		1	0.411091
KEGG	Penicillin and cephalosporin biosynthesis	ko00311	None	7	0		-	-		1	1
KEGG	Prolactin signaling pathway	ko04917	None	93	1		-	-		1	1
KEGG	Progesterone-mediated oocyte maturation	ko04914	None	83	0		-	-		1	1
KEGG	GnRH signaling pathway	ko04912	None	179	2		-	-		1	1
KEGG	C5-Branched dibasic acid metabolism	ko00660	None	6	0		-	-		1	1
KEGG	Platinum drug resistance	ko01524	None	87	0		-	-		1	0.628915
KEGG	Ovarian steroidogenesis	ko04913	None	54	0		-	-		1	1
KEGG	Antifolate resistance	ko01523	None	42	1		-	-		1	0.39057
KEGG	Insulin signaling pathway	ko04910	None	179	3		-	-		1	0.469241
KEGG	Lysine biosynthesis	ko00300	None	2	0		-	-		1	1
KEGG	EGFR tyrosine kinase inhibitor resistance	ko01521	None	121	1		-	-		1	1
KEGG	Lipoic acid metabolism	ko00785	None	36	0		-	-		1	1
KEGG	GnRH secretion	ko04929	None	89	0		-	-		1	0.62922
KEGG	Cortisol synthesis and secretion	ko04927	None	98	1		-	-		1	1
KEGG	Aldosterone synthesis and secretion	ko04925	None	162	1		-	-		1	1
KEGG	Relaxin signaling pathway	ko04926	None	185	2		-	-		1	1
KEGG	Selenocompound metabolism	ko00450	None	37	0		-	-		1	1
KEGG	Regulation of lipolysis in adipocytes	ko04923	None	86	1		-	-		1	1
KEGG	Renin secretion	ko04924	None	128	0		-	-		1	0.409384
KEGG	Oxytocin signaling pathway	ko04921	None	271	3		-	-		1	1
KEGG	Carbapenem biosynthesis	ko00332	None	3	-		-	-		1	1
KEGG	Prodigiosin biosynthesis	ko00333	None	1	0		-	-		1	1
KEGG	Glucagon signaling pathway	ko04922	None	181	1		-	-		1	0.727085
KEGG	Alcoholic liver disease	ko04936	None	180	3		-	-		1	0.47102
KEGG	Cushing syndrome	ko04934	None	250	2		-	-		1	1
KEGG	Growth hormone synthesis, secretion and action	ko04935	None	185	3		-	-		1	0.480132
KEGG	Glycosylphosphatidylinositol (GPI)-anchor biosynthesis	ko00563	None	23	0		-	-		1	1
KEGG	Glycerophospholipid metabolism	ko00564	None	366	3		-	-		1	0.80308
KEGG	Type II diabetes mellitus	ko04930	None	63	0		-	-		1	1
KEGG	Regulation of actin cytoskeleton	ko04810	None	324	4		-	-		1	0.792819
KEGG	N-Glycan biosynthesis	ko00510	None	118	0		-	-		1	0.650753
KEGG	Other glycan degradation	ko00511	None	99	1		-	-		1	1
KEGG	Nitrotoluene degradation	ko00633	None	8	0		-	-		1	1
KEGG	Mucin type O-glycan biosynthesis	ko00512	None	66	0		-	-		1	1
KEGG	Various types of N-glycan biosynthesis	ko00513	None	125	0		-	-		1	0.408553
KEGG	Biosynthesis of various antibiotics	ko00998	None	1	-		-	-		1	1
KEGG	Other types of O-glycan biosynthesis	ko00514	None	105	0		-	-		1	0.637726
KEGG	Mannose type O-glycan biosynthesis	ko00515	None	55	0		-	-		1	1
KEGG	Dioxin degradation	ko00621	None	1	0		-	-		1	1
KEGG	Steroid degradation	ko00984	None	29	0		-	-		1	1
KEGG	Xylene degradation	ko00622	None	2	0		-	-		1	1
KEGG	Toluene degradation	ko00623	None	2	0		-	-		1	1
KEGG	Naphthalene degradation	ko00626	None	23	0		-	-		1	1
KEGG	Aminobenzoate degradation	ko00627	None	63	1		-	-		1	0.524512
KEGG	Glycosaminoglycan degradation	ko00531	None	88	0		-	-		1	0.629044
KEGG	Glycosaminoglycan biosynthesis - chondroitin sulfate / dermatan sulfate	ko00532	None	40	0		-	-		1	1
KEGG	Glycosaminoglycan biosynthesis - keratan sulfate	ko00533	None	31	0		-	-		1	1
KEGG	Glycosaminoglycan biosynthesis - heparan sulfate / heparin	ko00534	None	45	1		-	-		1	0.411785
KEGG	Cationic antimicrobial peptide (CAMP) resistance	ko01503	None	5	0		-	-		1	1
KEGG	Nicotinate and nicotinamide metabolism	ko00760	None	128	2		-	-		1	0.663341
KEGG	beta-Lactam resistance	ko01501	None	2	-		-	-		1	1
KEGG	Amino sugar and nucleotide sugar metabolism	ko00520	None	169	3		-	-		1	0.452371
KEGG	Ethylbenzene degradation	ko00642	None	8	0		-	-		1	1
KEGG	Styrene degradation	ko00643	None	17	0		-	-		1	1
KEGG	Novobiocin biosynthesis	ko00401	None	6	0		-	-		1	1
KEGG	Polyketide sugar unit biosynthesis	ko00523	None	2	-		-	-		1	1
KEGG	Acarbose and validamycin biosynthesis	ko00525	None	2	-		-	-		1	1
KEGG	Biosynthesis of nucleotide sugars	ko01250	None	37	1		-	-		0.998144	0.353509
KEGG	D-Amino acid metabolism	ko00470	None	37	1		-	-		0.998144	0.353509
KEGG	Calcium signaling pathway	ko04020	None	387	2	TOP	0.207811	1.49401		0.960739	0.333634
KEGG	IL-17 signaling pathway	ko04657	None	102	2		-	-		0.960739	0.335814
KEGG	Sulfur metabolism	ko00920	None	33	1		-	-		0.934323	0.322255
KEGG	Thiamine metabolism	ko00730	None	2031	19	BOTTOM	-0.0734871	-1.49097		0.923962	0.316543
KEGG	Staphylococcus aureus infection	ko05150	None	97	2	TOP	0.437884	2.34581		0.923774	0.31434
KEGG	Th1 and Th2 cell differentiation	ko04658	None	95	2	TOP	0.3841	2.0665		0.923774	0.305707
KEGG	PD-L1 expression and PD-1 checkpoint pathway in cancer	ko05235	None	351	6	TOP	0.183556	1.71425		0.923774	0.309399
KEGG	Hepatitis B	ko05161	None	206	4		-	-		0.923774	0.308788
KEGG	Pinene, camphor and geraniol degradation	ko00907	None	32	1		-	-		0.923774	0.314209
KEGG	Benzoate degradation	ko00362	None	31	1		-	-		0.923774	0.306069
KEGG	Chloroalkane and chloroalkene degradation	ko00625	None	32	1		-	-		0.923774	0.314209
KEGG	Platelet activation	ko04611	None	194	4	TOP	0.193048	1.4283		0.904236	0.29304
KEGG	Autophagy - other	ko04136	None	29	1		-	-		0.899738	0.289499
KEGG	Streptomycin biosynthesis	ko00521	None	29	1		-	-		0.899738	0.289499
KEGG	Isoquinoline alkaloid biosynthesis	ko00950	None	28	1		-	-		0.890757	0.281067
KEGG	Vibrio cholerae infection	ko05110	None	89	2		-	-		0.890757	0.279706
KEGG	Hippo signaling pathway - fly	ko04391	None	178	0		-	-		0.890757	0.277423
KEGG	Insulin secretion	ko04911	None	184	0		-	-		0.890757	0.282485
KEGG	Parkinson disease	ko05012	None	278	5	BOTTOM	-0.401933	-3.65		0.889978	0.26351
KEGG	Propanoate metabolism	ko00640	None	86	2	BOTTOM	-0.358737	-2.24525		0.889978	0.266675
KEGG	Retrograde endocannabinoid signaling	ko04723	None	160	0	BOTTOM	-0.395004	-2.16157		0.889978	0.268808
KEGG	beta-Alanine metabolism	ko00410	None	81	2	BOTTOM	-0.300792	-1.72181		0.889978	0.244964
KEGG	Cytosolic DNA-sensing pathway	ko04623	None	418	2	TOP	0.332624	1.71529		0.889978	0.246483
KEGG	Pancreatic secretion	ko04972	None	173	0	TOP	0.246209	1.4973		0.889978	0.273998
KEGG	Cocaine addiction	ko05030	None	84	2		-	-		0.889978	0.257986
KEGG	Proteasome	ko03050	None	25	1		-	-		0.889978	0.25517
KEGG	Pathogenic Escherichia coli infection	ko05130	None	642	4		-	-		0.889978	0.256229
KEGG	Viral myocarditis	ko05416	None	157	0		-	-		0.889978	0.268435
KEGG	Olfactory transduction	ko04740	None	173	0		-	-		0.889978	0.273998
KEGG	Steroid hormone biosynthesis	ko00140	None	152	3		-	-		0.889978	0.263095
KEGG	PPAR signaling pathway	ko03320	None	87	2		-	-		0.889978	0.271019
KEGG	Salivary secretion	ko04970	None	170	0		-	-		0.889978	0.272309
KEGG	Folate biosynthesis	ko00790	None	85	2		-	-		0.889978	0.26233
KEGG	Melanogenesis	ko04916	None	168	0		-	-		0.889978	0.271342
KEGG	Estrogen signaling pathway	ko04915	None	153	3		-	-		0.889978	0.266257
KEGG	Endocrine resistance	ko01522	None	145	3		-	-		0.889978	0.241118
KEGG	Thyroid hormone synthesis	ko04918	None	79	2		-	-		0.887655	0.236297
KEGG	Huntington disease	ko05016	None	370	7	BOTTOM	-0.37328	-3.46909		0.797635	0.210487
KEGG	Biotin metabolism	ko00780	None	20	1		-	-		0.797635	0.209933
KEGG	Autophagy - yeast	ko04138	None	71	2		-	-		0.778639	0.201869
KEGG	Taurine and hypotaurine metabolism	ko00430	None	19	1		-	-		0.778639	0.200563
KEGG	Butanoate metabolism	ko00650	None	70	2	BOTTOM	-0.415555	-2.37609		0.77605	0.197605
KEGG	Motor proteins	ko04814	None	319	1	BOTTOM	-0.379928	-2.30401		0.762218	0.190181
KEGG	Th17 cell differentiation	ko04659	None	129	3	TOP	0.36386	2.26467		0.762218	0.192319
KEGG	Tuberculosis	ko05152	None	324	1	TOP	0.179441	1.48645		0.762218	0.190404
KEGG	Phosphonate and phosphinate metabolism	ko00440	None	18	1		-	-		0.762218	0.191082
KEGG	Dilated cardiomyopathy	ko05414	None	213	0		-	-		0.761319	0.185043
KEGG	Legionellosis	ko05134	None	66	2	TOP	0.361701	1.78139		0.752522	0.180674
KEGG	Chagas disease	ko05142	None	125	3	TOP	0.265233	1.76658		0.752522	0.18054
KEGG	Endocytosis	ko04144	None	452	2	TOP	0.175167	1.63021		0.752522	0.181163
KEGG	Arginine and proline metabolism	ko00330	None	123	3	BOTTOM	-0.252912	-1.55667		0.752522	0.174727
KEGG	Hypertrophic cardiomyopathy	ko05410	None	195	0		-	-		0.752522	0.17819
KEGG	Measles	ko05162	None	184	4	TOP	0.297889	1.95915		0.7468	0.169536
KEGG	Kaposi sarcoma-associated herpesvirus infection	ko05167	None	302	6	TOP	0.220778	1.93		0.7468	0.171142
KEGG	Virion - Herpesvirus	ko03266	None	15	1		-	-		0.724885	0.161965
KEGG	Fluid shear stress and atherosclerosis	ko05418	None	181	4		-	-		0.724885	0.162763
KEGG	Mismatch repair	ko03430	None	15	1		-	-		0.724885	0.161965
KEGG	Base excision repair	ko03410	None	58	2		-	-		0.678315	0.147596
KEGG	FoxO signaling pathway	ko04068	None	173	4	TOP	0.202138	1.50065		0.674543	0.145214
KEGG	Protein export	ko03060	None	13	1		-	-		0.666678	0.141978
KEGG	Teichoic acid biosynthesis	ko00552	None	13	1		-	-		0.666678	0.141978
KEGG	Biosynthesis of various plant secondary metabolites	ko00999	None	13	1		-	-		0.666678	0.141978
KEGG	Pantothenate and CoA biosynthesis	ko00770	None	56	2		-	-		0.666678	0.139538
KEGG	Phenylalanine, tyrosine and tryptophan biosynthesis	ko00400	None	13	1		-	-		0.666678	0.141978
KEGG	C-type lectin receptor signaling pathway	ko04625	None	503	2		-	-		0.666584	0.134243
KEGG	Betalain biosynthesis	ko00965	None	12	1		-	-		0.662101	0.131807
KEGG	Neomycin, kanamycin and gentamicin biosynthesis	ko00524	None	12	1		-	-		0.662101	0.131807
KEGG	Toll-like receptor signaling pathway	ko04620	None	105	3	TOP	0.259692	1.56376		0.657245	0.125195
KEGG	One carbon pool by folate	ko00670	None	53	2	BOTTOM	-0.290256	-1.52733		0.657245	0.127643
KEGG	Caprolactam degradation	ko00930	None	52	2		-	-		0.657245	0.123734
KEGG	Fc gamma R-mediated phagocytosis	ko04666	None	238	0		-	-		0.657245	0.120334
KEGG	Glycine, serine and threonine metabolism	ko00260	None	105	3		-	-		0.657245	0.125195
KEGG	GABAergic synapse	ko04727	None	106	3		-	-		0.657245	0.127798
KEGG	Vitamin B6 metabolism	ko00750	None	11	1		-	-		0.657245	0.121517
KEGG	TNF signaling pathway	ko04668	None	158	4	TOP	0.208767	1.43639		0.64259	0.114536
KEGG	Cardiac muscle contraction	ko04260	None	158	4		-	-		0.64259	0.114536
KEGG	Diabetic cardiomyopathy	ko05415	None	217	5	BOTTOM	-0.210484	-1.91033		0.641994	0.111457
KEGG	HIF-1 signaling pathway	ko04066	None	155	4	TOP	0.315516	2.24758		0.635047	0.108781
KEGG	Rheumatoid arthritis	ko05323	None	98	3	TOP	0.370828	2.03998		0.635047	0.107547
KEGG	O-Antigen nucleotide sugar biosynthesis	ko00541	None	48	2		-	-		0.635047	0.108414
KEGG	RNA degradation	ko03018	None	96	3		-	-		0.624864	0.102698
KEGG	Complement and coagulation cascades	ko04610	None	94	3	TOP	0.47656	2.94246		0.623072	0.0979386
KEGG	Axon guidance	ko04360	None	388	1	TOP	0.220851	1.82672		0.623072	0.0946373
KEGG	Human papillomavirus infection	ko05165	None	534	2	TOP	0.134052	1.42397		0.623072	0.0969988
KEGG	Human cytomegalovirus infection	ko05163	None	398	1		-	-		0.623072	0.0949662
KEGG	Viral carcinogenesis	ko05203	None	381	8		-	-		0.623072	0.0898323
KEGG	Virion - Human immunodeficiency virus	ko03260	None	9	1		-	-		0.623072	0.10057
KEGG	Renal cell carcinoma	ko05211	None	94	3		-	-		0.623072	0.0979386
KEGG	Tyrosine metabolism	ko00350	None	95	3		-	-		0.623072	0.100307
KEGG	Riboflavin metabolism	ko00740	None	46	2		-	-		0.623072	0.100961
KEGG	Pentose phosphate pathway	ko00030	None	89	3		-	-		0.617183	0.0864537
KEGG	Drug metabolism - cytochrome P450	ko00982	None	143	4		-	-		0.617183	0.0871486
KEGG	Nucleotide metabolism	ko01232	None	87	3		-	-		0.600636	0.0820312
KEGG	Systemic lupus erythematosus	ko05322	None	139	4	TOP	0.389027	1.94832		0.599235	0.0804528
KEGG	Phospholipase D signaling pathway	ko04072	None	256	0		-	-		0.599235	0.0788019
KEGG	Limonene degradation	ko00903	None	7	1		-	-		0.599235	0.079128
KEGG	Influenza A	ko05164	None	576	2	TOP	0.173268	1.46133		0.571692	0.0708192
KEGG	Histidine metabolism	ko00340	None	38	2		-	-		0.571692	0.0727848
KEGG	Metabolism of xenobiotics by cytochrome P450	ko00980	None	134	4		-	-		0.571692	0.072461
KEGG	Prion disease	ko05020	None	240	6	BOTTOM	-0.363549	-3.35285		0.564953	0.0631097
KEGG	Amyotrophic lateral sclerosis	ko05014	None	348	8	BOTTOM	-0.312704	-3.34207		0.564953	0.0680036
KEGG	Valine, leucine and isoleucine degradation	ko00280	None	76	3	BOTTOM	-0.463781	-2.93786		0.564953	0.0595868
KEGG	Cytokine-cytokine receptor interaction	ko04060	None	181	5	TOP	0.424054	2.82369		0.564953	0.0616257
KEGG	Citrate cycle (TCA cycle)	ko00020	None	70	3	BOTTOM	-0.456219	-2.77381		0.564953	0.0487712
KEGG	Thermogenesis	ko04714	None	238	6	BOTTOM	-0.314535	-2.66872		0.564953	0.0611091
KEGG	Leishmaniasis	ko05140	None	78	3	TOP	0.339787	2.00464		0.564953	0.0634219
KEGG	Retinol metabolism	ko00830	None	130	4	TOP	0.211143	1.43215		0.564953	0.0663763
KEGG	Alcoholism	ko05034	None	232	6		-	-		0.564953	0.0553378
KEGG	Amphetamine addiction	ko05031	None	123	4		-	-		0.564953	0.0564031
KEGG	Sesquiterpenoid and triterpenoid biosynthesis	ko00909	None	5	1		-	-		0.564953	0.0571776
KEGG	DNA replication	ko03030	None	31	2		-	-		0.564953	0.05074
KEGG	Longevity regulating pathway - worm	ko04212	None	80	3		-	-		0.564953	0.0673687
KEGG	Arginine biosynthesis	ko00220	None	79	3		-	-		0.564953	0.0653815
KEGG	Ubiquinone and other terpenoid-quinone biosynthesis	ko00130	None	30	2		-	-		0.564953	0.0478254
KEGG	Glycerolipid metabolism	ko00561	None	239	6		-	-		0.564953	0.0621046
KEGG	Porphyrin metabolism	ko00860	None	129	4		-	-		0.564953	0.0648987
KEGG	Viral protein interaction with cytokine and cytokine receptor	ko04061	None	68	3		-	-		0.560391	0.045402
KEGG	Ferroptosis	ko04216	None	67	3		-	-		0.556042	0.0437626
KEGG	Galactose metabolism	ko00052	None	110	4		-	-		0.526383	0.0402098
KEGG	Pyruvate metabolism	ko00620	None	158	5	BOTTOM	-0.274836	-2.12847		0.515474	0.0381833
KEGG	Glyoxylate and dicarboxylate metabolism	ko00630	None	105	4	BOTTOM	-0.366982	-2.52684		0.484901	0.0347962
KEGG	Mitophagy - animal	ko04137	None	102	4	TOP	0.385209	2.14526		0.457415	0.0317649
KEGG	Drug metabolism - other enzymes	ko00983	None	200	6		-	-		0.451172	0.030287
KEGG	Cell adhesion molecules	ko04514	None	386	0	TOP	0.307447	2.02147		0.392463	0.0254374
KEGG	Indole alkaloid biosynthesis	ko00901	None	2	1		-	-		0.372372	0.0232733
KEGG	Neutrophil extracellular trap formation	ko04613	None	235	7	TOP	0.224439	1.61057		0.352738	0.0206942
KEGG	Fructose and mannose metabolism	ko00051	None	135	5		-	-		0.352738	0.0212296
KEGG	Non-alcoholic fatty liver disease	ko04932	None	169	6	BOTTOM	-0.244566	-1.957		0.261862	0.0145479
KEGG	Phenylalanine metabolism	ko00360	None	78	4	BOTTOM	-0.357149	-1.83815		0.247911	0.0131989
KEGG	Biosynthesis of ansamycins	ko01051	None	1	1		-	-		0.229838	0.0117047
KEGG	Carbon fixation pathways in prokaryotes	ko00720	None	112	5	BOTTOM	-0.531191	-3.59769		0.228704	0.0101557
KEGG	Carbon fixation in photosynthetic organisms	ko00710	None	70	4		-	-		0.228704	0.009114
KEGG	Human immunodeficiency virus 1 infection	ko05170	None	1536	8		-	-		0.228704	0.0111176
KEGG	Photosynthesis	ko00195	None	13	2		-	-		0.228704	0.0097584
KEGG	Methane metabolism	ko00680	None	114	5		-	-		0.228704	0.0109096
KEGG	Inositol phosphate metabolism	ko00562	None	485	0	TOP	0.233365	1.88136		0.205492	0.0076108
KEGG	Chemical carcinogenesis - reactive oxygen species	ko05208	None	187	7	BOTTOM	-0.249255	-2.12066		0.202808	0.00647242
KEGG	Pyrimidine metabolism	ko00240	None	190	7	BOTTOM	-0.18775	-1.45057		0.202808	0.00704193
KEGG	Nitrogen metabolism	ko00910	None	58	4		-	-		0.202808	0.00469747
KEGG	Two-component system	ko02020	None	32	3		-	-		0.202808	0.00608726
KEGG	Cysteine and methionine metabolism	ko00270	None	141	6		-	-		0.202808	0.00628043
KEGG	Pentose and glucuronate interconversions	ko00040	None	101	5		-	-		0.202808	0.00663986
KEGG	Glycolysis / Gluconeogenesis	ko00010	None	182	7		-	-		0.202808	0.00560053
KEGG	Insect hormone biosynthesis	ko00981	None	9	2		-	-		0.202808	0.00464434
KEGG	Biosynthesis of cofactors	ko01240	None	160	7		-	-		0.170671	0.00276549
KEGG	Oxidative phosphorylation	ko00190	None	108	6	BOTTOM	-0.505124	-3.84625		0.139024	0.00167925
KEGG	Tryptophan metabolism	ko00380	None	111	6	BOTTOM	-0.25371	-1.68238		0.139024	0.00193089
KEGG	Terpenoid backbone biosynthesis	ko00900	None	43	4		-	-		0.139024	0.00156463
KEGG	Ascorbate and aldarate metabolism	ko00053	None	96	6		-	-		0.139024	0.000912469
KEGG	Steroid biosynthesis	ko00100	None	42	4		-	-		0.139024	0.001432
KEGG	Starch and sucrose metabolism	ko00500	None	110	6		-	-		0.139024	0.00184404

## Sheet: NCF4h
Database	Pathway	ID	Species	#Seqs	#Diff. Expr Seqs	GSEA Tag	GSEA ES	GSEA NES	Fisher Tag	Fisher FDR	Fisher P-Value
KEGG	Ribosome	ko03010	None	64	0	BOTTOM	-0.508368	-3.2207		1	0.646327
KEGG	Carbon fixation pathways in prokaryotes	ko00720	None	112	10	BOTTOM	-0.461397	-3.1444	OVER	0.00653561	0.00012103
KEGG	Oxidative phosphorylation	ko00190	None	108	3	BOTTOM	-0.415538	-3.14344		0.900371	0.496038
KEGG	Thermogenesis	ko04714	None	238	6	BOTTOM	-0.346001	-2.96445		1	0.643279
KEGG	NOD-like receptor signaling pathway	ko04621	None	617	13	TOP	0.359371	2.94004		1	1
KEGG	Glyoxylate and dicarboxylate metabolism	ko00630	None	105	8	BOTTOM	-0.430698	-2.90932	OVER	0.0343294	0.00163199
KEGG	Lipid and atherosclerosis	ko05417	None	663	19	TOP	0.287495	2.86445		0.47902	0.163
KEGG	Amyotrophic lateral sclerosis	ko05014	None	348	18	BOTTOM	-0.264156	-2.85807	OVER	0.0145891	0.000405252
KEGG	Parkinson disease	ko05012	None	278	8	BOTTOM	-0.301663	-2.80956		0.789365	0.391028
KEGG	Huntington disease	ko05016	None	370	10	BOTTOM	-0.287307	-2.79408		0.739314	0.358775
KEGG	Transcriptional misregulation in cancer	ko05202	None	395	12	TOP	0.353129	2.79044		0.544786	0.20728
KEGG	Herpes simplex virus 1 infection	ko05168	None	323	12	TOP	0.297958	2.77512		0.219589	0.0480186
KEGG	Fatty acid elongation	ko00062	None	87	7	BOTTOM	-0.42049	-2.73536	OVER	0.0385025	0.00231728
KEGG	Kaposi sarcoma-associated herpesvirus infection	ko05167	None	302	19	TOP	0.306841	2.72386	OVER	0.00227123	2.0977e-05
KEGG	Biosynthesis of unsaturated fatty acids	ko01040	None	69	3	BOTTOM	-0.439858	-2.65111		0.493645	0.176103
KEGG	Prion disease	ko05020	None	240	10	BOTTOM	-0.286371	-2.64842		0.190383	0.0361374
KEGG	Motor proteins	ko04814	None	319	5	BOTTOM	-0.394731	-2.48821		1	0.690949
KEGG	Adipocytokine signaling pathway	ko04920	None	102	6	TOP	0.464845	2.48627		0.133161	0.0203452
KEGG	Valine, leucine and isoleucine degradation	ko00280	None	76	7	BOTTOM	-0.373309	-2.39753	OVER	0.028446	0.00105356
KEGG	Pathways of neurodegeneration - multiple diseases	ko05022	None	520	21	BOTTOM	-0.203313	-2.37557		0.0529175	0.00425155
KEGG	JAK-STAT signaling pathway	ko04630	None	136	7	TOP	0.380477	2.34898		0.146888	0.0245069
KEGG	Longevity regulating pathway	ko04211	None	113	4	TOP	0.422865	2.34042		0.665033	0.303267
KEGG	Cytosolic DNA-sensing pathway	ko04623	None	418	5	TOP	0.445134	2.3266		0.56545	0.226442
KEGG	Coronavirus disease - COVID-19	ko05171	None	571	19	TOP	0.225305	2.24105		0.219898	0.0500651
KEGG	Diabetic cardiomyopathy	ko05415	None	217	9	BOTTOM	-0.245953	-2.23633		0.219589	0.0493058
KEGG	TNF signaling pathway	ko04668	None	158	10	TOP	0.332872	2.23313	OVER	0.0345733	0.00184071
KEGG	Legionellosis	ko05134	None	66	6	TOP	0.461204	2.21817	OVER	0.0408806	0.00255504
KEGG	Viral carcinogenesis	ko05203	None	381	15	TOP	0.257429	2.19883		0.121878	0.0173197
KEGG	Chemical carcinogenesis - reactive oxygen species	ko05208	None	187	13	BOTTOM	-0.247	-2.19235	OVER	0.0076892	0.000160192
KEGG	Shigellosis	ko05131	None	744	16	TOP	0.209584	2.19145		1	0.895081
KEGG	Retrograde endocannabinoid signaling	ko04723	None	160	2	BOTTOM	-0.412033	-2.18973		1	0.777179
KEGG	Leishmaniasis	ko05140	None	78	8	TOP	0.367796	2.17702	OVER	0.00876196	0.000223105
KEGG	Phenylalanine metabolism	ko00360	None	78	6	BOTTOM	-0.432788	-2.17436		0.0575885	0.0058655
KEGG	Complement and coagulation cascades	ko04610	None	94	6	TOP	0.350606	2.14644		0.110834	0.0141109
KEGG	Fatty acid degradation	ko00071	None	149	7	BOTTOM	-0.300271	-2.12381		0.191019	0.0375848
KEGG	IL-17 signaling pathway	ko04657	None	102	8	TOP	0.428677	2.10606	OVER	0.0325442	0.00135457
KEGG	Protein processing in endoplasmic reticulum	ko04141	None	173	7	TOP	0.273616	2.0699		0.349916	0.097199
KEGG	AMPK signaling pathway	ko04152	None	162	8	TOP	0.288596	2.0552		0.133161	0.0209548
KEGG	Lysine degradation	ko00310	None	244	4	BOTTOM	-0.280875	-2.03488		1	0.821417
KEGG	Tryptophan metabolism	ko00380	None	111	11	BOTTOM	-0.296202	-2.02313	OVER	0.00227123	2.10299e-05
KEGG	Measles	ko05162	None	184	11	TOP	0.315805	2.01918	OVER	0.0343294	0.00174826
KEGG	Alzheimer disease	ko05010	None	392	10	BOTTOM	-0.19298	-1.97397		0.870713	0.473652
KEGG	Th17 cell differentiation	ko04659	None	129	8	TOP	0.307238	1.96947		0.0575885	0.0058089
KEGG	Necroptosis	ko04217	None	553	7	TOP	0.247519	1.96946		0.564144	0.222497
KEGG	beta-Alanine metabolism	ko00410	None	81	4	BOTTOM	-0.344746	-1.93475		0.332985	0.0903057
KEGG	Arginine and proline metabolism	ko00330	None	123	4	BOTTOM	-0.317395	-1.92655		0.70435	0.330979
KEGG	Non-alcoholic fatty liver disease	ko04932	None	169	10	BOTTOM	-0.240292	-1.92232	OVER	0.0463626	0.00301051
KEGG	Thyroid hormone signaling pathway	ko04919	None	217	10	TOP	0.275882	1.92153		0.152087	0.026052
KEGG	Chemokine signaling pathway	ko04062	None	243	5	TOP	0.239546	1.9176		1	1
KEGG	Staphylococcus aureus infection	ko05150	None	97	5	TOP	0.354974	1.8877		0.223064	0.0531843
KEGG	Citrate cycle (TCA cycle)	ko00020	None	70	3	BOTTOM	-0.317122	-1.8701		0.498964	0.181336
KEGG	Toll-like receptor signaling pathway	ko04620	None	105	10	TOP	0.300882	1.86115	OVER	0.00505195	7.0166e-05
KEGG	Cytokine-cytokine receptor interaction	ko04060	None	181	5	TOP	0.275889	1.8521		0.841225	0.434243
KEGG	Propanoate metabolism	ko00640	None	86	4	BOTTOM	-0.300885	-1.83835		0.362502	0.106569
KEGG	Pathways in cancer	ko05200	None	678	24	TOP	0.135069	1.81221		0.103081	0.0124079
KEGG	Butanoate metabolism	ko00650	None	70	6	BOTTOM	-0.321226	-1.81104	OVER	0.0479315	0.00343953
KEGG	Mitophagy - animal	ko04137	None	102	7	TOP	0.312855	1.79928		0.0575885	0.00562038
KEGG	Systemic lupus erythematosus	ko05322	None	139	5	TOP	0.38111	1.7894		0.564144	0.219586
KEGG	PD-L1 expression and PD-1 checkpoint pathway in cancer	ko05235	None	351	10	TOP	0.191156	1.78524		0.713057	0.340023
KEGG	MAPK signaling pathway	ko04010	None	422	12	TOP	0.195965	1.77749		0.65279	0.296026
KEGG	Insulin resistance	ko04931	None	144	3	TOP	0.272115	1.7767		1	1
KEGG	N-Glycan biosynthesis	ko00510	None	118	4	TOP	0.29188	1.75775		0.688771	0.316397
KEGG	Thiamine metabolism	ko00730	None	2031	39	TOP	0.0811297	1.71265		0.999175	0.615102
KEGG	Signaling pathways regulating pluripotency of stem cells	ko04550	None	207	5	TOP	0.220921	1.71089		1	0.625687
KEGG	Autophagy - animal	ko04140	None	201	8	TOP	0.216157	1.70917		0.285022	0.0752142
KEGG	Natural killer cell mediated cytotoxicity	ko04650	None	133	1	TOP	0.274842	1.70816		0.926679	0.533097
KEGG	Pertussis	ko05133	None	438	9	TOP	0.24383	1.69401		1	1
KEGG	Ether lipid metabolism	ko00565	None	194	4	TOP	0.261043	1.67575		1	1
KEGG	PI3K-Akt signaling pathway	ko04151	None	394	14	TOP	0.157444	1.67341		0.219589	0.0484514
KEGG	Endocytosis	ko04144	None	452	5	TOP	0.180663	1.66936		0.494163	0.178448
KEGG	Chagas disease	ko05142	None	125	8	TOP	0.255929	1.66666		0.0542268	0.00481381
KEGG	Cell cycle	ko04110	None	170	10	BOTTOM	-0.248357	-1.65794	OVER	0.0463626	0.003141
KEGG	Rheumatoid arthritis	ko05323	None	98	5	TOP	0.310539	1.65334		0.228993	0.0551279
KEGG	Nicotinate and nicotinamide metabolism	ko00760	None	128	2	BOTTOM	-0.276109	-1.61		1	1
KEGG	Pyrimidine metabolism	ko00240	None	190	8	BOTTOM	-0.206796	-1.60582		0.253159	0.0644618
KEGG	Epstein-Barr virus infection	ko05169	None	272	16	TOP	0.174569	1.60444	OVER	0.00876196	0.000204938
KEGG	Oocyte meiosis	ko04114	None	131	6	BOTTOM	-0.257086	-1.60417		0.237361	0.0576919
KEGG	Breast cancer	ko05224	None	176	7	TOP	0.225883	1.60296		0.354625	0.10097
KEGG	Th1 and Th2 cell differentiation	ko04658	None	95	6	TOP	0.303438	1.58901		0.112211	0.0148057
KEGG	Phospholipase D signaling pathway	ko04072	None	256	0	TOP	0.22707	1.58477		0.0644118	0.00715687
KEGG	Glutathione metabolism	ko00480	None	119	5	BOTTOM	-0.226797	-1.57552		0.362502	0.105176
KEGG	B cell receptor signaling pathway	ko04662	None	161	4	TOP	0.287944	1.57354		0.968845	0.582822
KEGG	Human T-cell leukemia virus 1 infection	ko05166	None	340	12	TOP	0.185901	1.56435		0.296769	0.079688
KEGG	Chemical carcinogenesis - receptor activation	ko05207	None	241	10	TOP	0.204717	1.54689		0.191019	0.03676
KEGG	Pyruvate metabolism	ko00620	None	158	7	BOTTOM	-0.196761	-1.54301		0.219589	0.0489185
KEGG	Alcoholic liver disease	ko04936	None	180	10	TOP	0.233208	1.53899		0.0542268	0.00470975
KEGG	Neutrophil extracellular trap formation	ko04613	None	235	12	TOP	0.211027	1.53476		0.0529175	0.00405953
KEGG	Prostate cancer	ko05215	None	173	7	TOP	0.200699	1.5308		0.349916	0.097199
KEGG	Biosynthesis of cofactors	ko01240	None	160	7	BOTTOM	-0.186072	-1.52359		0.219898	0.0517021
KEGG	ErbB signaling pathway	ko04012	None	137	2	TOP	0.269185	1.51964		1	1
KEGG	Cell adhesion molecules	ko04514	None	386	3	TOP	0.2258	1.51821		0.269269	0.0698104
KEGG	Pathogenic Escherichia coli infection	ko05130	None	642	11	TOP	0.160459	1.51234		0.968845	0.573624
KEGG	Phagosome	ko04145	None	273	7	TOP	0.204183	1.47451		0.926679	0.520437
KEGG	Choline metabolism in cancer	ko05231	None	164	2	TOP	0.224941	1.46802		0.968845	0.589086
KEGG	Glycine, serine and threonine metabolism	ko00260	None	105	7	BOTTOM	-0.204008	-1.46145		0.060992	0.0065711
KEGG	Human cytomegalovirus infection	ko05163	None	398	12	TOP	0.143513	1.45735		0.544786	0.209339
KEGG	Growth hormone synthesis, secretion and action	ko04935	None	185	4	TOP	0.222695	1.44911		1	0.796925
KEGG	Hepatitis C	ko05160	None	222	13	TOP	0.178373	1.44308	OVER	0.0242327	0.000832904
KEGG	One carbon pool by folate	ko00670	None	53	4	BOTTOM	-0.276667	-1.44201		0.146888	0.0248214
KEGG	Protein digestion and absorption	ko04974	None	141	1	BOTTOM	-0.280878	-1.44165		0.763254	0.375779
KEGG	Aminoacyl-tRNA biosynthesis	ko00970	None	101	0	BOTTOM	-0.210935	-1.4359		0.627768	0.279008
KEGG	Adrenergic signaling in cardiomyocytes	ko04261	None	294	7	BOTTOM	-0.239168	-1.43353		1	0.678452
KEGG	Influenza A	ko05164	None	576	8	TOP	0.166173	1.43189		0.65279	0.296173
KEGG	Toxoplasmosis	ko05145	None	118	9	TOP	0.210959	1.43001	OVER	0.0242327	0.000841412
KEGG	Neuroactive ligand-receptor interaction	ko04080	None	358	5	TOP	0.205987	1.4181		0.853675	0.454503
KEGG	Apelin signaling pathway	ko04371	None	201	4	BOTTOM	-0.213578	-1.39313		1	1
KEGG	Isoquinoline alkaloid biosynthesis	ko00950	None	28	2		-	-		0.382643	0.116074
KEGG	Retinol metabolism	ko00830	None	130	8		-	-		0.0583729	0.00608051
KEGG	Carbon fixation in photosynthetic organisms	ko00710	None	70	4		-	-		0.23931	0.0592161
KEGG	FoxO signaling pathway	ko04068	None	173	5		-	-		0.810834	0.416357
KEGG	HIF-1 signaling pathway	ko04066	None	155	8		-	-		0.118941	0.0165196
KEGG	Alcoholism	ko05034	None	232	7		-	-		0.720242	0.346783
KEGG	Morphine addiction	ko05032	None	117	1		-	-		0.926679	0.523221
KEGG	NF-kappa B signaling pathway	ko04064	None	146	5		-	-		0.585395	0.237139
KEGG	Nicotine addiction	ko05033	None	47	0		-	-		1	0.62756
KEGG	Cocaine addiction	ko05030	None	84	4		-	-		0.354625	0.099912
KEGG	Amphetamine addiction	ko05031	None	123	5		-	-		0.382643	0.116622
KEGG	Tuberculosis	ko05152	None	324	11		-	-		0.374391	0.111797
KEGG	Viral protein interaction with cytokine and cytokine receptor	ko04061	None	68	3		-	-		0.492227	0.170912
KEGG	Phenylpropanoid biosynthesis	ko00940	None	21	1		-	-		0.739314	0.359389
KEGG	Flavonoid biosynthesis	ko00941	None	1	1		-	-		0.133161	0.020968
KEGG	Flavone and flavonol biosynthesis	ko00944	None	2	1		-	-		0.201427	0.0414978
KEGG	Degradation of flavonoids	ko00946	None	5	0		-	-		1	1
KEGG	Human papillomavirus infection	ko05165	None	534	11		-	-		1	1
KEGG	Sphingolipid signaling pathway	ko04071	None	171	5		-	-		0.810834	0.412271
KEGG	Hepatitis B	ko05161	None	206	14		-	-	OVER	0.00653561	0.000114743
KEGG	Phosphatidylinositol signaling system	ko04070	None	263	2		-	-		0.507953	0.185804
KEGG	Human immunodeficiency virus 1 infection	ko05170	None	1536	30		-	-		1	0.776818
KEGG	Tropane, piperidine and pyridine alkaloid biosynthesis	ko00960	None	25	0		-	-		1	1
KEGG	Sphingolipid metabolism	ko00600	None	217	2		-	-		0.70553	0.3348
KEGG	Glycosphingolipid biosynthesis - lacto and neolacto series	ko00601	None	55	0		-	-		1	0.632142
KEGG	Betalain biosynthesis	ko00965	None	12	1		-	-		0.564144	0.224613
KEGG	Glucosinolate biosynthesis	ko00966	None	6	1		-	-		0.384979	0.119415
KEGG	Glycosphingolipid biosynthesis - globo and isoglobo series	ko00603	None	62	0		-	-		1	0.64253
KEGG	Glycosphingolipid biosynthesis - ganglio series	ko00604	None	49	0		-	-		1	0.627824
KEGG	cAMP signaling pathway	ko04024	None	405	9		-	-		1	0.859209
KEGG	Nitrogen metabolism	ko00910	None	58	4		-	-		0.181471	0.0331857
KEGG	Peroxisome	ko04146	None	89	3		-	-		0.843524	0.437383
KEGG	cGMP-PKG signaling pathway	ko04022	None	277	5		-	-		1	1
KEGG	Central carbon metabolism in cancer	ko05230	None	99	3		-	-		0.863809	0.465897
KEGG	Calcium signaling pathway	ko04020	None	387	6		-	-		0.968845	0.588253
KEGG	Vibrio cholerae infection	ko05110	None	89	1		-	-		1	1
KEGG	Lysosome	ko04142	None	160	2		-	-		1	0.777179
KEGG	Proteasome	ko03050	None	25	0		-	-		1	1
KEGG	Cardiac muscle contraction	ko04260	None	158	3		-	-		1	1
KEGG	Osteoclast differentiation	ko04380	None	190	8		-	-		0.253159	0.0644618
KEGG	Terpenoid backbone biosynthesis	ko00900	None	43	5		-	-	OVER	0.0353452	0.00196362
KEGG	Indole alkaloid biosynthesis	ko00901	None	2	1		-	-		0.201427	0.0414978
KEGG	Epithelial cell signaling in Helicobacter pylori infection	ko05120	None	119	4		-	-		0.689481	0.319204
KEGG	Limonene degradation	ko00903	None	7	0		-	-		1	1
KEGG	Hippo signaling pathway - multiple species	ko04392	None	45	0		-	-		1	1
KEGG	mTOR signaling pathway	ko04150	None	185	1		-	-		0.514556	0.191768
KEGG	Brassinosteroid biosynthesis	ko00905	None	3	0		-	-		1	1
KEGG	Hippo signaling pathway	ko04390	None	265	7		-	-		0.919971	0.511095
KEGG	Pinene, camphor and geraniol degradation	ko00907	None	32	4		-	-		0.0529175	0.00428729
KEGG	Protein export	ko03060	None	13	0		-	-		1	1
KEGG	Hippo signaling pathway - fly	ko04391	None	178	3		-	-		1	1
KEGG	Vascular smooth muscle contraction	ko04270	None	206	3		-	-		1	0.80382
KEGG	Zeatin biosynthesis	ko00908	None	2	-		-	-		1	1
KEGG	Sesquiterpenoid and triterpenoid biosynthesis	ko00909	None	5	1		-	-		0.354625	0.100548
KEGG	Caprolactam degradation	ko00930	None	52	5		-	-		0.0542268	0.00455042
KEGG	Spinocerebellar ataxia	ko05017	None	186	2		-	-		0.849756	0.444572
KEGG	Yersinia infection	ko05135	None	579	9		-	-		0.85495	0.457161
KEGG	Salmonella infection	ko05132	None	735	17		-	-		1	0.690337
KEGG	Sulfur metabolism	ko00920	None	33	2		-	-		0.455153	0.151718
KEGG	Amoebiasis	ko05146	None	118	2		-	-		1	1
KEGG	Malaria	ko05144	None	78	2		-	-		1	0.679772
KEGG	African trypanosomiasis	ko05143	None	35	0		-	-		1	1
KEGG	Polycomb repressive complex	ko03083	None	79	0		-	-		0.810834	0.416678
KEGG	ATP-dependent chromatin remodeling	ko03082	None	131	1		-	-		0.926679	0.53095
KEGG	RNA degradation	ko03018	None	96	1		-	-		1	0.725541
KEGG	mRNA surveillance pathway	ko03015	None	111	2		-	-		1	1
KEGG	Nucleocytoplasmic transport	ko03013	None	83	1		-	-		1	1
KEGG	Hedgehog signaling pathway - fly	ko04341	None	49	1		-	-		1	1
KEGG	Asthma	ko05310	None	24	1		-	-		0.797816	0.398908
KEGG	Viral life cycle - HIV-1	ko03250	None	96	1		-	-		1	0.725541
KEGG	Hedgehog signaling pathway	ko04340	None	82	3		-	-		0.59095	0.246857
KEGG	Proteoglycans in cancer	ko05205	None	331	10		-	-		0.586659	0.239009
KEGG	MicroRNAs in cancer	ko05206	None	305	12		-	-		0.192242	0.0387153
KEGG	Virion - Adenovirus	ko03267	None	10	0		-	-		1	1
KEGG	Virion - Orthopoxvirus	ko03268	None	1	-		-	-		1	1
KEGG	Chemical carcinogenesis - DNA adducts	ko05204	None	38	1		-	-		0.945124	0.55351
KEGG	p53 signaling pathway	ko04115	None	76	2		-	-		1	0.674446
KEGG	Virion - Lyssavirus	ko03265	None	8	-		-	-		1	1
KEGG	Cell cycle - Caulobacter	ko04112	None	3	0		-	-		1	1
KEGG	Virion - Herpesvirus	ko03266	None	15	1		-	-		0.622471	0.272416
KEGG	Meiosis - yeast	ko04113	None	72	5		-	-		0.121878	0.0174918
KEGG	Autoimmune thyroid disease	ko05320	None	96	2		-	-		1	1
KEGG	Virion - Flavivirus	ko03264	None	3	-		-	-		1	1
KEGG	Inflammatory bowel disease	ko05321	None	48	2		-	-		0.620179	0.266621
KEGG	Basal transcription factors	ko03022	None	23	0		-	-		1	1
KEGG	Cell cycle - yeast	ko04111	None	95	6		-	-		0.112211	0.0148057
KEGG	TGF-beta signaling pathway	ko04350	None	123	3		-	-		1	0.745307
KEGG	Virion - Coronavirus	ko03262	None	1	-		-	-		1	1
KEGG	RNA polymerase	ko03020	None	79	0		-	-		0.810834	0.416678
KEGG	Virion - Human immunodeficiency virus	ko03260	None	9	0		-	-		1	1
KEGG	Melanoma	ko05218	None	88	2		-	-		1	0.707866
KEGG	Bladder cancer	ko05219	None	59	6		-	-	OVER	0.0325442	0.00143134
KEGG	Thyroid cancer	ko05216	None	101	3		-	-		0.870713	0.472295
KEGG	Basal cell carcinoma	ko05217	None	91	2		-	-		1	0.716569
KEGG	Glioma	ko05214	None	115	3		-	-		0.926679	0.52135
KEGG	Pancreatic cancer	ko05212	None	109	6		-	-		0.156369	0.0271475
KEGG	Endometrial cancer	ko05213	None	95	2		-	-		1	1
KEGG	Colorectal cancer	ko05210	None	150	5		-	-		0.59095	0.248177
KEGG	Sulfur relay system	ko04122	None	3	-		-	-		1	1
KEGG	Graft-versus-host disease	ko05332	None	79	1		-	-		1	1
KEGG	Renal cell carcinoma	ko05211	None	94	3		-	-		0.853675	0.450842
KEGG	Axon regeneration	ko04361	None	212	3		-	-		1	0.633065
KEGG	DNA replication	ko03030	None	31	6		-	-	OVER	0.00330181	3.82154e-05
KEGG	Allograft rejection	ko05330	None	84	2		-	-		1	0.696406
KEGG	Ubiquitin mediated proteolysis	ko04120	None	106	1		-	-		1	0.729035
KEGG	Axon guidance	ko04360	None	388	2		-	-		0.125995	0.0188732
KEGG	Autophagy - yeast	ko04138	None	71	2		-	-		1	0.661805
KEGG	Mitophagy - yeast	ko04139	None	39	2		-	-		0.524749	0.196781
KEGG	Autophagy - other	ko04136	None	29	3		-	-		0.137585	0.0222938
KEGG	Hepatocellular carcinoma	ko05225	None	204	8		-	-		0.295707	0.0787183
KEGG	Rap1 signaling pathway	ko04015	None	339	6		-	-		1	0.84773
KEGG	Gastric cancer	ko05226	None	200	7		-	-		0.537831	0.202932
KEGG	MAPK signaling pathway - plant	ko04016	None	12	3		-	-	OVER	0.0343294	0.00174434
KEGG	Non-small cell lung cancer	ko05223	None	107	3		-	-		0.897784	0.492534
KEGG	MAPK signaling pathway - fly	ko04013	None	151	4		-	-		0.955092	0.561559
KEGG	Ras signaling pathway	ko04014	None	271	6		-	-		1	0.829114
KEGG	MAPK signaling pathway - yeast	ko04011	None	56	2		-	-		0.703188	0.328805
KEGG	Acute myeloid leukemia	ko05221	None	102	4		-	-		0.485537	0.166341
KEGG	Bacterial invasion of epithelial cells	ko05100	None	134	2		-	-		1	1
KEGG	Small cell lung cancer	ko05222	None	117	8		-	-	OVER	0.0463626	0.00321962
KEGG	SNARE interactions in vesicular transport	ko04130	None	26	0		-	-		1	1
KEGG	Primary immunodeficiency	ko05340	None	107	1		-	-		1	0.729668
KEGG	Chronic myeloid leukemia	ko05220	None	100	6		-	-		0.125995	0.0186383
KEGG	VEGF signaling pathway	ko04370	None	76	2		-	-		1	0.674446
KEGG	Spliceosome	ko03040	None	105	1		-	-		1	0.72845
KEGG	Cutin, suberine and wax biosynthesis	ko00073	None	10	0		-	-		1	1
KEGG	Photosynthesis	ko00195	None	13	0		-	-		1	1
KEGG	Fc gamma R-mediated phagocytosis	ko04666	None	238	2		-	-		0.59095	0.248965
KEGG	Fc epsilon RI signaling pathway	ko04664	None	79	1		-	-		1	1
KEGG	Non-homologous end-joining	ko03450	None	13	0		-	-		1	1
KEGG	T cell receptor signaling pathway	ko04660	None	252	7		-	-		0.763254	0.376327
KEGG	Gap junction	ko04540	None	168	3		-	-		1	1
KEGG	Fatty acid biosynthesis	ko00061	None	71	2		-	-		1	0.661805
KEGG	Wnt signaling pathway	ko04310	None	243	5		-	-		1	1
KEGG	ABC transporters	ko02010	None	40	0		-	-		1	1
KEGG	Intestinal immune network for IgA production	ko04672	None	48	1		-	-		1	1
KEGG	Fanconi anemia pathway	ko03460	None	43	3		-	-		0.243636	0.0609091
KEGG	Leukocyte transendothelial migration	ko04670	None	160	6		-	-		0.457305	0.153494
KEGG	Fluid shear stress and atherosclerosis	ko05418	None	181	10		-	-		0.0542268	0.00489548
KEGG	Viral myocarditis	ko05416	None	157	3		-	-		1	1
KEGG	Dilated cardiomyopathy	ko05414	None	213	2		-	-		0.70553	0.333319
KEGG	Biofilm formation - Escherichia coli	ko02026	None	1	0		-	-		1	1
KEGG	Biofilm formation - Pseudomonas aeruginosa	ko02025	None	6	-		-	-		1	1
KEGG	Arrhythmogenic right ventricular cardiomyopathy	ko05412	None	153	2		-	-		1	0.774173
KEGG	Quorum sensing	ko02024	None	12	1		-	-		0.564144	0.224613
KEGG	Hypertrophic cardiomyopathy	ko05410	None	195	2		-	-		0.849756	0.446515
KEGG	Biosynthesis of vancomycin group antibiotics	ko01055	None	2	-		-	-		1	1
KEGG	Two-component system	ko02020	None	32	0		-	-		1	1
KEGG	Dorso-ventral axis formation	ko04320	None	121	0		-	-		0.507953	0.186955
KEGG	Biosynthesis of ansamycins	ko01051	None	1	0		-	-		1	1
KEGG	Ribosome biogenesis in eukaryotes	ko03008	None	46	0		-	-		1	1
KEGG	Cellular senescence	ko04218	None	266	9		-	-		0.398496	0.130987
KEGG	Apoptosis - multiple species	ko04215	None	53	1		-	-		1	1
KEGG	Ferroptosis	ko04216	None	67	4		-	-		0.219898	0.0519203
KEGG	Longevity regulating pathway - multiple species	ko04213	None	68	3		-	-		0.492227	0.170912
KEGG	Apoptosis - fly	ko04214	None	102	1		-	-		1	0.726993
KEGG	Longevity regulating pathway - worm	ko04212	None	80	7		-	-	OVER	0.0325442	0.00142604
KEGG	Notch signaling pathway	ko04330	None	76	1		-	-		1	1
KEGG	Apoptosis	ko04210	None	191	7		-	-		0.389739	0.1245
KEGG	Bacterial chemotaxis	ko02030	None	1	0		-	-		1	1
KEGG	Cysteine and methionine metabolism	ko00270	None	141	7		-	-		0.165379	0.0290945
KEGG	Pentose phosphate pathway	ko00030	None	89	4		-	-		0.382643	0.116919
KEGG	Plant-pathogen interaction	ko04626	None	16	1		-	-		0.640625	0.287688
KEGG	Phototransduction - fly	ko04745	None	73	1		-	-		1	1
KEGG	Toll and Imd signaling pathway	ko04624	None	67	5		-	-		0.106651	0.0131296
KEGG	C-type lectin receptor signaling pathway	ko04625	None	503	8		-	-		0.926679	0.525753
KEGG	RIG-I-like receptor signaling pathway	ko04622	None	88	5		-	-		0.191019	0.0375154
KEGG	Phototransduction	ko04744	None	30	2		-	-		0.398496	0.130066
KEGG	Base excision repair	ko03410	None	58	4		-	-		0.181471	0.0331857
KEGG	Taste transduction	ko04742	None	98	0		-	-		0.622471	0.274827
KEGG	Nucleotide metabolism	ko01232	None	87	4		-	-		0.371152	0.109971
KEGG	Olfactory transduction	ko04740	None	173	1		-	-		0.622471	0.275213
KEGG	Monobactam biosynthesis	ko00261	None	6	0		-	-		1	1
KEGG	Steroid hormone biosynthesis	ko00140	None	152	6		-	-		0.422462	0.139843
KEGG	ECM-receptor interaction	ko04512	None	73	1		-	-		1	1
KEGG	Focal adhesion	ko04510	None	282	10		-	-		0.332985	0.0909542
KEGG	Inflammatory mediator regulation of TRP channels	ko04750	None	133	4		-	-		0.744623	0.363693
KEGG	Nucleotide excision repair	ko03420	None	92	3		-	-		0.849756	0.445248
KEGG	Valine, leucine and isoleucine biosynthesis	ko00290	None	9	1		-	-		0.493618	0.17368
KEGG	Fructose and mannose metabolism	ko00051	None	135	9		-	-	OVER	0.0373531	0.00216164
KEGG	Galactose metabolism	ko00052	None	110	7		-	-		0.0712766	0.00841459
KEGG	Ascorbate and aldarate metabolism	ko00053	None	96	5		-	-		0.219898	0.0512812
KEGG	Mismatch repair	ko03430	None	15	2		-	-		0.192242	0.0384349
KEGG	Hematopoietic cell lineage	ko04640	None	92	1		-	-		1	1
KEGG	Adherens junction	ko04520	None	235	2		-	-		0.59095	0.247887
KEGG	Biosynthesis of nucleotide sugars	ko01250	None	37	1		-	-		0.936152	0.543921
KEGG	Pentose and glucuronate interconversions	ko00040	None	101	7		-	-		0.056135	0.00532763
KEGG	PPAR signaling pathway	ko03320	None	87	11		-	-	OVER	0.000465873	1.9423e-06
KEGG	Tight junction	ko04530	None	338	10		-	-		0.59095	0.24662
KEGG	Homologous recombination	ko03440	None	41	1		-	-		0.968845	0.581087
KEGG	Arachidonic acid metabolism	ko00590	None	127	6		-	-		0.219898	0.0510528
KEGG	D-Amino acid metabolism	ko00470	None	37	0		-	-		1	1
KEGG	Linoleic acid metabolism	ko00591	None	90	4		-	-		0.385482	0.120463
KEGG	alpha-Linolenic acid metabolism	ko00592	None	124	6		-	-		0.215518	0.0463962
KEGG	Tyrosine metabolism	ko00350	None	95	3		-	-		0.853675	0.453736
KEGG	Purine metabolism	ko00230	None	2525	49		-	-		0.968845	0.591349
KEGG	Caffeine metabolism	ko00232	None	37	1		-	-		0.936152	0.543921
KEGG	Type I diabetes mellitus	ko04940	None	92	1		-	-		1	1
KEGG	Cyanoamino acid metabolism	ko00460	None	45	0		-	-		1	1
KEGG	Histidine metabolism	ko00340	None	38	2		-	-		0.510695	0.189146
KEGG	Arginine biosynthesis	ko00220	None	79	1		-	-		1	1
KEGG	Steroid biosynthesis	ko00100	None	42	8		-	-	OVER	0.000465873	2.15682e-06
KEGG	Circadian rhythm - plant	ko04712	None	7	-		-	-		1	1
KEGG	Circadian entrainment	ko04713	None	176	2		-	-		0.968845	0.592072
KEGG	Circadian rhythm	ko04710	None	41	0		-	-		1	1
KEGG	Circadian rhythm - fly	ko04711	None	19	0		-	-		1	1
KEGG	Maturity onset diabetes of the young	ko04950	None	45	3		-	-		0.264512	0.0679648
KEGG	Alanine, aspartate and glutamate metabolism	ko00250	None	125	1		-	-		0.926679	0.52599
KEGG	GABAergic synapse	ko04727	None	106	1		-	-		1	0.729035
KEGG	Ubiquinone and other terpenoid-quinone biosynthesis	ko00130	None	30	3		-	-		0.146888	0.0243958
KEGG	Dopaminergic synapse	ko04728	None	215	6		-	-		0.863809	0.464398
KEGG	Glycolysis / Gluconeogenesis	ko00010	None	182	10		-	-		0.0549387	0.00508692
KEGG	Cholinergic synapse	ko04725	None	180	3		-	-		1	1
KEGG	Serotonergic synapse	ko04726	None	126	3		-	-		1	0.749178
KEGG	Aflatoxin biosynthesis	ko00254	None	17	-		-	-		1	1
KEGG	Glutamatergic synapse	ko04724	None	182	0		-	-		0.18873	0.0352706
KEGG	Collecting duct acid secretion	ko04966	None	33	1		-	-		0.91004	0.503471
KEGG	Synaptic vesicle cycle	ko04721	None	107	0		-	-		0.493645	0.177118
KEGG	Proximal tubule bicarbonate reclamation	ko04964	None	42	1		-	-		0.968845	0.589896
KEGG	Neurotrophin signaling pathway	ko04722	None	184	9		-	-		0.116563	0.0156497
KEGG	Endocrine and other factor-regulated calcium reabsorption	ko04961	None	95	0		-	-		0.622471	0.271508
KEGG	Vasopressin-regulated water reabsorption	ko04962	None	76	0		-	-		0.810834	0.412455
KEGG	Long-term potentiation	ko04720	None	123	3		-	-		1	0.745307
KEGG	Aldosterone-regulated sodium reabsorption	ko04960	None	46	0		-	-		1	1
KEGG	Chlorocyclohexane and chlorobenzene degradation	ko00361	None	1	0		-	-		1	1
KEGG	Primary bile acid biosynthesis	ko00120	None	24	3		-	-		0.106651	0.0133314
KEGG	Benzoate degradation	ko00362	None	31	4		-	-		0.05148	0.00381334
KEGG	Mineral absorption	ko04978	None	91	4		-	-		0.389739	0.124053
KEGG	Bisphenol degradation	ko00363	None	2	0		-	-		1	1
KEGG	Secondary bile acid biosynthesis	ko00121	None	6	0		-	-		1	1
KEGG	Cholesterol metabolism	ko04979	None	75	2		-	-		1	0.671835
KEGG	Fluorobenzoate degradation	ko00364	None	1	0		-	-		1	1
KEGG	Bile secretion	ko04976	None	124	2		-	-		1	1
KEGG	Renin-angiotensin system	ko04614	None	20	0		-	-		1	1
KEGG	Vitamin digestion and absorption	ko04977	None	38	0		-	-		1	1
KEGG	Platelet activation	ko04611	None	194	10		-	-		0.0694142	0.00787337
KEGG	Fat digestion and absorption	ko04975	None	38	1		-	-		0.945124	0.55351
KEGG	Antigen processing and presentation	ko04612	None	105	3		-	-		0.888951	0.485631
KEGG	Pancreatic secretion	ko04972	None	173	5		-	-		0.810834	0.416357
KEGG	Long-term depression	ko04730	None	101	1		-	-		1	0.726612
KEGG	Carbohydrate digestion and absorption	ko04973	None	53	0		-	-		1	0.630165
KEGG	Salivary secretion	ko04970	None	170	2		-	-		0.968845	0.589737
KEGG	Gastric acid secretion	ko04971	None	132	2		-	-		1	1
KEGG	Folate biosynthesis	ko00790	None	85	5		-	-		0.181471	0.0330146
KEGG	Taurine and hypotaurine metabolism	ko00430	None	19	2		-	-		0.23931	0.0592735
KEGG	Teichoic acid biosynthesis	ko00552	None	13	0		-	-		1	1
KEGG	Penicillin and cephalosporin biosynthesis	ko00311	None	7	0		-	-		1	1
KEGG	Thyroid hormone synthesis	ko04918	None	79	3		-	-		0.571253	0.230088
KEGG	Melanogenesis	ko04916	None	168	2		-	-		0.968845	0.589327
KEGG	Prolactin signaling pathway	ko04917	None	93	5		-	-		0.215136	0.0458159
KEGG	Progesterone-mediated oocyte maturation	ko04914	None	83	1		-	-		1	1
KEGG	Estrogen signaling pathway	ko04915	None	153	7		-	-		0.203441	0.0423835
KEGG	Biotin metabolism	ko00780	None	20	1		-	-		0.720242	0.345649
KEGG	GnRH signaling pathway	ko04912	None	179	6		-	-		0.63073	0.281784
KEGG	C5-Branched dibasic acid metabolism	ko00660	None	6	1		-	-		0.384979	0.119415
KEGG	Platinum drug resistance	ko01524	None	87	2		-	-		1	0.704982
KEGG	Ovarian steroidogenesis	ko04913	None	54	3		-	-		0.361949	0.103893
KEGG	Antifolate resistance	ko01523	None	42	2		-	-		0.564144	0.219889
KEGG	Insulin signaling pathway	ko04910	None	179	3		-	-		1	1
KEGG	O-Antigen nucleotide sugar biosynthesis	ko00541	None	48	1		-	-		1	1
KEGG	Insulin secretion	ko04911	None	184	0		-	-		0.18873	0.0353868
KEGG	Endocrine resistance	ko01522	None	145	6		-	-		0.398496	0.130377
KEGG	Lysine biosynthesis	ko00300	None	2	0		-	-		1	1
KEGG	EGFR tyrosine kinase inhibitor resistance	ko01521	None	121	3		-	-		1	0.742866
KEGG	Lipoic acid metabolism	ko00785	None	36	1		-	-		0.926679	0.534128
KEGG	GnRH secretion	ko04929	None	89	0		-	-		0.620179	0.267683
KEGG	Cortisol synthesis and secretion	ko04927	None	98	1		-	-		1	0.725796
KEGG	Parathyroid hormone synthesis, secretion and action	ko04928	None	286	8		-	-		0.797816	0.398537
KEGG	Aldosterone synthesis and secretion	ko04925	None	162	1		-	-		0.620179	0.268457
KEGG	Relaxin signaling pathway	ko04926	None	185	9		-	-		0.118314	0.0161587
KEGG	Selenocompound metabolism	ko00450	None	37	0		-	-		1	1
KEGG	Regulation of lipolysis in adipocytes	ko04923	None	86	2		-	-		1	0.70211
KEGG	Renin secretion	ko04924	None	128	1		-	-		0.926679	0.528182
KEGG	Oxytocin signaling pathway	ko04921	None	271	6		-	-		1	0.829114
KEGG	Carbapenem biosynthesis	ko00332	None	3	-		-	-		1	1
KEGG	Prodigiosin biosynthesis	ko00333	None	1	0		-	-		1	1
KEGG	Glucagon signaling pathway	ko04922	None	181	4		-	-		1	0.793015
KEGG	Methane metabolism	ko00680	None	114	9		-	-	OVER	0.0217976	0.000655947
KEGG	Cushing syndrome	ko04934	None	250	5		-	-		1	1
KEGG	Phosphonate and phosphinate metabolism	ko00440	None	18	1		-	-		0.688771	0.317281
KEGG	Glycerolipid metabolism	ko00561	None	239	4		-	-		1	0.821134
KEGG	Inositol phosphate metabolism	ko00562	None	485	5		-	-		0.362502	0.105781
KEGG	Glycosylphosphatidylinositol (GPI)-anchor biosynthesis	ko00563	None	23	0		-	-		1	1
KEGG	AGE-RAGE signaling pathway in diabetic complications	ko04933	None	160	9		-	-		0.060992	0.0066357
KEGG	Glycerophospholipid metabolism	ko00564	None	366	4		-	-		0.615328	0.262084
KEGG	Type II diabetes mellitus	ko04930	None	63	0		-	-		1	0.644389
KEGG	Regulation of actin cytoskeleton	ko04810	None	324	6		-	-		1	1
KEGG	Vitamin B6 metabolism	ko00750	None	11	2		-	-		0.133161	0.0212688
KEGG	Other glycan degradation	ko00511	None	99	2		-	-		1	1
KEGG	Nitrotoluene degradation	ko00633	None	8	0		-	-		1	1
KEGG	Mucin type O-glycan biosynthesis	ko00512	None	66	0		-	-		1	0.650428
KEGG	Various types of N-glycan biosynthesis	ko00513	None	125	3		-	-		1	0.747861
KEGG	Biosynthesis of various antibiotics	ko00998	None	1	-		-	-		1	1
KEGG	Other types of O-glycan biosynthesis	ko00514	None	105	0		-	-		0.493645	0.177023
KEGG	Mannose type O-glycan biosynthesis	ko00515	None	55	0		-	-		1	0.632142
KEGG	Biosynthesis of various plant secondary metabolites	ko00999	None	13	0		-	-		1	1
KEGG	Metabolism of xenobiotics by cytochrome P450	ko00980	None	134	5		-	-		0.544786	0.208582
KEGG	Insect hormone biosynthesis	ko00981	None	9	1		-	-		0.493618	0.17368
KEGG	Porphyrin metabolism	ko00860	None	129	7		-	-		0.125995	0.0189576
KEGG	Riboflavin metabolism	ko00740	None	46	2		-	-		0.592538	0.251006
KEGG	Drug metabolism - cytochrome P450	ko00982	None	143	6		-	-		0.398201	0.128125
KEGG	Drug metabolism - other enzymes	ko00983	None	200	8		-	-		0.283285	0.0741
KEGG	Dioxin degradation	ko00621	None	1	0		-	-		1	1
KEGG	Starch and sucrose metabolism	ko00500	None	110	7		-	-		0.0712766	0.00841459
KEGG	Steroid degradation	ko00984	None	29	0		-	-		1	1
KEGG	Xylene degradation	ko00622	None	2	0		-	-		1	1
KEGG	Toluene degradation	ko00623	None	2	0		-	-		1	1
KEGG	Chloroalkane and chloroalkene degradation	ko00625	None	32	0		-	-		1	1
KEGG	Naphthalene degradation	ko00626	None	23	0		-	-		1	1
KEGG	Aminobenzoate degradation	ko00627	None	63	4		-	-		0.204168	0.0430076
KEGG	Pantothenate and CoA biosynthesis	ko00770	None	56	2		-	-		0.703188	0.328805
KEGG	Glycosaminoglycan degradation	ko00531	None	88	1		-	-		1	1
KEGG	Glycosaminoglycan biosynthesis - chondroitin sulfate / dermatan sulfate	ko00532	None	40	0		-	-		1	1
KEGG	Glycosaminoglycan biosynthesis - keratan sulfate	ko00533	None	31	0		-	-		1	1
KEGG	Glycosaminoglycan biosynthesis - heparan sulfate / heparin	ko00534	None	45	1		-	-		0.999175	0.615233
KEGG	Cationic antimicrobial peptide (CAMP) resistance	ko01503	None	5	0		-	-		1	1
KEGG	beta-Lactam resistance	ko01501	None	2	-		-	-		1	1
KEGG	Amino sugar and nucleotide sugar metabolism	ko00520	None	169	3		-	-		1	1
KEGG	Streptomycin biosynthesis	ko00521	None	29	2		-	-		0.389739	0.123021
KEGG	Ethylbenzene degradation	ko00642	None	8	1		-	-		0.461508	0.155973
KEGG	Phenylalanine, tyrosine and tryptophan biosynthesis	ko00400	None	13	1		-	-		0.587923	0.240885
KEGG	Styrene degradation	ko00643	None	17	0		-	-		1	1
KEGG	Novobiocin biosynthesis	ko00401	None	6	0		-	-		1	1
KEGG	Polyketide sugar unit biosynthesis	ko00523	None	2	-		-	-		1	1
KEGG	Neomycin, kanamycin and gentamicin biosynthesis	ko00524	None	12	1		-	-		0.564144	0.224613
KEGG	Acarbose and validamycin biosynthesis	ko00525	None	2	-		-	-		1	1

## Sheet: NCF8h
Database	Pathway	ID	Species	#Seqs	#Diff. Expr Seqs	GSEA Tag	GSEA ES	GSEA NES	Fisher Tag	Fisher FDR	Fisher P-Value
KEGG	Transcriptional misregulation in cancer	ko05202	None	395	5	TOP	0.424258	3.46638		1	0.810861
KEGG	Carbon fixation pathways in prokaryotes	ko00720	None	112	7	BOTTOM	-0.519842	-3.41057	OVER	0.0491666	0.000355357
KEGG	Valine, leucine and isoleucine degradation	ko00280	None	76	5	BOTTOM	-0.508304	-3.25229		0.120778	0.0020078
KEGG	Citrate cycle (TCA cycle)	ko00020	None	70	2	BOTTOM	-0.507881	-3.06371		0.785907	0.199434
KEGG	Biosynthesis of unsaturated fatty acids	ko01040	None	69	3	BOTTOM	-0.51719	-3.00747		0.485771	0.0477838
KEGG	Fatty acid elongation	ko00062	None	87	4	BOTTOM	-0.444009	-2.88631		0.261796	0.0193923
KEGG	Longevity regulating pathway	ko04211	None	113	2	TOP	0.516519	2.87126		0.945438	0.385178
KEGG	Oxidative phosphorylation	ko00190	None	108	0	BOTTOM	-0.356944	-2.74812		1	0.640933
KEGG	Lipid and atherosclerosis	ko05417	None	663	9	TOP	0.274144	2.71075		1	0.580909
KEGG	Propanoate metabolism	ko00640	None	86	3	BOTTOM	-0.432537	-2.62546		0.564375	0.0809982
KEGG	Th17 cell differentiation	ko04659	None	129	3	TOP	0.391182	2.55861		0.785907	0.194671
KEGG	Parkinson disease	ko05012	None	278	4	BOTTOM	-0.26635	-2.53297		1	0.572152
KEGG	Fatty acid degradation	ko00071	None	149	5	BOTTOM	-0.357412	-2.53197		0.358147	0.0315036
KEGG	Cytokine-cytokine receptor interaction	ko04060	None	181	4	TOP	0.368279	2.4587		0.736001	0.165259
KEGG	Phagosome	ko04145	None	273	2	TOP	0.341886	2.43813		1	0.774347
KEGG	Neutrophil extracellular trap formation	ko04613	None	235	6	TOP	0.338288	2.42692		0.494973	0.0595801
KEGG	Huntington disease	ko05016	None	370	2	BOTTOM	-0.257828	-2.41404		0.881161	0.331941
KEGG	Th1 and Th2 cell differentiation	ko04658	None	95	2	TOP	0.452212	2.41353		0.853547	0.308225
KEGG	Aminoacyl-tRNA biosynthesis	ko00970	None	101	2	BOTTOM	-0.34947	-2.38718		0.881161	0.334188
KEGG	Arginine and proline metabolism	ko00330	None	123	4	BOTTOM	-0.399815	-2.37069		0.486506	0.0574347
KEGG	Prion disease	ko05020	None	240	1	BOTTOM	-0.249845	-2.3427		1	0.53551
KEGG	Alzheimer disease	ko05010	None	392	3	BOTTOM	-0.218934	-2.34184		1	0.63343
KEGG	Cardiac muscle contraction	ko04260	None	158	0	BOTTOM	-0.493868	-2.33675		0.838069	0.268643
KEGG	Pathways in cancer	ko05200	None	678	11	TOP	0.175732	2.31965		0.838069	0.269878
KEGG	Complement and coagulation cascades	ko04610	None	94	5	TOP	0.362717	2.25831		0.155474	0.00503851
KEGG	Rheumatoid arthritis	ko05323	None	98	2	TOP	0.421505	2.25585		0.872792	0.321236
KEGG	Glycolysis / Gluconeogenesis	ko00010	None	182	7	BOTTOM	-0.249358	-2.24806		0.156258	0.00578735
KEGG	Chagas disease	ko05142	None	125	3	TOP	0.342193	2.2464		0.785907	0.182781
KEGG	Pyruvate metabolism	ko00620	None	158	5	BOTTOM	-0.283347	-2.24596		0.421606	0.0390376
KEGG	NOD-like receptor signaling pathway	ko04621	None	617	4	TOP	0.259288	2.24192		0.838069	0.254846
KEGG	Motor proteins	ko04814	None	319	2	BOTTOM	-0.355568	-2.23817		1	0.593786
KEGG	Adipocytokine signaling pathway	ko04920	None	102	3	TOP	0.426606	2.21988		0.637805	0.119093
KEGG	Glycine, serine and threonine metabolism	ko00260	None	105	6	BOTTOM	-0.307574	-2.21641		0.107962	0.00149947
KEGG	Legionellosis	ko05134	None	66	2	TOP	0.449415	2.20834		0.785907	0.182376
KEGG	Ribosome	ko03010	None	64	0	BOTTOM	-0.364007	-2.20608		1	1
KEGG	Phenylalanine metabolism	ko00360	None	78	4	BOTTOM	-0.418835	-2.20275		0.232807	0.0134726
KEGG	beta-Alanine metabolism	ko00410	None	81	4	BOTTOM	-0.393647	-2.20125		0.235997	0.0152961
KEGG	Kaposi sarcoma-associated herpesvirus infection	ko05167	None	302	10	TOP	0.251063	2.19819		0.133262	0.00308476
KEGG	Neuroactive ligand-receptor interaction	ko04080	None	358	4	TOP	0.319977	2.18368		1	1
KEGG	B cell receptor signaling pathway	ko04662	None	161	1	TOP	0.383685	2.1755		1	1
KEGG	Measles	ko05162	None	184	5	TOP	0.315542	2.14967		0.528719	0.0665381
KEGG	Butanoate metabolism	ko00650	None	70	4	BOTTOM	-0.355572	-2.11778		0.219988	0.00930705
KEGG	Biosynthesis of cofactors	ko01240	None	160	6	BOTTOM	-0.250598	-2.10581		0.232807	0.0116692
KEGG	Protein processing in endoplasmic reticulum	ko04141	None	173	0	TOP	0.273398	2.10347		0.838069	0.274663
KEGG	N-Glycan biosynthesis	ko00510	None	118	2	TOP	0.339974	2.09365		0.968444	0.40594
KEGG	Human cytomegalovirus infection	ko05163	None	398	5	TOP	0.212304	2.07599		1	0.811862
KEGG	TNF signaling pathway	ko04668	None	158	4	TOP	0.321113	2.07382		0.637805	0.116423
KEGG	Cytosolic DNA-sensing pathway	ko04623	None	418	1	TOP	0.393954	2.07122		0.603614	0.0993422
KEGG	Glyoxylate and dicarboxylate metabolism	ko00630	None	105	3	BOTTOM	-0.311943	-2.0677		0.644784	0.126867
KEGG	FoxO signaling pathway	ko04068	None	173	5	TOP	0.27487	2.06661		0.486506	0.0538544
KEGG	MAPK signaling pathway	ko04010	None	422	6	TOP	0.22764	2.06091		1	0.641917
KEGG	Amyotrophic lateral sclerosis	ko05014	None	348	0	BOTTOM	-0.191273	-2.0567		0.415268	0.0374895
KEGG	Coronavirus disease - COVID-19	ko05171	None	571	10	TOP	0.210696	2.04377		0.808314	0.228274
KEGG	Autophagy - animal	ko04140	None	201	3	TOP	0.266664	2.03728		1	0.513773
KEGG	Endocytosis	ko04144	None	452	1	TOP	0.218266	2.02475		0.528719	0.0697616
KEGG	Thermogenesis	ko04714	None	238	0	BOTTOM	-0.245183	-2.02139		0.637805	0.12077
KEGG	Tryptophan metabolism	ko00380	None	111	7	BOTTOM	-0.303745	-2.01939	OVER	0.0491666	0.000336429
KEGG	Herpes simplex virus 1 infection	ko05168	None	323	6	TOP	0.211793	2.01713		0.838069	0.284743
KEGG	Cell adhesion molecules	ko04514	None	386	5	TOP	0.290041	1.98933		1	0.808105
KEGG	Toll-like receptor signaling pathway	ko04620	None	105	6	TOP	0.341067	1.98498		0.107962	0.00149947
KEGG	Rap1 signaling pathway	ko04015	None	339	3	TOP	0.215665	1.96318		1	0.801034
KEGG	Staphylococcus aureus infection	ko05150	None	97	4	TOP	0.372312	1.96074		0.331259	0.0276049
KEGG	Leishmaniasis	ko05140	None	78	4	TOP	0.343294	1.94881		0.232807	0.0134726
KEGG	Human immunodeficiency virus 1 infection	ko05170	None	1536	17	TOP	0.125089	1.94351		1	0.900245
KEGG	Epstein-Barr virus infection	ko05169	None	272	8	TOP	0.205453	1.93743		0.235997	0.0152927
KEGG	RIG-I-like receptor signaling pathway	ko04622	None	88	2	TOP	0.403459	1.91192		0.838069	0.277708
KEGG	Viral carcinogenesis	ko05203	None	381	8	TOP	0.220761	1.90251		0.574316	0.091731
KEGG	Lysine degradation	ko00310	None	244	3	BOTTOM	-0.261655	-1.88178		1	0.76526
KEGG	Osteoclast differentiation	ko04380	None	190	4	TOP	0.262441	1.85005		0.838069	0.289797
KEGG	Chemokine signaling pathway	ko04062	None	243	1	TOP	0.239608	1.84543		0.930911	0.375661
KEGG	One carbon pool by folate	ko00670	None	53	4	BOTTOM	-0.356618	-1.83658		0.136148	0.00346672
KEGG	Ribosome biogenesis in eukaryotes	ko03008	None	46	0	BOTTOM	-0.340655	-1.8164		1	1
KEGG	Shigellosis	ko05131	None	744	6	TOP	0.178557	1.80486		1	0.481581
KEGG	TGF-beta signaling pathway	ko04350	None	123	2	TOP	0.298476	1.79551		1	0.657773
KEGG	Starch and sucrose metabolism	ko00500	None	110	5	BOTTOM	-0.268617	-1.78705		0.219988	0.00967542
KEGG	Human T-cell leukemia virus 1 infection	ko05166	None	340	5	TOP	0.210325	1.77172		1	0.6041
KEGG	Oocyte meiosis	ko04114	None	131	4	BOTTOM	-0.282455	-1.75573		0.528719	0.0690843
KEGG	Pathways of neurodegeneration - multiple diseases	ko05022	None	520	4	BOTTOM	-0.149565	-1.75226		1	0.53212
KEGG	Mitophagy - animal	ko04137	None	102	3	TOP	0.309221	1.74732		0.637805	0.119093
KEGG	Glutathione metabolism	ko00480	None	119	2	BOTTOM	-0.250125	-1.73265		1	0.652792
KEGG	Tyrosine metabolism	ko00350	None	95	2	BOTTOM	-0.287403	-1.70927		0.853547	0.308225
KEGG	Pyrimidine metabolism	ko00240	None	190	7	BOTTOM	-0.225691	-1.70698		0.184829	0.00727337
KEGG	JAK-STAT signaling pathway	ko04630	None	136	3	TOP	0.271108	1.69043		0.79047	0.215916
KEGG	Systemic lupus erythematosus	ko05322	None	139	5	TOP	0.348475	1.68827		0.29979	0.0242886
KEGG	Longevity regulating pathway - worm	ko04212	None	80	5	BOTTOM	-0.233564	-1.68102		0.120778	0.00251621
KEGG	Pentose phosphate pathway	ko00030	None	89	0	BOTTOM	-0.280489	-1.67977		1	0.629331
KEGG	AMPK signaling pathway	ko04152	None	162	4	TOP	0.242574	1.67454		0.639799	0.124405
KEGG	Necroptosis	ko04217	None	553	3	TOP	0.217504	1.67448		0.795571	0.222834
KEGG	Pathogenic Escherichia coli infection	ko05130	None	642	4	TOP	0.172082	1.62044		0.838069	0.257001
KEGG	Spinocerebellar ataxia	ko05017	None	186	0	BOTTOM	-0.263552	-1.61302		0.838069	0.285529
KEGG	HIF-1 signaling pathway	ko04066	None	155	1	TOP	0.2236	1.60173		1	1
KEGG	Signaling pathways regulating pluripotency of stem cells	ko04550	None	207	2	TOP	0.210369	1.59943		1	1
KEGG	Methane metabolism	ko00680	None	114	6	BOTTOM	-0.240569	-1.57354		0.120778	0.00227899
KEGG	C-type lectin receptor signaling pathway	ko04625	None	503	2	TOP	0.214609	1.55811		0.669895	0.134909
KEGG	Steroid biosynthesis	ko00100	None	42	3	BOTTOM	-0.330441	-1.55809		0.232807	0.0131551
KEGG	Tuberculosis	ko05152	None	324	6	TOP	0.185462	1.55505		0.838069	0.285517
KEGG	PI3K-Akt signaling pathway	ko04151	None	394	6	TOP	0.146361	1.55218		1	0.472741
KEGG	Hippo signaling pathway	ko04390	None	265	2	TOP	0.195301	1.5407		1	0.773146
KEGG	Natural killer cell mediated cytotoxicity	ko04650	None	133	2	TOP	0.250483	1.53773		1	0.671411
KEGG	Inositol phosphate metabolism	ko00562	None	485	4	TOP	0.193313	1.53748		1	0.66591
KEGG	Drug metabolism - cytochrome P450	ko00982	None	143	4	BOTTOM	-0.207812	-1.53706		0.574316	0.0886515
KEGG	Chemical carcinogenesis - reactive oxygen species	ko05208	None	187	3	BOTTOM	-0.181615	-1.53534		1	0.486039
KEGG	AGE-RAGE signaling pathway in diabetic complications	ko04933	None	160	4	TOP	0.207812	1.52938		0.637805	0.120385
KEGG	Hepatitis B	ko05161	None	206	7	TOP	0.183149	1.51956		0.232807	0.0110693
KEGG	PD-L1 expression and PD-1 checkpoint pathway in cancer	ko05235	None	351	4	TOP	0.157477	1.49582		1	1
KEGG	Vibrio cholerae infection	ko05110	None	89	0	TOP	0.312353	1.48484		1	0.629331
KEGG	Influenza A	ko05164	None	576	5	TOP	0.16718	1.47453		1	0.690789
KEGG	Neurotrophin signaling pathway	ko04722	None	184	6	TOP	0.178415	1.4691		0.284972	0.0217687
KEGG	Thyroid hormone signaling pathway	ko04919	None	217	3	TOP	0.21698	1.46163		1	0.744124
KEGG	Apoptosis	ko04210	None	191	5	TOP	0.195383	1.45859		0.54293	0.0754069
KEGG	NF-kappa B signaling pathway	ko04064	None	146	4	TOP	0.249162	1.44991		0.579626	0.093921
KEGG	Thiamine metabolism	ko00730	None	2031	22	TOP	0.0705424	1.43869		1	0.739198
KEGG	PPAR signaling pathway	ko03320	None	87	4	BOTTOM	-0.214565	-1.42546		0.261796	0.0193923
KEGG	Toll and Imd signaling pathway	ko04624	None	67	1	TOP	0.302987	1.42514		1	0.548694
KEGG	Nucleotide metabolism	ko01232	None	87	3	BOTTOM	-0.273705	-1.4234		0.570504	0.0831984
KEGG	Toxoplasmosis	ko05145	None	118	5	TOP	0.207164	1.42075		0.232807	0.0128392
KEGG	Cell cycle	ko04110	None	170	7	BOTTOM	-0.217512	-1.41942		0.144013	0.00400036
KEGG	Drug metabolism - other enzymes	ko00983	None	200	6	BOTTOM	-0.170849	-1.4183		0.358147	0.0310761
KEGG	Pertussis	ko05133	None	438	5	TOP	0.20184	1.4166		1	1
KEGG	Mineral absorption	ko04978	None	91	2	TOP	0.291225	1.41317		0.838069	0.290807
KEGG	Phosphatidylinositol signaling system	ko04070	None	263	3	TOP	0.27804	1.41226		1	1
KEGG	Carbon fixation in photosynthetic organisms	ko00710	None	70	0	BOTTOM	-0.251138	-1.41162		1	1
KEGG	Various types of N-glycan biosynthesis	ko00513	None	125	1	TOP	0.265997	1.40983		1	1
KEGG	Oxytocin signaling pathway	ko04921	None	271	3	BOTTOM	-0.219109	-1.40475		1	1
KEGG	Adherens junction	ko04520	None	235	0	TOP	0.205679	1.39163		0.637805	0.119923
KEGG	Hepatocellular carcinoma	ko05225	None	204	2	TOP	0.172148	1.38603		1	1
KEGG	Nicotinate and nicotinamide metabolism	ko00760	None	128	2	BOTTOM	-0.234207	-1.37746		1	0.664401
KEGG	Progesterone-mediated oocyte maturation	ko04914	None	83	0	BOTTOM	-0.274888	-1.36428		1	1
KEGG	Retrograde endocannabinoid signaling	ko04723	None	160	0	BOTTOM	-0.25703	-1.34932		0.838069	0.269
KEGG	Isoquinoline alkaloid biosynthesis	ko00950	None	28	1		-	-		0.838069	0.28253
KEGG	Retinol metabolism	ko00830	None	130	2		-	-		1	0.667163
KEGG	Alcoholism	ko05034	None	232	6		-	-		0.486506	0.0566785
KEGG	Morphine addiction	ko05032	None	117	0		-	-		1	0.650424
KEGG	Nicotine addiction	ko05033	None	47	0		-	-		1	1
KEGG	Cocaine addiction	ko05030	None	84	1		-	-		1	1
KEGG	Amphetamine addiction	ko05031	None	123	4		-	-		0.486506	0.0574347
KEGG	Viral protein interaction with cytokine and cytokine receptor	ko04061	None	68	3		-	-		0.485644	0.0460912
KEGG	Phenylpropanoid biosynthesis	ko00940	None	21	1		-	-		0.79432	0.220385
KEGG	Flavonoid biosynthesis	ko00941	None	1	0		-	-		1	1
KEGG	Flavone and flavonol biosynthesis	ko00944	None	2	0		-	-		1	1
KEGG	Degradation of flavonoids	ko00946	None	5	0		-	-		1	1
KEGG	Human papillomavirus infection	ko05165	None	534	3		-	-		0.79432	0.220644
KEGG	Sphingolipid signaling pathway	ko04071	None	171	1		-	-		1	0.726073
KEGG	Hepatitis C	ko05160	None	222	7		-	-		0.240342	0.0161341
KEGG	Phospholipase D signaling pathway	ko04072	None	256	1		-	-		0.930911	0.377105
KEGG	Tropane, piperidine and pyridine alkaloid biosynthesis	ko00960	None	25	1		-	-		0.838069	0.256523
KEGG	Sphingolipid metabolism	ko00600	None	217	1		-	-		1	0.52485
KEGG	Glycosphingolipid biosynthesis - lacto and neolacto series	ko00601	None	55	0		-	-		1	1
KEGG	Betalain biosynthesis	ko00965	None	12	0		-	-		1	1
KEGG	Glucosinolate biosynthesis	ko00966	None	6	0		-	-		1	1
KEGG	Glycosphingolipid biosynthesis - globo and isoglobo series	ko00603	None	62	0		-	-		1	1
KEGG	Glycosphingolipid biosynthesis - ganglio series	ko00604	None	49	0		-	-		1	1
KEGG	cAMP signaling pathway	ko04024	None	405	4		-	-		1	1
KEGG	Nitrogen metabolism	ko00910	None	58	0		-	-		1	1
KEGG	Peroxisome	ko04146	None	89	1		-	-		1	1
KEGG	cGMP-PKG signaling pathway	ko04022	None	277	4		-	-		1	0.570963
KEGG	Central carbon metabolism in cancer	ko05230	None	99	0		-	-		1	0.633773
KEGG	Calcium signaling pathway	ko04020	None	387	5		-	-		1	0.808392
KEGG	Choline metabolism in cancer	ko05231	None	164	2		-	-		1	0.719831
KEGG	Lysosome	ko04142	None	160	1		-	-		1	1
KEGG	Proteasome	ko03050	None	25	0		-	-		1	1
KEGG	Adrenergic signaling in cardiomyocytes	ko04261	None	294	4		-	-		1	0.780178
KEGG	Terpenoid backbone biosynthesis	ko00900	None	43	2		-	-		0.574316	0.0910083
KEGG	Indole alkaloid biosynthesis	ko00901	None	2	0		-	-		1	1
KEGG	Epithelial cell signaling in Helicobacter pylori infection	ko05120	None	119	0		-	-		0.968444	0.40808
KEGG	Limonene degradation	ko00903	None	7	1		-	-		0.563699	0.0795964
KEGG	Hippo signaling pathway - multiple species	ko04392	None	45	0		-	-		1	1
KEGG	mTOR signaling pathway	ko04150	None	185	3		-	-		1	0.482249
KEGG	Brassinosteroid biosynthesis	ko00905	None	3	0		-	-		1	1
KEGG	Pinene, camphor and geraniol degradation	ko00907	None	32	2		-	-		0.486506	0.0543036
KEGG	Protein export	ko03060	None	13	0		-	-		1	1
KEGG	Hippo signaling pathway - fly	ko04391	None	178	1		-	-		1	0.726752
KEGG	Vascular smooth muscle contraction	ko04270	None	206	3		-	-		1	0.737275
KEGG	Zeatin biosynthesis	ko00908	None	2	-		-	-		1	1
KEGG	Sesquiterpenoid and triterpenoid biosynthesis	ko00909	None	5	0		-	-		1	1
KEGG	Caprolactam degradation	ko00930	None	52	3		-	-		0.295553	0.0232611
KEGG	Yersinia infection	ko05135	None	579	2		-	-		0.534801	0.071802
KEGG	Salmonella infection	ko05132	None	735	3		-	-		0.486506	0.0505129
KEGG	Sulfur metabolism	ko00920	None	33	0		-	-		1	1
KEGG	Amoebiasis	ko05146	None	118	0		-	-		1	0.651597
KEGG	Malaria	ko05144	None	78	2		-	-		0.821992	0.234039
KEGG	African trypanosomiasis	ko05143	None	35	1		-	-		0.889524	0.339749
KEGG	Polycomb repressive complex	ko03083	None	79	0		-	-		1	1
KEGG	ATP-dependent chromatin remodeling	ko03082	None	131	1		-	-		1	1
KEGG	RNA degradation	ko03018	None	96	2		-	-		0.86006	0.312568
KEGG	mRNA surveillance pathway	ko03015	None	111	0		-	-		1	0.643867
KEGG	Nucleocytoplasmic transport	ko03013	None	83	1		-	-		1	0.627
KEGG	Hedgehog signaling pathway - fly	ko04341	None	49	1		-	-		0.99445	0.440932
KEGG	Asthma	ko05310	None	24	1		-	-		0.838069	0.247648
KEGG	Viral life cycle - HIV-1	ko03250	None	96	0		-	-		1	0.632011
KEGG	Hedgehog signaling pathway	ko04340	None	82	1		-	-		1	0.622528
KEGG	Chemical carcinogenesis - receptor activation	ko05207	None	241	2		-	-		1	1
KEGG	Proteoglycans in cancer	ko05205	None	331	2		-	-		0.99445	0.44428
KEGG	MicroRNAs in cancer	ko05206	None	305	2		-	-		1	0.590028
KEGG	Virion - Adenovirus	ko03267	None	10	0		-	-		1	1
KEGG	Virion - Orthopoxvirus	ko03268	None	1	-		-	-		1	1
KEGG	Chemical carcinogenesis - DNA adducts	ko05204	None	38	1		-	-		0.922093	0.362861
KEGG	p53 signaling pathway	ko04115	None	76	1		-	-		1	0.594557
KEGG	Virion - Lyssavirus	ko03265	None	8	-		-	-		1	1
KEGG	Cell cycle - Caulobacter	ko04112	None	3	0		-	-		1	1
KEGG	Virion - Herpesvirus	ko03266	None	15	1		-	-		0.732954	0.162879
KEGG	Meiosis - yeast	ko04113	None	72	3		-	-		0.486506	0.0530423
KEGG	Autoimmune thyroid disease	ko05320	None	96	1		-	-		1	1
KEGG	Virion - Flavivirus	ko03264	None	3	-		-	-		1	1
KEGG	Inflammatory bowel disease	ko05321	None	48	0		-	-		1	1
KEGG	Basal transcription factors	ko03022	None	23	0		-	-		1	1
KEGG	Cell cycle - yeast	ko04111	None	95	3		-	-		0.603614	0.101695
KEGG	Virion - Coronavirus	ko03262	None	1	-		-	-		1	1
KEGG	RNA polymerase	ko03020	None	79	0		-	-		1	1
KEGG	Virion - Human immunodeficiency virus	ko03260	None	9	0		-	-		1	1
KEGG	Melanoma	ko05218	None	88	1		-	-		1	1
KEGG	Bladder cancer	ko05219	None	59	0		-	-		1	1
KEGG	Thyroid cancer	ko05216	None	101	1		-	-		1	1
KEGG	Basal cell carcinoma	ko05217	None	91	2		-	-		0.838069	0.290807
KEGG	Glioma	ko05214	None	115	3		-	-		0.715397	0.154009
KEGG	Prostate cancer	ko05215	None	173	1		-	-		1	0.726175
KEGG	Pancreatic cancer	ko05212	None	109	2		-	-		0.930563	0.368348
KEGG	Endometrial cancer	ko05213	None	95	2		-	-		0.853547	0.308225
KEGG	Colorectal cancer	ko05210	None	150	2		-	-		1	0.697258
KEGG	Sulfur relay system	ko04122	None	3	-		-	-		1	1
KEGG	Graft-versus-host disease	ko05332	None	79	0		-	-		1	1
KEGG	Renal cell carcinoma	ko05211	None	94	2		-	-		0.853547	0.303877
KEGG	Axon regeneration	ko04361	None	212	2		-	-		1	1
KEGG	DNA replication	ko03030	None	31	4		-	-	OVER	0.0491666	0.000455246
KEGG	Allograft rejection	ko05330	None	84	1		-	-		1	1
KEGG	Ubiquitin mediated proteolysis	ko04120	None	106	1		-	-		1	1
KEGG	Axon guidance	ko04360	None	388	2		-	-		0.881161	0.334515
KEGG	Autophagy - yeast	ko04138	None	71	0		-	-		1	1
KEGG	Mitophagy - yeast	ko04139	None	39	0		-	-		1	1
KEGG	Autophagy - other	ko04136	None	29	0		-	-		1	1
KEGG	Gastric cancer	ko05226	None	200	2		-	-		1	1
KEGG	MAPK signaling pathway - plant	ko04016	None	12	3		-	-	OVER	0.0491666	0.000326294
KEGG	Non-small cell lung cancer	ko05223	None	107	2		-	-		0.922093	0.359866
KEGG	MAPK signaling pathway - fly	ko04013	None	151	3		-	-		0.838069	0.262863
KEGG	Ras signaling pathway	ko04014	None	271	3		-	-		1	1
KEGG	Breast cancer	ko05224	None	176	2		-	-		1	1
KEGG	MAPK signaling pathway - yeast	ko04011	None	56	1		-	-		1	0.485583
KEGG	Acute myeloid leukemia	ko05221	None	102	0		-	-		1	0.635863
KEGG	Bacterial invasion of epithelial cells	ko05100	None	134	0		-	-		0.968444	0.412683
KEGG	ErbB signaling pathway	ko04012	None	137	0		-	-		0.968444	0.414727
KEGG	Small cell lung cancer	ko05222	None	117	1		-	-		1	1
KEGG	SNARE interactions in vesicular transport	ko04130	None	26	0		-	-		1	1
KEGG	Primary immunodeficiency	ko05340	None	107	1		-	-		1	1
KEGG	Chronic myeloid leukemia	ko05220	None	100	1		-	-		1	1
KEGG	VEGF signaling pathway	ko04370	None	76	0		-	-		1	1
KEGG	Spliceosome	ko03040	None	105	0		-	-		1	0.638258
KEGG	Apelin signaling pathway	ko04371	None	201	5		-	-		0.574316	0.0891342
KEGG	Cutin, suberine and wax biosynthesis	ko00073	None	10	0		-	-		1	1
KEGG	Photosynthesis	ko00195	None	13	0		-	-		1	1
KEGG	Fc gamma R-mediated phagocytosis	ko04666	None	238	0		-	-		0.637805	0.12077
KEGG	Fc epsilon RI signaling pathway	ko04664	None	79	1		-	-		1	0.608791
KEGG	Non-homologous end-joining	ko03450	None	13	0		-	-		1	1
KEGG	T cell receptor signaling pathway	ko04660	None	252	3		-	-		1	0.772348
KEGG	Gap junction	ko04540	None	168	1		-	-		1	0.726064
KEGG	Fatty acid biosynthesis	ko00061	None	71	2		-	-		0.785907	0.203729
KEGG	Wnt signaling pathway	ko04310	None	243	0		-	-		0.637805	0.122541
KEGG	ABC transporters	ko02010	None	40	0		-	-		1	1
KEGG	Intestinal immune network for IgA production	ko04672	None	48	1		-	-		0.992562	0.434246
KEGG	Fanconi anemia pathway	ko03460	None	43	1		-	-		0.968444	0.399607
KEGG	Leukocyte transendothelial migration	ko04670	None	160	3		-	-		0.99445	0.440251
KEGG	Fluid shear stress and atherosclerosis	ko05418	None	181	7		-	-		0.156258	0.00561901
KEGG	Viral myocarditis	ko05416	None	157	2		-	-		1	0.708467
KEGG	Dilated cardiomyopathy	ko05414	None	213	0		-	-		0.785907	0.185846
KEGG	Biofilm formation - Escherichia coli	ko02026	None	1	0		-	-		1	1
KEGG	Diabetic cardiomyopathy	ko05415	None	217	2		-	-		1	1
KEGG	Biofilm formation - Pseudomonas aeruginosa	ko02025	None	6	-		-	-		1	1
KEGG	Arrhythmogenic right ventricular cardiomyopathy	ko05412	None	153	0		-	-		0.838069	0.268394
KEGG	Quorum sensing	ko02024	None	12	0		-	-		1	1
KEGG	Hypertrophic cardiomyopathy	ko05410	None	195	0		-	-		0.785907	0.178397
KEGG	Biosynthesis of vancomycin group antibiotics	ko01055	None	2	-		-	-		1	1
KEGG	Two-component system	ko02020	None	32	0		-	-		1	1
KEGG	Dorso-ventral axis formation	ko04320	None	121	1		-	-		1	1
KEGG	Biosynthesis of ansamycins	ko01051	None	1	0		-	-		1	1
KEGG	Cellular senescence	ko04218	None	266	4		-	-		1	0.558565
KEGG	Apoptosis - multiple species	ko04215	None	53	0		-	-		1	1
KEGG	Ferroptosis	ko04216	None	67	1		-	-		1	0.548694
KEGG	Longevity regulating pathway - multiple species	ko04213	None	68	2		-	-		0.785907	0.190879
KEGG	Apoptosis - fly	ko04214	None	102	0		-	-		1	0.635863
KEGG	Notch signaling pathway	ko04330	None	76	0		-	-		1	1
KEGG	Bacterial chemotaxis	ko02030	None	1	0		-	-		1	1
KEGG	Cysteine and methionine metabolism	ko00270	None	141	4		-	-		0.574316	0.0852208
KEGG	Plant-pathogen interaction	ko04626	None	16	2		-	-		0.235997	0.0148435
KEGG	Phototransduction - fly	ko04745	None	73	2		-	-		0.785907	0.212349
KEGG	Phototransduction	ko04744	None	30	2		-	-		0.485771	0.0483522
KEGG	Base excision repair	ko03410	None	58	2		-	-		0.699828	0.149037
KEGG	Taste transduction	ko04742	None	98	0		-	-		1	0.633147
KEGG	Olfactory transduction	ko04740	None	173	2		-	-		1	1
KEGG	Monobactam biosynthesis	ko00261	None	6	0		-	-		1	1
KEGG	Steroid hormone biosynthesis	ko00140	None	152	1		-	-		1	1
KEGG	ECM-receptor interaction	ko04512	None	73	0		-	-		1	1
KEGG	Focal adhesion	ko04510	None	282	1		-	-		0.838069	0.267938
KEGG	Inflammatory mediator regulation of TRP channels	ko04750	None	133	3		-	-		0.785907	0.206748
KEGG	Nucleotide excision repair	ko03420	None	92	1		-	-		1	1
KEGG	Valine, leucine and isoleucine biosynthesis	ko00290	None	9	0		-	-		1	1
KEGG	Fructose and mannose metabolism	ko00051	None	135	3		-	-		0.785907	0.21285
KEGG	Galactose metabolism	ko00052	None	110	2		-	-		0.930911	0.372573
KEGG	Ascorbate and aldarate metabolism	ko00053	None	96	3		-	-		0.607798	0.104114
KEGG	Mismatch repair	ko03430	None	15	1		-	-		0.732954	0.162879
KEGG	Hematopoietic cell lineage	ko04640	None	92	0		-	-		1	0.63022
KEGG	Biosynthesis of nucleotide sugars	ko01250	None	37	0		-	-		1	1
KEGG	Pentose and glucuronate interconversions	ko00040	None	101	2		-	-		0.881161	0.334188
KEGG	IL-17 signaling pathway	ko04657	None	102	1		-	-		1	1
KEGG	Tight junction	ko04530	None	338	3		-	-		1	0.801038
KEGG	Homologous recombination	ko03440	None	41	0		-	-		1	1
KEGG	Arachidonic acid metabolism	ko00590	None	127	1		-	-		1	1
KEGG	D-Amino acid metabolism	ko00470	None	37	0		-	-		1	1
KEGG	Linoleic acid metabolism	ko00591	None	90	0		-	-		1	0.629582
KEGG	alpha-Linolenic acid metabolism	ko00592	None	124	1		-	-		1	1
KEGG	Purine metabolism	ko00230	None	2525	27		-	-		1	0.68319
KEGG	Caffeine metabolism	ko00232	None	37	1		-	-		0.918963	0.355247
KEGG	Type I diabetes mellitus	ko04940	None	92	0		-	-		1	0.63022
KEGG	Cyanoamino acid metabolism	ko00460	None	45	0		-	-		1	1
KEGG	Histidine metabolism	ko00340	None	38	2		-	-		0.538608	0.0735599
KEGG	Arginine biosynthesis	ko00220	None	79	0		-	-		1	1
KEGG	Circadian rhythm - plant	ko04712	None	7	0		-	-		1	1
KEGG	Circadian entrainment	ko04713	None	176	3		-	-		1	0.46587
KEGG	Circadian rhythm	ko04710	None	41	0		-	-		1	1
KEGG	Circadian rhythm - fly	ko04711	None	19	0		-	-		1	1
KEGG	Maturity onset diabetes of the young	ko04950	None	45	1		-	-		0.968444	0.413708
KEGG	Alanine, aspartate and glutamate metabolism	ko00250	None	125	0		-	-		0.968444	0.408724
KEGG	GABAergic synapse	ko04727	None	106	0		-	-		1	0.63912
KEGG	Ubiquinone and other terpenoid-quinone biosynthesis	ko00130	None	30	1		-	-		0.85128	0.299363
KEGG	Dopaminergic synapse	ko04728	None	215	4		-	-		0.876517	0.324636
KEGG	Cholinergic synapse	ko04725	None	180	2		-	-		1	1
KEGG	Serotonergic synapse	ko04726	None	126	3		-	-		0.785907	0.185735
KEGG	Aflatoxin biosynthesis	ko00254	None	17	-		-	-		1	1
KEGG	Glutamatergic synapse	ko04724	None	182	0		-	-		0.838069	0.281679
KEGG	Collecting duct acid secretion	ko04966	None	33	0		-	-		1	1
KEGG	Synaptic vesicle cycle	ko04721	None	107	0		-	-		1	0.640012
KEGG	Proximal tubule bicarbonate reclamation	ko04964	None	42	0		-	-		1	1
KEGG	Endocrine and other factor-regulated calcium reabsorption	ko04961	None	95	0		-	-		1	0.631501
KEGG	Vasopressin-regulated water reabsorption	ko04962	None	76	1		-	-		1	0.594557
KEGG	Long-term potentiation	ko04720	None	123	2		-	-		1	0.657773
KEGG	Aldosterone-regulated sodium reabsorption	ko04960	None	46	2		-	-		0.603614	0.102
KEGG	Chlorocyclohexane and chlorobenzene degradation	ko00361	None	1	0		-	-		1	1
KEGG	Primary bile acid biosynthesis	ko00120	None	24	1		-	-		0.838069	0.247648
KEGG	Benzoate degradation	ko00362	None	31	2		-	-		0.486506	0.0512965
KEGG	Bisphenol degradation	ko00363	None	2	0		-	-		1	1
KEGG	Secondary bile acid biosynthesis	ko00121	None	6	0		-	-		1	1
KEGG	Cholesterol metabolism	ko04979	None	75	0		-	-		1	1
KEGG	Fluorobenzoate degradation	ko00364	None	1	0		-	-		1	1
KEGG	Bile secretion	ko04976	None	124	0		-	-		0.968444	0.4085
KEGG	Renin-angiotensin system	ko04614	None	20	1		-	-		0.785907	0.211081
KEGG	Vitamin digestion and absorption	ko04977	None	38	0		-	-		1	1
KEGG	Protein digestion and absorption	ko04974	None	141	0		-	-		0.970764	0.417968
KEGG	Platelet activation	ko04611	None	194	3		-	-		1	0.49967
KEGG	Fat digestion and absorption	ko04975	None	38	1		-	-		0.922093	0.362861
KEGG	Antigen processing and presentation	ko04612	None	105	0		-	-		1	0.638258
KEGG	Pancreatic secretion	ko04972	None	173	0		-	-		0.838069	0.274663
KEGG	Long-term depression	ko04730	None	101	0		-	-		1	0.635131
KEGG	Carbohydrate digestion and absorption	ko04973	None	53	0		-	-		1	1
KEGG	Salivary secretion	ko04970	None	170	2		-	-		1	1
KEGG	Gastric acid secretion	ko04971	None	132	3		-	-		0.785907	0.203713
KEGG	Folate biosynthesis	ko00790	None	85	4		-	-		0.258613	0.0179592
KEGG	Taurine and hypotaurine metabolism	ko00430	None	19	0		-	-		1	1
KEGG	Teichoic acid biosynthesis	ko00552	None	13	0		-	-		1	1
KEGG	Penicillin and cephalosporin biosynthesis	ko00311	None	7	0		-	-		1	1
KEGG	Thyroid hormone synthesis	ko04918	None	79	0		-	-		1	1
KEGG	Melanogenesis	ko04916	None	168	2		-	-		1	1
KEGG	Prolactin signaling pathway	ko04917	None	93	2		-	-		0.85128	0.299524
KEGG	Estrogen signaling pathway	ko04915	None	153	3		-	-		0.990028	0.430845
KEGG	Biotin metabolism	ko00780	None	20	1		-	-		0.785907	0.211081
KEGG	GnRH signaling pathway	ko04912	None	179	2		-	-		1	1
KEGG	C5-Branched dibasic acid metabolism	ko00660	None	6	0		-	-		1	1
KEGG	Platinum drug resistance	ko01524	None	87	2		-	-		0.838069	0.273338
KEGG	Ovarian steroidogenesis	ko04913	None	54	0		-	-		1	1
KEGG	Antifolate resistance	ko01523	None	42	1		-	-		0.957796	0.39243
KEGG	Insulin signaling pathway	ko04910	None	179	4		-	-		0.732954	0.160748
KEGG	O-Antigen nucleotide sugar biosynthesis	ko00541	None	48	0		-	-		1	1
KEGG	Insulin secretion	ko04911	None	184	0		-	-		0.838069	0.28355
KEGG	Endocrine resistance	ko01522	None	145	1		-	-		1	1
KEGG	Lysine biosynthesis	ko00300	None	2	0		-	-		1	1
KEGG	EGFR tyrosine kinase inhibitor resistance	ko01521	None	121	1		-	-		1	1
KEGG	Lipoic acid metabolism	ko00785	None	36	1		-	-		0.904451	0.347544
KEGG	GnRH secretion	ko04929	None	89	0		-	-		1	0.629331
KEGG	Cortisol synthesis and secretion	ko04927	None	98	1		-	-		1	1
KEGG	Parathyroid hormone synthesis, secretion and action	ko04928	None	286	1		-	-		0.838069	0.268179
KEGG	Aldosterone synthesis and secretion	ko04925	None	162	3		-	-		0.99445	0.44316
KEGG	Relaxin signaling pathway	ko04926	None	185	1		-	-		1	0.728287
KEGG	Selenocompound metabolism	ko00450	None	37	0		-	-		1	1
KEGG	Regulation of lipolysis in adipocytes	ko04923	None	86	2		-	-		0.838069	0.268967
KEGG	Renin secretion	ko04924	None	128	3		-	-		0.785907	0.191681
KEGG	Carbapenem biosynthesis	ko00332	None	3	-		-	-		1	1
KEGG	Prodigiosin biosynthesis	ko00333	None	1	0		-	-		1	1
KEGG	Glucagon signaling pathway	ko04922	None	181	2		-	-		1	1
KEGG	Alcoholic liver disease	ko04936	None	180	5		-	-		0.503303	0.0617479
KEGG	Cushing syndrome	ko04934	None	250	1		-	-		0.930911	0.375952
KEGG	Phosphonate and phosphinate metabolism	ko00440	None	18	0		-	-		1	1
KEGG	Glycerolipid metabolism	ko00561	None	239	5		-	-		0.785907	0.209367
KEGG	Growth hormone synthesis, secretion and action	ko04935	None	185	5		-	-		0.528719	0.0677673
KEGG	Non-alcoholic fatty liver disease	ko04932	None	169	4		-	-		0.677852	0.138914
KEGG	Glycosylphosphatidylinositol (GPI)-anchor biosynthesis	ko00563	None	23	0		-	-		1	1
KEGG	Glycerophospholipid metabolism	ko00564	None	366	2		-	-		1	0.453331
KEGG	Type II diabetes mellitus	ko04930	None	63	1		-	-		1	0.526688
KEGG	Ether lipid metabolism	ko00565	None	194	1		-	-		1	0.731397
KEGG	Insulin resistance	ko04931	None	144	2		-	-		1	0.687859
KEGG	Regulation of actin cytoskeleton	ko04810	None	324	1		-	-		0.785907	0.190623
KEGG	Vitamin B6 metabolism	ko00750	None	11	1		-	-		0.637805	0.122219
KEGG	Other glycan degradation	ko00511	None	99	1		-	-		1	1
KEGG	Nitrotoluene degradation	ko00633	None	8	1		-	-		0.574316	0.090441
KEGG	Mucin type O-glycan biosynthesis	ko00512	None	66	0		-	-		1	1
KEGG	Biosynthesis of various antibiotics	ko00998	None	1	-		-	-		1	1
KEGG	Other types of O-glycan biosynthesis	ko00514	None	105	0		-	-		1	0.638258
KEGG	Mannose type O-glycan biosynthesis	ko00515	None	55	0		-	-		1	1
KEGG	Biosynthesis of various plant secondary metabolites	ko00999	None	13	1		-	-		0.677852	0.142788
KEGG	Metabolism of xenobiotics by cytochrome P450	ko00980	None	134	3		-	-		0.785907	0.209794
KEGG	Insect hormone biosynthesis	ko00981	None	9	2		-	-		0.155474	0.00470009
KEGG	Porphyrin metabolism	ko00860	None	129	3		-	-		0.785907	0.194671
KEGG	Riboflavin metabolism	ko00740	None	46	1		-	-		0.971735	0.420635
KEGG	Dioxin degradation	ko00621	None	1	0		-	-		1	1
KEGG	Steroid degradation	ko00984	None	29	0		-	-		1	1
KEGG	Xylene degradation	ko00622	None	2	0		-	-		1	1
KEGG	Toluene degradation	ko00623	None	2	0		-	-		1	1
KEGG	Chloroalkane and chloroalkene degradation	ko00625	None	32	1		-	-		0.863464	0.315804
KEGG	Naphthalene degradation	ko00626	None	23	0		-	-		1	1
KEGG	Aminobenzoate degradation	ko00627	None	63	1		-	-		1	0.526688
KEGG	Pantothenate and CoA biosynthesis	ko00770	None	56	2		-	-		0.677852	0.140912
KEGG	Glycosaminoglycan degradation	ko00531	None	88	0		-	-		1	0.629127
KEGG	Glycosaminoglycan biosynthesis - chondroitin sulfate / dermatan sulfate	ko00532	None	40	0		-	-		1	1
KEGG	Glycosaminoglycan biosynthesis - keratan sulfate	ko00533	None	31	0		-	-		1	1
KEGG	Glycosaminoglycan biosynthesis - heparan sulfate / heparin	ko00534	None	45	0		-	-		1	1
KEGG	Cationic antimicrobial peptide (CAMP) resistance	ko01503	None	5	0		-	-		1	1
KEGG	beta-Lactam resistance	ko01501	None	2	-		-	-		1	1
KEGG	Amino sugar and nucleotide sugar metabolism	ko00520	None	169	2		-	-		1	1
KEGG	Streptomycin biosynthesis	ko00521	None	29	1		-	-		0.838069	0.290996
KEGG	Ethylbenzene degradation	ko00642	None	8	0		-	-		1	1
KEGG	Phenylalanine, tyrosine and tryptophan biosynthesis	ko00400	None	13	1		-	-		0.677852	0.142788
KEGG	Styrene degradation	ko00643	None	17	0		-	-		1	1
KEGG	Novobiocin biosynthesis	ko00401	None	6	0		-	-		1	1
KEGG	Polyketide sugar unit biosynthesis	ko00523	None	2	-		-	-		1	1
KEGG	Neomycin, kanamycin and gentamicin biosynthesis	ko00524	None	12	1		-	-		0.665903	0.132564
KEGG	Acarbose and validamycin biosynthesis	ko00525	None	2	-		-	-		1	1

## Sheet: FCN2h
Database	Pathway	ID	Species	#Seqs	#Diff. Expr Seqs	GSEA Tag	GSEA ES	GSEA NES	Fisher Tag	Fisher FDR	Fisher P-Value
KEGG	Parkinson disease	ko05012	None	278	28	BOTTOM	-0.43065	-4.03577	OVER	0.00104381	2.89948e-05
KEGG	Huntington disease	ko05016	None	370	24	BOTTOM	-0.414448	-3.86565		0.235957	0.0491864
KEGG	Amyotrophic lateral sclerosis	ko05014	None	348	35	BOTTOM	-0.350153	-3.77833	OVER	0.000289627	2.68173e-06
KEGG	Prion disease	ko05020	None	240	26	BOTTOM	-0.398075	-3.64506	OVER	0.00064121	1.33585e-05
KEGG	Alzheimer disease	ko05010	None	392	31	BOTTOM	-0.343489	-3.55035	OVER	0.0124681	0.000923565
KEGG	Carbon fixation pathways in prokaryotes	ko00720	None	112	19	BOTTOM	-0.522356	-3.45767	OVER	5.60581e-05	2.59528e-07
KEGG	Pathways of neurodegeneration - multiple diseases	ko05022	None	520	40	BOTTOM	-0.286743	-3.36675	OVER	0.00561068	0.000352286
KEGG	Coronavirus disease - COVID-19	ko05171	None	571	17	TOP	0.34075	3.32222		0.429807	0.138354
KEGG	Oxidative phosphorylation	ko00190	None	108	20	BOTTOM	-0.426009	-3.22411	OVER	1.18536e-05	2.74389e-08
KEGG	Aminoacyl-tRNA biosynthesis	ko00970	None	101	13	BOTTOM	-0.454964	-2.98063	OVER	0.00561068	0.000369279
KEGG	Thermogenesis	ko04714	None	238	24	BOTTOM	-0.354021	-2.94514	OVER	0.00316424	0.000117194
KEGG	Neuroactive ligand-receptor interaction	ko04080	None	358	12	TOP	0.43525	2.89721		0.817601	0.429619
KEGG	Transcriptional misregulation in cancer	ko05202	None	395	14	TOP	0.342869	2.74306		0.902051	0.529636
KEGG	Staphylococcus aureus infection	ko05150	None	97	7	TOP	0.493404	2.63749		0.548054	0.198042
KEGG	Cytokine-cytokine receptor interaction	ko04060	None	181	10	TOP	0.387973	2.63315		0.745326	0.357135
KEGG	Citrate cycle (TCA cycle)	ko00020	None	70	12	BOTTOM	-0.447507	-2.61563	OVER	0.00116009	3.75954e-05
KEGG	Valine, leucine and isoleucine degradation	ko00280	None	76	14	BOTTOM	-0.396996	-2.51923	OVER	0.00030903	3.57674e-06
KEGG	Spinocerebellar ataxia	ko05017	None	186	6	BOTTOM	-0.445222	-2.48427		0.953793	0.586027
KEGG	Systemic lupus erythematosus	ko05322	None	139	10	TOP	0.464584	2.34783		0.337466	0.0916219
KEGG	Complement and coagulation cascades	ko04610	None	94	10	TOP	0.372199	2.32229		0.0574137	0.00691091
KEGG	Adipocytokine signaling pathway	ko04920	None	102	6	TOP	0.461441	2.31394		0.835401	0.453848
KEGG	Motor proteins	ko04814	None	319	15	BOTTOM	-0.371931	-2.29352		1	0.674237
KEGG	Ribosome biogenesis in eukaryotes	ko03008	None	46	4	BOTTOM	-0.441145	-2.28764		0.423953	0.133467
KEGG	NOD-like receptor signaling pathway	ko04621	None	617	10	TOP	0.281939	2.25308	UNDER	0.00561068	0.000323669
KEGG	Mitophagy - animal	ko04137	None	102	9	TOP	0.376565	2.24889		0.217567	0.0421171
KEGG	Pathways in cancer	ko05200	None	678	27	TOP	0.174641	2.24547		1	0.770652
KEGG	Tuberculosis	ko05152	None	324	13	TOP	0.276167	2.2058		1	1
KEGG	Chemical carcinogenesis - reactive oxygen species	ko05208	None	187	22	BOTTOM	-0.252164	-2.14921	OVER	0.000733915	1.69888e-05
KEGG	Lipid and atherosclerosis	ko05417	None	663	14	TOP	0.217437	2.09479	UNDER	0.0319138	0.00302885
KEGG	Spliceosome	ko03040	None	105	6	BOTTOM	-0.284517	-2.07146		0.840829	0.461288
KEGG	Th17 cell differentiation	ko04659	None	129	6	TOP	0.313055	2.06953		1	0.825178
KEGG	Propanoate metabolism	ko00640	None	86	13	BOTTOM	-0.348348	-2.0646	OVER	0.00204026	7.08424e-05
KEGG	Diabetic cardiomyopathy	ko05415	None	217	25	BOTTOM	-0.230142	-2.05031	OVER	0.000480401	6.67224e-06
KEGG	Non-alcoholic fatty liver disease	ko04932	None	169	18	BOTTOM	-0.256438	-2.04817	OVER	0.00561068	0.000343003
KEGG	Butanoate metabolism	ko00650	None	70	9	BOTTOM	-0.357273	-2.04581	OVER	0.0313232	0.00290029
KEGG	Cell adhesion molecules	ko04514	None	386	8	TOP	0.308062	1.98372		0.164735	0.0290894
KEGG	Rheumatoid arthritis	ko05323	None	98	4	TOP	0.359422	1.97374		1	1
KEGG	Fatty acid degradation	ko00071	None	149	13	BOTTOM	-0.282363	-1.95776		0.091754	0.0131684
KEGG	Biosynthesis of unsaturated fatty acids	ko01040	None	69	8	BOTTOM	-0.339336	-1.95002		0.0715418	0.00910833
KEGG	Pertussis	ko05133	None	438	11	TOP	0.28304	1.88286		0.30372	0.0707541
KEGG	Leishmaniasis	ko05140	None	78	6	TOP	0.323817	1.86752		0.452654	0.149837
KEGG	Cytosolic DNA-sensing pathway	ko04623	None	418	3	TOP	0.379853	1.85848	UNDER	0.00085797	2.18465e-05
KEGG	Pyruvate metabolism	ko00620	None	158	16	BOTTOM	-0.232588	-1.84588	OVER	0.0157417	0.00123893
KEGG	Lysine degradation	ko00310	None	244	9	BOTTOM	-0.259062	-1.83365		1	0.751044
KEGG	Ras signaling pathway	ko04014	None	271	12	TOP	0.212395	1.82547		1	0.879152
KEGG	Cell cycle	ko04110	None	170	10	BOTTOM	-0.280294	-1.80486		0.721039	0.335483
KEGG	Fatty acid elongation	ko00062	None	87	11	BOTTOM	-0.276327	-1.80099	OVER	0.0155858	0.00119058
KEGG	TGF-beta signaling pathway	ko04350	None	123	5	TOP	0.295133	1.7944		1	1
KEGG	Natural killer cell mediated cytotoxicity	ko04650	None	133	5	TOP	0.294003	1.79287		1	1
KEGG	HIF-1 signaling pathway	ko04066	None	155	12	TOP	0.2551	1.78208		0.217567	0.043312
KEGG	Chagas disease	ko05142	None	125	7	TOP	0.272102	1.77901		0.882305	0.499953
KEGG	Neutrophil extracellular trap formation	ko04613	None	235	17	TOP	0.249408	1.76108		0.180926	0.033086
KEGG	Necroptosis	ko04217	None	553	4	TOP	0.229018	1.7598	UNDER	0.000123117	8.54983e-07
KEGG	Glyoxylate and dicarboxylate metabolism	ko00630	None	105	13	BOTTOM	-0.261354	-1.75115	OVER	0.00778201	0.000540417
KEGG	Parathyroid hormone synthesis, secretion and action	ko04928	None	286	7	TOP	0.255817	1.7509		0.429807	0.139289
KEGG	JAK-STAT signaling pathway	ko04630	None	136	8	TOP	0.278478	1.74438		0.782663	0.388422
KEGG	Lysosome	ko04142	None	160	7	TOP	0.245371	1.74258		1	0.844915
KEGG	Mineral absorption	ko04978	None	91	8	TOP	0.378925	1.732		0.270672	0.0595227
KEGG	Phagosome	ko04145	None	273	13	TOP	0.233863	1.70607		1	0.650186
KEGG	Insulin resistance	ko04931	None	144	6	TOP	0.277739	1.68353		1	1
KEGG	Chemokine signaling pathway	ko04062	None	243	6	TOP	0.213741	1.65645		0.548054	0.199177
KEGG	Longevity regulating pathway	ko04211	None	113	4	TOP	0.304994	1.65515		1	1
KEGG	Inositol phosphate metabolism	ko00562	None	485	4	TOP	0.206033	1.64229	UNDER	0.000546887	1.01275e-05
KEGG	Toll-like receptor signaling pathway	ko04620	None	105	10	TOP	0.262857	1.6215		0.0997867	0.0145522
KEGG	One carbon pool by folate	ko00670	None	53	9	BOTTOM	-0.319184	-1.62007	OVER	0.00561068	0.000376643
KEGG	Axon regeneration	ko04361	None	212	6	TOP	0.248918	1.60848		0.782663	0.390769
KEGG	Arginine and proline metabolism	ko00330	None	123	7	BOTTOM	-0.265055	-1.60309		0.767541	0.37311
KEGG	Axon guidance	ko04360	None	388	8	TOP	0.192923	1.59737		0.164735	0.0293624
KEGG	Th1 and Th2 cell differentiation	ko04658	None	95	4	TOP	0.286397	1.58173		1	1
KEGG	MicroRNAs in cancer	ko05206	None	305	13	TOP	0.18382	1.57886		1	1
KEGG	Glioma	ko05214	None	115	5	BOTTOM	-0.268148	-1.57036		1	0.819189
KEGG	Retrograde endocannabinoid signaling	ko04723	None	160	6	BOTTOM	-0.299488	-1.56781		1	1
KEGG	C-type lectin receptor signaling pathway	ko04625	None	503	7	TOP	0.234064	1.56364	UNDER	0.00561068	0.000300547
KEGG	Legionellosis	ko05134	None	66	6	TOP	0.324898	1.55877		0.280583	0.0630014
KEGG	Oxytocin signaling pathway	ko04921	None	271	9	BOTTOM	-0.243662	-1.55702		0.917466	0.543684
KEGG	Folate biosynthesis	ko00790	None	85	7	TOP	0.337478	1.55416		0.344894	0.095804
KEGG	Nucleotide metabolism	ko01232	None	87	7	BOTTOM	-0.3082	-1.54011		0.350826	0.101173
KEGG	Signaling pathways regulating pluripotency of stem cells	ko04550	None	207	9	TOP	0.201471	1.52438		1	0.863268
KEGG	Chemical carcinogenesis - receptor activation	ko05207	None	241	12	TOP	0.202574	1.52354		0.90087	0.52257
KEGG	Endocytosis	ko04144	None	452	9	TOP	0.163848	1.50945		0.0897058	0.0124591
KEGG	Kaposi sarcoma-associated herpesvirus infection	ko05167	None	302	18	TOP	0.168877	1.5044		0.452654	0.149505
KEGG	VEGF signaling pathway	ko04370	None	76	3	BOTTOM	-0.331518	-1.50159		1	1
KEGG	Malaria	ko05144	None	78	5	TOP	0.302562	1.49943		0.782663	0.388944
KEGG	T cell receptor signaling pathway	ko04660	None	252	9	TOP	0.209259	1.49086		1	0.752392
KEGG	Pathogenic Escherichia coli infection	ko05130	None	642	14	TOP	0.160839	1.48622	UNDER	0.0477352	0.00498652
KEGG	Phenylalanine metabolism	ko00360	None	78	8	BOTTOM	-0.281987	-1.47333		0.118078	0.0183131
KEGG	Calcium signaling pathway	ko04020	None	387	10	TOP	0.201321	1.45914		0.350168	0.0980796
KEGG	GnRH signaling pathway	ko04912	None	179	5	BOTTOM	-0.212431	-1.44228		0.835401	0.454443
KEGG	Ribosome	ko03010	None	64	6	BOTTOM	-0.234094	-1.44202		0.25903	0.0557635
KEGG	Isoquinoline alkaloid biosynthesis	ko00950	None	28	3		-	-		0.384242	0.116518
KEGG	Retinol metabolism	ko00830	None	130	8		-	-		0.656431	0.27322
KEGG	Carbon fixation in photosynthetic organisms	ko00710	None	70	10		-	-	OVER	0.0105465	0.000756811
KEGG	FoxO signaling pathway	ko04068	None	173	10		-	-		0.723676	0.340061
KEGG	Alcoholism	ko05034	None	232	10		-	-		1	1
KEGG	Morphine addiction	ko05032	None	117	0		-	-		0.0758185	0.0101793
KEGG	NF-kappa B signaling pathway	ko04064	None	146	3		-	-		0.593481	0.219808
KEGG	Nicotine addiction	ko05033	None	47	0		-	-		0.651283	0.268353
KEGG	Cocaine addiction	ko05030	None	84	3		-	-		1	1
KEGG	Amphetamine addiction	ko05031	None	123	5		-	-		1	1
KEGG	Viral protein interaction with cytokine and cytokine receptor	ko04061	None	68	5		-	-		0.588866	0.216735
KEGG	Phenylpropanoid biosynthesis	ko00940	None	21	2		-	-		0.604529	0.226698
KEGG	Flavonoid biosynthesis	ko00941	None	1	1		-	-		0.217567	0.0428695
KEGG	Herpes simplex virus 1 infection	ko05168	None	323	10		-	-		0.721039	0.331823
KEGG	Epstein-Barr virus infection	ko05169	None	272	16		-	-		0.511495	0.175
KEGG	Flavone and flavonol biosynthesis	ko00944	None	2	1		-	-		0.317952	0.0839041
KEGG	Human T-cell leukemia virus 1 infection	ko05166	None	340	13		-	-		1	0.78639
KEGG	Degradation of flavonoids	ko00946	None	5	1		-	-		0.548054	0.196766
KEGG	Influenza A	ko05164	None	576	12		-	-		0.0513553	0.0059439
KEGG	Human papillomavirus infection	ko05165	None	534	15		-	-		0.350826	0.100902
KEGG	Measles	ko05162	None	184	5		-	-		0.75005	0.361135
KEGG	Human cytomegalovirus infection	ko05163	None	398	12		-	-		0.649562	0.256768
KEGG	Sphingolipid signaling pathway	ko04071	None	171	8		-	-		1	0.70469
KEGG	Hepatitis C	ko05160	None	222	15		-	-		0.337466	0.0909393
KEGG	Phospholipase D signaling pathway	ko04072	None	256	7		-	-		0.656431	0.274086
KEGG	Hepatitis B	ko05161	None	206	15		-	-		0.249184	0.053067
KEGG	Phosphatidylinositol signaling system	ko04070	None	263	6		-	-		0.401653	0.122727
KEGG	Thiamine metabolism	ko00730	None	2031	93		-	-		0.865921	0.477058
KEGG	Human immunodeficiency virus 1 infection	ko05170	None	1536	39		-	-	UNDER	0.00376646	0.000174373
KEGG	Tropane, piperidine and pyridine alkaloid biosynthesis	ko00960	None	25	1		-	-		1	1
KEGG	Sphingolipid metabolism	ko00600	None	217	11		-	-		0.882305	0.500381
KEGG	Glycosphingolipid biosynthesis - lacto and neolacto series	ko00601	None	55	2		-	-		1	1
KEGG	Betalain biosynthesis	ko00965	None	12	1		-	-		0.803196	0.409035
KEGG	Glucosinolate biosynthesis	ko00966	None	6	1		-	-		0.609049	0.231213
KEGG	Glycosphingolipid biosynthesis - globo and isoglobo series	ko00603	None	62	1		-	-		0.90087	0.52374
KEGG	Glycosphingolipid biosynthesis - ganglio series	ko00604	None	49	2		-	-		1	1
KEGG	cAMP signaling pathway	ko04024	None	405	15		-	-		1	0.707836
KEGG	Nitrogen metabolism	ko00910	None	58	7		-	-		0.084966	0.0116042
KEGG	Peroxisome	ko04146	None	89	6		-	-		0.666774	0.282453
KEGG	PD-L1 expression and PD-1 checkpoint pathway in cancer	ko05235	None	351	15		-	-		1	1
KEGG	cGMP-PKG signaling pathway	ko04022	None	277	11		-	-		1	1
KEGG	Central carbon metabolism in cancer	ko05230	None	99	8		-	-		0.311286	0.0749392
KEGG	Protein processing in endoplasmic reticulum	ko04141	None	173	6		-	-		1	0.848904
KEGG	Vibrio cholerae infection	ko05110	None	89	4		-	-		1	0.792958
KEGG	Choline metabolism in cancer	ko05231	None	164	5		-	-		0.932023	0.56094
KEGG	Proteasome	ko03050	None	25	4		-	-		0.131235	0.0206574
KEGG	Cardiac muscle contraction	ko04260	None	158	11		-	-		0.363261	0.109315
KEGG	Adrenergic signaling in cardiomyocytes	ko04261	None	294	11		-	-		1	0.770916
KEGG	Autophagy - animal	ko04140	None	201	10		-	-		0.965602	0.596795
KEGG	Osteoclast differentiation	ko04380	None	190	8		-	-		1	1
KEGG	Terpenoid backbone biosynthesis	ko00900	None	43	6		-	-		0.0737149	0.00956068
KEGG	Indole alkaloid biosynthesis	ko00901	None	2	1		-	-		0.317952	0.0839041
KEGG	AMPK signaling pathway	ko04152	None	162	6		-	-		1	1
KEGG	Epithelial cell signaling in Helicobacter pylori infection	ko05120	None	119	4		-	-		1	0.820168
KEGG	Limonene degradation	ko00903	None	7	1		-	-		0.649562	0.264185
KEGG	Hippo signaling pathway - multiple species	ko04392	None	45	0		-	-		0.649562	0.264636
KEGG	mTOR signaling pathway	ko04150	None	185	9		-	-		1	0.712486
KEGG	Brassinosteroid biosynthesis	ko00905	None	3	0		-	-		1	1
KEGG	PI3K-Akt signaling pathway	ko04151	None	394	21		-	-		0.710343	0.310775
KEGG	Hippo signaling pathway	ko04390	None	265	9		-	-		1	0.644118
KEGG	Pinene, camphor and geraniol degradation	ko00907	None	32	6		-	-	OVER	0.0246854	0.00211426
KEGG	Protein export	ko03060	None	13	2		-	-		0.350826	0.10476
KEGG	Hippo signaling pathway - fly	ko04391	None	178	8		-	-		1	0.851351
KEGG	Vascular smooth muscle contraction	ko04270	None	206	8		-	-		1	1
KEGG	Zeatin biosynthesis	ko00908	None	2	-		-	-		1	1
KEGG	Sesquiterpenoid and triterpenoid biosynthesis	ko00909	None	5	1		-	-		0.548054	0.196766
KEGG	Caprolactam degradation	ko00930	None	52	5		-	-		0.30372	0.0710086
KEGG	Yersinia infection	ko05135	None	579	11		-	-	UNDER	0.025073	0.00220549
KEGG	Shigellosis	ko05131	None	744	18		-	-		0.0706255	0.00882819
KEGG	Salmonella infection	ko05132	None	735	21		-	-		0.235957	0.0491372
KEGG	Sulfur metabolism	ko00920	None	33	2		-	-		1	0.651627
KEGG	Amoebiasis	ko05146	None	118	3		-	-		0.882305	0.492232
KEGG	Toxoplasmosis	ko05145	None	118	4		-	-		1	0.820007
KEGG	African trypanosomiasis	ko05143	None	35	1		-	-		1	1
KEGG	Polycomb repressive complex	ko03083	None	79	1		-	-		0.649562	0.264381
KEGG	ATP-dependent chromatin remodeling	ko03082	None	131	7		-	-		0.891927	0.512032
KEGG	RNA degradation	ko03018	None	96	9		-	-		0.134651	0.0218184
KEGG	mRNA surveillance pathway	ko03015	None	111	2		-	-		0.630042	0.243558
KEGG	Nucleocytoplasmic transport	ko03013	None	83	4		-	-		1	0.782055
KEGG	Hedgehog signaling pathway - fly	ko04341	None	49	1		-	-		1	0.723895
KEGG	Asthma	ko05310	None	24	1		-	-		1	1
KEGG	Viral life cycle - HIV-1	ko03250	None	96	5		-	-		0.974209	0.608521
KEGG	Hedgehog signaling pathway	ko04340	None	82	1		-	-		0.651283	0.267264
KEGG	Proteoglycans in cancer	ko05205	None	331	14		-	-		1	1
KEGG	Virion - Adenovirus	ko03267	None	10	2		-	-		0.289706	0.0657204
KEGG	Oocyte meiosis	ko04114	None	131	10		-	-		0.315565	0.0766997
KEGG	Viral carcinogenesis	ko05203	None	381	14		-	-		1	0.699425
KEGG	Virion - Orthopoxvirus	ko03268	None	1	-		-	-		1	1
KEGG	Chemical carcinogenesis - DNA adducts	ko05204	None	38	3		-	-		0.595231	0.221834
KEGG	p53 signaling pathway	ko04115	None	76	3		-	-		1	1
KEGG	Virion - Lyssavirus	ko03265	None	8	-		-	-		1	1
KEGG	Cell cycle - Caulobacter	ko04112	None	3	2		-	-	OVER	0.0481295	0.00534772
KEGG	Virion - Herpesvirus	ko03266	None	15	1		-	-		0.871034	0.481891
KEGG	Meiosis - yeast	ko04113	None	72	3		-	-		1	1
KEGG	Autoimmune thyroid disease	ko05320	None	96	2		-	-		0.834761	0.443765
KEGG	Virion - Flavivirus	ko03264	None	3	-		-	-		1	1
KEGG	Inflammatory bowel disease	ko05321	None	48	2		-	-		1	1
KEGG	Basal transcription factors	ko03022	None	23	0		-	-		0.990485	0.623638
KEGG	Cell cycle - yeast	ko04111	None	95	5		-	-		0.974209	0.605927
KEGG	Virion - Coronavirus	ko03262	None	1	-		-	-		1	1
KEGG	RNA polymerase	ko03020	None	79	1		-	-		0.649562	0.264381
KEGG	Virion - Human immunodeficiency virus	ko03260	None	9	1		-	-		0.721039	0.325953
KEGG	Melanoma	ko05218	None	88	4		-	-		1	0.790964
KEGG	Bladder cancer	ko05219	None	59	4		-	-		0.721039	0.321157
KEGG	Thyroid cancer	ko05216	None	101	4		-	-		1	1
KEGG	Basal cell carcinoma	ko05217	None	91	1		-	-		0.543099	0.1888
KEGG	Prostate cancer	ko05215	None	173	7		-	-		1	1
KEGG	Pancreatic cancer	ko05212	None	109	4		-	-		1	1
KEGG	Endometrial cancer	ko05213	None	95	4		-	-		1	1
KEGG	Colorectal cancer	ko05210	None	150	7		-	-		1	0.837778
KEGG	Sulfur relay system	ko04122	None	3	-		-	-		1	1
KEGG	Graft-versus-host disease	ko05332	None	79	1		-	-		0.649562	0.264381
KEGG	Renal cell carcinoma	ko05211	None	94	6		-	-		0.692156	0.299614
KEGG	DNA replication	ko03030	None	31	8		-	-	OVER	0.00116009	3.5771e-05
KEGG	Allograft rejection	ko05330	None	84	2		-	-		0.953793	0.587289
KEGG	Ubiquitin mediated proteolysis	ko04120	None	106	4		-	-		1	1
KEGG	Autophagy - yeast	ko04138	None	71	9		-	-	OVER	0.0328962	0.00319824
KEGG	Mitophagy - yeast	ko04139	None	39	3		-	-		0.610776	0.233282
KEGG	Autophagy - other	ko04136	None	29	3		-	-		0.409417	0.126047
KEGG	Hepatocellular carcinoma	ko05225	None	204	13		-	-		0.473918	0.15907
KEGG	Rap1 signaling pathway	ko04015	None	339	16		-	-		1	0.682689
KEGG	Gastric cancer	ko05226	None	200	7		-	-		1	0.72517
KEGG	MAPK signaling pathway - plant	ko04016	None	12	3		-	-		0.0914	0.012906
KEGG	Non-small cell lung cancer	ko05223	None	107	2		-	-		0.721039	0.332329
KEGG	MAPK signaling pathway - fly	ko04013	None	151	8		-	-		0.915176	0.540208
KEGG	Breast cancer	ko05224	None	176	8		-	-		1	0.85027
KEGG	MAPK signaling pathway - yeast	ko04011	None	56	2		-	-		1	1
KEGG	Acute myeloid leukemia	ko05221	None	102	6		-	-		0.835401	0.453848
KEGG	Bacterial invasion of epithelial cells	ko05100	None	134	4		-	-		1	0.665505
KEGG	ErbB signaling pathway	ko04012	None	137	4		-	-		1	0.668099
KEGG	Small cell lung cancer	ko05222	None	117	4		-	-		1	0.819913
KEGG	SNARE interactions in vesicular transport	ko04130	None	26	1		-	-		1	1
KEGG	Primary immunodeficiency	ko05340	None	107	2		-	-		0.721039	0.332329
KEGG	Chronic myeloid leukemia	ko05220	None	100	6		-	-		0.721039	0.325905
KEGG	MAPK signaling pathway	ko04010	None	422	16		-	-		1	0.714217
KEGG	Apelin signaling pathway	ko04371	None	201	9		-	-		1	0.859978
KEGG	Cutin, suberine and wax biosynthesis	ko00073	None	10	0		-	-		1	1
KEGG	Photosynthesis	ko00195	None	13	5		-	-	OVER	0.00345834	0.000137539
KEGG	TNF signaling pathway	ko04668	None	158	8		-	-		0.930575	0.553606
KEGG	Fc gamma R-mediated phagocytosis	ko04666	None	238	8		-	-		0.991815	0.626772
KEGG	Fc epsilon RI signaling pathway	ko04664	None	79	4		-	-		0.953793	0.582466
KEGG	B cell receptor signaling pathway	ko04662	None	161	6		-	-		1	1
KEGG	Non-homologous end-joining	ko03450	None	13	0		-	-		1	1
KEGG	Gap junction	ko04540	None	168	8		-	-		1	0.700399
KEGG	Fatty acid biosynthesis	ko00061	None	71	3		-	-		1	1
KEGG	Wnt signaling pathway	ko04310	None	243	7		-	-		0.7228	0.337976
KEGG	ABC transporters	ko02010	None	40	1		-	-		1	1
KEGG	Intestinal immune network for IgA production	ko04672	None	48	3		-	-		0.840829	0.460886
KEGG	Fanconi anemia pathway	ko03460	None	43	1		-	-		1	1
KEGG	Leukocyte transendothelial migration	ko04670	None	160	12		-	-		0.235957	0.049704
KEGG	Fluid shear stress and atherosclerosis	ko05418	None	181	10		-	-		0.745326	0.357135
KEGG	Viral myocarditis	ko05416	None	157	6		-	-		1	1
KEGG	Dilated cardiomyopathy	ko05414	None	213	6		-	-		0.782663	0.391331
KEGG	Biofilm formation - Escherichia coli	ko02026	None	1	0		-	-		1	1
KEGG	Biofilm formation - Pseudomonas aeruginosa	ko02025	None	6	-		-	-		1	1
KEGG	Arrhythmogenic right ventricular cardiomyopathy	ko05412	None	153	4		-	-		0.810096	0.42014
KEGG	Quorum sensing	ko02024	None	12	1		-	-		0.803196	0.409035
KEGG	Hypertrophic cardiomyopathy	ko05410	None	195	5		-	-		0.671704	0.286096
KEGG	Biosynthesis of vancomycin group antibiotics	ko01055	None	2	-		-	-		1	1
KEGG	Two-component system	ko02020	None	32	4		-	-		0.228238	0.0464928
KEGG	Dorso-ventral axis formation	ko04320	None	121	4		-	-		1	0.820687
KEGG	Biosynthesis of ansamycins	ko01051	None	1	1		-	-		0.217567	0.0428695
KEGG	Cellular senescence	ko04218	None	266	11		-	-		1	1
KEGG	Apoptosis - multiple species	ko04215	None	53	0		-	-		0.511495	0.173403
KEGG	Ferroptosis	ko04216	None	67	6		-	-		0.291571	0.0668183
KEGG	Longevity regulating pathway - multiple species	ko04213	None	68	3		-	-		1	0.767528
KEGG	Apoptosis - fly	ko04214	None	102	1		-	-		0.424035	0.134474
KEGG	Longevity regulating pathway - worm	ko04212	None	80	12		-	-	OVER	0.00345834	0.000144098
KEGG	Notch signaling pathway	ko04330	None	76	0		-	-		0.316818	0.0794313
KEGG	Apoptosis	ko04210	None	191	9		-	-		1	0.718
KEGG	Bacterial chemotaxis	ko02030	None	1	0		-	-		1	1
KEGG	Cysteine and methionine metabolism	ko00270	None	141	19		-	-	OVER	0.000546887	9.15675e-06
KEGG	Pentose phosphate pathway	ko00030	None	89	6		-	-		0.666774	0.282453
KEGG	Plant-pathogen interaction	ko04626	None	16	4		-	-	OVER	0.0395631	0.00402958
KEGG	Phototransduction - fly	ko04745	None	73	4		-	-		0.930891	0.555949
KEGG	Toll and Imd signaling pathway	ko04624	None	67	2		-	-		1	1
KEGG	RIG-I-like receptor signaling pathway	ko04622	None	88	7		-	-		0.350826	0.104081
KEGG	Phototransduction	ko04744	None	30	2		-	-		0.765898	0.370539
KEGG	Base excision repair	ko03410	None	58	5		-	-		0.350826	0.10215
KEGG	Taste transduction	ko04742	None	98	1		-	-		0.423953	0.132049
KEGG	Olfactory transduction	ko04740	None	173	2		-	-		0.194681	0.0360521
KEGG	Tryptophan metabolism	ko00380	None	111	14		-	-	OVER	0.00561068	0.000275535
KEGG	Glycine, serine and threonine metabolism	ko00260	None	105	9		-	-		0.228238	0.0460926
KEGG	Monobactam biosynthesis	ko00261	None	6	0		-	-		1	1
KEGG	Steroid hormone biosynthesis	ko00140	None	152	7		-	-		1	0.83889
KEGG	ECM-receptor interaction	ko04512	None	73	3		-	-		1	1
KEGG	Focal adhesion	ko04510	None	282	11		-	-		1	0.881968
KEGG	Inflammatory mediator regulation of TRP channels	ko04750	None	133	3		-	-		0.782404	0.383957
KEGG	Nucleotide excision repair	ko03420	None	92	3		-	-		1	1
KEGG	Biosynthesis of cofactors	ko01240	None	160	18		-	-	OVER	0.00376646	0.000173322
KEGG	Valine, leucine and isoleucine biosynthesis	ko00290	None	9	1		-	-		0.721039	0.325953
KEGG	Fructose and mannose metabolism	ko00051	None	135	10		-	-		0.317952	0.0834298
KEGG	Galactose metabolism	ko00052	None	110	7		-	-		0.624899	0.240123
KEGG	Ascorbate and aldarate metabolism	ko00053	None	96	9		-	-		0.134651	0.0218184
KEGG	Mismatch repair	ko03430	None	15	2		-	-		0.423953	0.133437
KEGG	Hematopoietic cell lineage	ko04640	None	92	4		-	-		1	0.799291
KEGG	Adherens junction	ko04520	None	235	7		-	-		0.810096	0.415194
KEGG	Biosynthesis of nucleotide sugars	ko01250	None	37	4		-	-		0.306648	0.0724029
KEGG	Pentose and glucuronate interconversions	ko00040	None	101	8		-	-		0.316818	0.079938
KEGG	IL-17 signaling pathway	ko04657	None	102	4		-	-		1	1
KEGG	PPAR signaling pathway	ko03320	None	87	12		-	-	OVER	0.00561068	0.000323017
KEGG	Tight junction	ko04530	None	338	17		-	-		0.882305	0.494885
KEGG	Homologous recombination	ko03440	None	41	2		-	-		1	0.695255
KEGG	Arachidonic acid metabolism	ko00590	None	127	7		-	-		0.883965	0.503461
KEGG	D-Amino acid metabolism	ko00470	None	37	2		-	-		1	0.672241
KEGG	Linoleic acid metabolism	ko00591	None	90	3		-	-		1	1
KEGG	alpha-Linolenic acid metabolism	ko00592	None	124	7		-	-		0.771678	0.376907
KEGG	Tyrosine metabolism	ko00350	None	95	6		-	-		0.697623	0.303595
KEGG	Purine metabolism	ko00230	None	2525	117		-	-		0.745326	0.355873
KEGG	Caffeine metabolism	ko00232	None	37	2		-	-		1	0.672241
KEGG	Type I diabetes mellitus	ko04940	None	92	1		-	-		0.543099	0.189833
KEGG	Cyanoamino acid metabolism	ko00460	None	45	1		-	-		1	1
KEGG	Histidine metabolism	ko00340	None	38	4		-	-		0.316164	0.0783091
KEGG	Arginine biosynthesis	ko00220	None	79	6		-	-		0.461341	0.15378
KEGG	Steroid biosynthesis	ko00100	None	42	8		-	-	OVER	0.00561068	0.000353024
KEGG	Circadian rhythm - plant	ko04712	None	7	-		-	-		1	1
KEGG	Circadian entrainment	ko04713	None	176	3		-	-		0.337466	0.0923834
KEGG	Circadian rhythm	ko04710	None	41	0		-	-		0.810096	0.421925
KEGG	Circadian rhythm - fly	ko04711	None	19	0		-	-		1	1
KEGG	Maturity onset diabetes of the young	ko04950	None	45	3		-	-		0.834761	0.442405
KEGG	Alanine, aspartate and glutamate metabolism	ko00250	None	125	7		-	-		0.882305	0.499953
KEGG	GABAergic synapse	ko04727	None	106	5		-	-		1	0.807176
KEGG	Ubiquinone and other terpenoid-quinone biosynthesis	ko00130	None	30	6		-	-	OVER	0.0183881	0.00148977
KEGG	Dopaminergic synapse	ko04728	None	215	7		-	-		0.974209	0.608881
KEGG	Glycolysis / Gluconeogenesis	ko00010	None	182	17		-	-	OVER	0.0272988	0.00246447
KEGG	Cholinergic synapse	ko04725	None	180	3		-	-		0.337466	0.0929593
KEGG	Serotonergic synapse	ko04726	None	126	4		-	-		1	0.823067
KEGG	Aflatoxin biosynthesis	ko00254	None	17	-		-	-		1	1
KEGG	Glutamatergic synapse	ko04724	None	182	2		-	-		0.150654	0.0258065
KEGG	Collecting duct acid secretion	ko04966	None	33	1		-	-		1	1
KEGG	Synaptic vesicle cycle	ko04721	None	107	1		-	-		0.337466	0.0928269
KEGG	Proximal tubule bicarbonate reclamation	ko04964	None	42	4		-	-		0.350826	0.104208
KEGG	Neurotrophin signaling pathway	ko04722	None	184	9		-	-		0.953793	0.585181
KEGG	Endocrine and other factor-regulated calcium reabsorption	ko04961	None	95	3		-	-		1	0.799858
KEGG	Vasopressin-regulated water reabsorption	ko04962	None	76	3		-	-		1	1
KEGG	Long-term potentiation	ko04720	None	123	4		-	-		1	0.821459
KEGG	Aldosterone-regulated sodium reabsorption	ko04960	None	46	2		-	-		1	1
KEGG	Glutathione metabolism	ko00480	None	119	9		-	-		0.350826	0.10359
KEGG	Chlorocyclohexane and chlorobenzene degradation	ko00361	None	1	0		-	-		1	1
KEGG	Pyrimidine metabolism	ko00240	None	190	17		-	-	OVER	0.0489839	0.00555605
KEGG	Primary bile acid biosynthesis	ko00120	None	24	2		-	-		0.656431	0.275033
KEGG	Benzoate degradation	ko00362	None	31	6		-	-	OVER	0.0213765	0.00178137
KEGG	Bisphenol degradation	ko00363	None	2	0		-	-		1	1
KEGG	Secondary bile acid biosynthesis	ko00121	None	6	0		-	-		1	1
KEGG	Cholesterol metabolism	ko04979	None	75	6		-	-		0.429807	0.13912
KEGG	Fluorobenzoate degradation	ko00364	None	1	0		-	-		1	1
KEGG	Bile secretion	ko04976	None	124	5		-	-		1	1
KEGG	Renin-angiotensin system	ko04614	None	20	2		-	-		0.576096	0.210702
KEGG	Vitamin digestion and absorption	ko04977	None	38	1		-	-		1	1
KEGG	Protein digestion and absorption	ko04974	None	141	4		-	-		0.902051	0.530372
KEGG	Platelet activation	ko04611	None	194	9		-	-		1	0.721512
KEGG	Fat digestion and absorption	ko04975	None	38	6		-	-	OVER	0.0477352	0.0051835
KEGG	Antigen processing and presentation	ko04612	None	105	0		-	-		0.145185	0.024422
KEGG	Pancreatic secretion	ko04972	None	173	4		-	-		0.649562	0.255642
KEGG	Long-term depression	ko04730	None	101	3		-	-		1	0.802671
KEGG	Carbohydrate digestion and absorption	ko04973	None	53	1		-	-		1	0.728494
KEGG	Salivary secretion	ko04970	None	170	4		-	-		0.649562	0.25509
KEGG	Gastric acid secretion	ko04971	None	132	7		-	-		0.892587	0.514477
KEGG	Taurine and hypotaurine metabolism	ko00430	None	19	1		-	-		0.93563	0.565276
KEGG	Teichoic acid biosynthesis	ko00552	None	13	3		-	-		0.108011	0.0162517
KEGG	Penicillin and cephalosporin biosynthesis	ko00311	None	7	0		-	-		1	1
KEGG	Thyroid hormone synthesis	ko04918	None	79	4		-	-		0.953793	0.582466
KEGG	Thyroid hormone signaling pathway	ko04919	None	217	11		-	-		0.882305	0.500381
KEGG	Melanogenesis	ko04916	None	168	4		-	-		0.721039	0.333029
KEGG	Prolactin signaling pathway	ko04917	None	93	8		-	-		0.280583	0.0626791
KEGG	Progesterone-mediated oocyte maturation	ko04914	None	83	5		-	-		0.803196	0.406902
KEGG	Estrogen signaling pathway	ko04915	None	153	6		-	-		1	1
KEGG	Biotin metabolism	ko00780	None	20	0		-	-		1	1
KEGG	C5-Branched dibasic acid metabolism	ko00660	None	6	2		-	-		0.145185	0.0245335
KEGG	Platinum drug resistance	ko01524	None	87	1		-	-		0.541676	0.186828
KEGG	Ovarian steroidogenesis	ko04913	None	54	4		-	-		0.685804	0.293689
KEGG	Antifolate resistance	ko01523	None	42	3		-	-		0.815302	0.426524
KEGG	Insulin signaling pathway	ko04910	None	179	7		-	-		1	1
KEGG	O-Antigen nucleotide sugar biosynthesis	ko00541	None	48	4		-	-		0.452654	0.149222
KEGG	Insulin secretion	ko04911	None	184	1		-	-	UNDER	0.0477352	0.00519341
KEGG	Endocrine resistance	ko01522	None	145	6		-	-		1	1
KEGG	Lysine biosynthesis	ko00300	None	2	-		-	-		1	1
KEGG	EGFR tyrosine kinase inhibitor resistance	ko01521	None	121	5		-	-		1	1
KEGG	Lipoic acid metabolism	ko00785	None	36	5		-	-		0.117002	0.0178753
KEGG	GnRH secretion	ko04929	None	89	3		-	-		1	1
KEGG	Cortisol synthesis and secretion	ko04927	None	98	2		-	-		0.834761	0.446365
KEGG	Aldosterone synthesis and secretion	ko04925	None	162	5		-	-		0.932023	0.560664
KEGG	Relaxin signaling pathway	ko04926	None	185	7		-	-		1	1
KEGG	Selenocompound metabolism	ko00450	None	37	2		-	-		1	0.672241
KEGG	Regulation of lipolysis in adipocytes	ko04923	None	86	5		-	-		0.810096	0.419944
KEGG	Renin secretion	ko04924	None	128	4		-	-		1	0.663081
KEGG	Carbapenem biosynthesis	ko00332	None	3	-		-	-		1	1
KEGG	Prodigiosin biosynthesis	ko00333	None	1	1		-	-		0.217567	0.0428695
KEGG	Glucagon signaling pathway	ko04922	None	181	6		-	-		1	0.710034
KEGG	Alcoholic liver disease	ko04936	None	180	7		-	-		1	1
KEGG	Methane metabolism	ko00680	None	114	11		-	-		0.0737149	0.00972627
KEGG	Cushing syndrome	ko04934	None	250	5		-	-		0.317612	0.0809803
KEGG	Phosphonate and phosphinate metabolism	ko00440	None	18	4		-	-		0.0536136	0.00632939
KEGG	Glycerolipid metabolism	ko00561	None	239	13		-	-		0.721039	0.334954
KEGG	Growth hormone synthesis, secretion and action	ko04935	None	185	7		-	-		1	1
KEGG	Glycosylphosphatidylinositol (GPI)-anchor biosynthesis	ko00563	None	23	1		-	-		1	1
KEGG	AGE-RAGE signaling pathway in diabetic complications	ko04933	None	160	4		-	-		0.721039	0.328302
KEGG	Glycerophospholipid metabolism	ko00564	None	366	14		-	-		1	0.793283
KEGG	Type II diabetes mellitus	ko04930	None	63	1		-	-		0.90087	0.525508
KEGG	Ether lipid metabolism	ko00565	None	194	7		-	-		1	0.857405
KEGG	Regulation of actin cytoskeleton	ko04810	None	324	18		-	-		0.649562	0.2644
KEGG	Vitamin B6 metabolism	ko00750	None	11	2		-	-		0.316164	0.0781041
KEGG	N-Glycan biosynthesis	ko00510	None	118	6		-	-		1	0.644067
KEGG	Other glycan degradation	ko00511	None	99	8		-	-		0.311286	0.0749392
KEGG	Nitrotoluene degradation	ko00633	None	8	1		-	-		0.68689	0.295744
KEGG	Mucin type O-glycan biosynthesis	ko00512	None	66	2		-	-		1	1
KEGG	Various types of N-glycan biosynthesis	ko00513	None	125	6		-	-		1	0.659069
KEGG	Biosynthesis of various antibiotics	ko00998	None	1	-		-	-		1	1
KEGG	Other types of O-glycan biosynthesis	ko00514	None	105	3		-	-		0.994219	0.630593
KEGG	Mannose type O-glycan biosynthesis	ko00515	None	55	0		-	-		0.511495	0.175234
KEGG	Biosynthesis of various plant secondary metabolites	ko00999	None	13	3		-	-		0.108011	0.0162517
KEGG	Metabolism of xenobiotics by cytochrome P450	ko00980	None	134	10		-	-		0.317612	0.0816087
KEGG	Insect hormone biosynthesis	ko00981	None	9	1		-	-		0.721039	0.325953
KEGG	Porphyrin metabolism	ko00860	None	129	13		-	-	OVER	0.0360076	0.00358409
KEGG	Riboflavin metabolism	ko00740	None	46	3		-	-		0.83478	0.448308
KEGG	Drug metabolism - cytochrome P450	ko00982	None	143	11		-	-		0.263582	0.0573536
KEGG	Drug metabolism - other enzymes	ko00983	None	200	17		-	-		0.0579124	0.00710499
KEGG	Dioxin degradation	ko00621	None	1	0		-	-		1	1
KEGG	Starch and sucrose metabolism	ko00500	None	110	10		-	-		0.158485	0.0275147
KEGG	Steroid degradation	ko00984	None	29	0		-	-		0.997803	0.635175
KEGG	Xylene degradation	ko00622	None	2	0		-	-		1	1
KEGG	Toluene degradation	ko00623	None	2	0		-	-		1	1
KEGG	Chloroalkane and chloroalkene degradation	ko00625	None	32	1		-	-		1	1
KEGG	Naphthalene degradation	ko00626	None	23	0		-	-		0.990485	0.623638
KEGG	Aminobenzoate degradation	ko00627	None	63	5		-	-		0.548054	0.195329
KEGG	Pantothenate and CoA biosynthesis	ko00770	None	56	6		-	-		0.177346	0.0320209
KEGG	Glycosaminoglycan degradation	ko00531	None	88	4		-	-		1	0.790964
KEGG	beta-Alanine metabolism	ko00410	None	81	8		-	-		0.136876	0.0224958
KEGG	Glycosaminoglycan biosynthesis - chondroitin sulfate / dermatan sulfate	ko00532	None	40	0		-	-		0.810096	0.417718
KEGG	Glycosaminoglycan biosynthesis - keratan sulfate	ko00533	None	31	0		-	-		1	0.642749
KEGG	Glycosaminoglycan biosynthesis - heparan sulfate / heparin	ko00534	None	45	1		-	-		1	1
KEGG	Cationic antimicrobial peptide (CAMP) resistance	ko01503	None	5	1		-	-		0.548054	0.196766
KEGG	Nicotinate and nicotinamide metabolism	ko00760	None	128	7		-	-		0.883965	0.505415
KEGG	beta-Lactam resistance	ko01501	None	2	-		-	-		1	1
KEGG	Amino sugar and nucleotide sugar metabolism	ko00520	None	169	9		-	-		0.834761	0.444836
KEGG	Streptomycin biosynthesis	ko00521	None	29	2		-	-		0.745326	0.354893
KEGG	Ethylbenzene degradation	ko00642	None	8	2		-	-		0.217567	0.0432655
KEGG	Phenylalanine, tyrosine and tryptophan biosynthesis	ko00400	None	13	2		-	-		0.350826	0.10476
KEGG	Styrene degradation	ko00643	None	17	0		-	-		1	1
KEGG	Novobiocin biosynthesis	ko00401	None	6	1		-	-		0.609049	0.231213
KEGG	Polyketide sugar unit biosynthesis	ko00523	None	2	-		-	-		1	1
KEGG	Neomycin, kanamycin and gentamicin biosynthesis	ko00524	None	12	1		-	-		0.803196	0.409035
KEGG	Acarbose and validamycin biosynthesis	ko00525	None	2	-		-	-		1	1

## Sheet: FCN4h
Database	Pathway	ID	Species	#Seqs	#Diff. Expr Seqs	GSEA Tag	GSEA ES	GSEA NES	Fisher Tag	Fisher FDR	Fisher P-Value
KEGG	Carbon fixation pathways in prokaryotes	ko00720	None	112	20	BOTTOM	-0.534596	-3.54645	OVER	2.91519e-05	1.34963e-07
KEGG	Parkinson disease	ko05012	None	278	27	BOTTOM	-0.375999	-3.54501	OVER	0.00539706	0.000199891
KEGG	Prion disease	ko05020	None	240	24	BOTTOM	-0.366048	-3.43734	OVER	0.00762852	0.000410209
KEGG	Huntington disease	ko05016	None	370	22	BOTTOM	-0.349931	-3.26319		0.442282	0.203736
KEGG	Oxidative phosphorylation	ko00190	None	108	16	BOTTOM	-0.417602	-3.12604	OVER	0.00204505	2.84035e-05
KEGG	NOD-like receptor signaling pathway	ko04621	None	617	19	TOP	0.365326	2.99414		0.226868	0.0750974
KEGG	Amyotrophic lateral sclerosis	ko05014	None	348	32	BOTTOM	-0.280692	-2.95202	OVER	0.00539706	0.000196397
KEGG	Thermogenesis	ko04714	None	238	17	BOTTOM	-0.33833	-2.94444		0.195382	0.0587954
KEGG	Pathways of neurodegeneration - multiple diseases	ko05022	None	520	41	BOTTOM	-0.231234	-2.72338	OVER	0.00830363	0.00054291
KEGG	Citrate cycle (TCA cycle)	ko00020	None	70	7	BOTTOM	-0.463399	-2.70597		0.1558	0.0392315
KEGG	Valine, leucine and isoleucine degradation	ko00280	None	76	16	BOTTOM	-0.4247	-2.69299	OVER	3.32294e-05	2.33719e-07
KEGG	Alzheimer disease	ko05010	None	392	30	BOTTOM	-0.252157	-2.61872	OVER	0.048082	0.00623285
KEGG	Diabetic cardiomyopathy	ko05415	None	217	22	BOTTOM	-0.29503	-2.60716	OVER	0.00762852	0.000404644
KEGG	Cytosolic DNA-sensing pathway	ko04623	None	418	6	TOP	0.497352	2.56078	UNDER	0.0102009	0.00073201
KEGG	Fatty acid elongation	ko00062	None	87	15	BOTTOM	-0.390666	-2.46212	OVER	0.000671369	7.77047e-06
KEGG	Biosynthesis of cofactors	ko01240	None	160	18	BOTTOM	-0.292167	-2.45076	OVER	0.00727134	0.000353468
KEGG	Coronavirus disease - COVID-19	ko05171	None	571	25	TOP	0.241514	2.44561		1	0.918486
KEGG	Herpes simplex virus 1 infection	ko05168	None	323	18	TOP	0.270906	2.41868		0.614297	0.34412
KEGG	Arginine and proline metabolism	ko00330	None	123	11	BOTTOM	-0.38636	-2.39384		0.126151	0.0275007
KEGG	Biosynthesis of unsaturated fatty acids	ko01040	None	69	11	BOTTOM	-0.407644	-2.29275	OVER	0.00620431	0.000258513
KEGG	Mitophagy - animal	ko04137	None	102	15	TOP	0.386422	2.28717	OVER	0.00263023	5.47964e-05
KEGG	Motor proteins	ko04814	None	319	14	BOTTOM	-0.371082	-2.27127		1	1
KEGG	Fatty acid degradation	ko00071	None	149	16	BOTTOM	-0.316234	-2.20464	OVER	0.0146522	0.00122102
KEGG	Propanoate metabolism	ko00640	None	86	12	BOTTOM	-0.366716	-2.17816	OVER	0.00828225	0.000491215
KEGG	Ribosome	ko03010	None	64	2	BOTTOM	-0.350535	-2.16389		1	1
KEGG	Pyruvate metabolism	ko00620	None	158	13	BOTTOM	-0.273284	-2.16169		0.14271	0.033365
KEGG	Lipid and atherosclerosis	ko05417	None	663	27	TOP	0.224758	2.10793		0.901134	0.632625
KEGG	Oocyte meiosis	ko04114	None	131	12	BOTTOM	-0.338936	-2.09641		0.0977223	0.0183474
KEGG	Necroptosis	ko04217	None	553	14	TOP	0.268456	2.07051		0.0922397	0.0164409
KEGG	Glyoxylate and dicarboxylate metabolism	ko00630	None	105	14	BOTTOM	-0.307392	-2.03632	OVER	0.00633032	0.000278417
KEGG	One carbon pool by folate	ko00670	None	53	9	BOTTOM	-0.400611	-2.00904	OVER	0.00830363	0.000576641
KEGG	Chemical carcinogenesis - reactive oxygen species	ko05208	None	187	19	BOTTOM	-0.236262	-1.99725	OVER	0.0131386	0.00103405
KEGG	Cell cycle	ko04110	None	170	14	BOTTOM	-0.299318	-1.99551		0.153356	0.0379606
KEGG	Starch and sucrose metabolism	ko00500	None	110	12	BOTTOM	-0.288547	-1.94472	OVER	0.036898	0.00421355
KEGG	Tuberculosis	ko05152	None	324	21	TOP	0.239664	1.93822		0.285909	0.103245
KEGG	Butanoate metabolism	ko00650	None	70	11	BOTTOM	-0.341313	-1.92793	OVER	0.00635805	0.000294354
KEGG	Aminoacyl-tRNA biosynthesis	ko00970	None	101	12	BOTTOM	-0.292727	-1.90407	OVER	0.022875	0.0020651
KEGG	Phenylalanine metabolism	ko00360	None	78	10	BOTTOM	-0.351821	-1.88297	OVER	0.0272431	0.0027117
KEGG	Drug metabolism - other enzymes	ko00983	None	200	17	BOTTOM	-0.227706	-1.87105		0.0876264	0.0146754
KEGG	Complement and coagulation cascades	ko04610	None	94	9	TOP	0.287292	1.85556		0.1558	0.0393465
KEGG	Mineral absorption	ko04978	None	91	7	TOP	0.394684	1.84972		0.433819	0.196503
KEGG	Transcriptional misregulation in cancer	ko05202	None	395	18	TOP	0.236157	1.84754		1	1
KEGG	Glutathione metabolism	ko00480	None	119	10	BOTTOM	-0.280725	-1.84533		0.216884	0.0702866
KEGG	beta-Alanine metabolism	ko00410	None	81	9	BOTTOM	-0.335411	-1.84057		0.0723012	0.011046
KEGG	Lysine degradation	ko00310	None	244	13	BOTTOM	-0.254331	-1.83221		0.837923	0.5334
KEGG	Autophagy - animal	ko04140	None	201	19	TOP	0.239573	1.831	OVER	0.028047	0.00292156
KEGG	Progesterone-mediated oocyte maturation	ko04914	None	83	5	BOTTOM	-0.389449	-1.82138		0.721352	0.429138
KEGG	Pathogenic Escherichia coli infection	ko05130	None	642	19	TOP	0.197168	1.80151		0.177688	0.0515964
KEGG	Retrograde endocannabinoid signaling	ko04723	None	160	6	BOTTOM	-0.350191	-1.79161		1	0.847618
KEGG	Non-alcoholic fatty liver disease	ko04932	None	169	20	BOTTOM	-0.226551	-1.78821	OVER	0.00326192	8.41921e-05
KEGG	Inflammatory mediator regulation of TRP channels	ko04750	None	133	6	BOTTOM	-0.329005	-1.7831		1	1
KEGG	Longevity regulating pathway	ko04211	None	113	10	TOP	0.318312	1.78057		0.153356	0.037984
KEGG	Kaposi sarcoma-associated herpesvirus infection	ko05167	None	302	22	TOP	0.199649	1.75579		0.145376	0.034325
KEGG	Th17 cell differentiation	ko04659	None	129	9	TOP	0.269968	1.70476		0.433819	0.196269
KEGG	Chemokine signaling pathway	ko04062	None	243	7	TOP	0.207431	1.69398		0.532185	0.274376
KEGG	Glycolysis / Gluconeogenesis	ko00010	None	182	19	BOTTOM	-0.19091	-1.69278	OVER	0.0111871	0.000828674
KEGG	Pyrimidine metabolism	ko00240	None	190	16	BOTTOM	-0.21684	-1.68378		0.100311	0.0201417
KEGG	Estrogen signaling pathway	ko04915	None	153	11	BOTTOM	-0.254122	-1.65213		0.309055	0.116724
KEGG	Peroxisome	ko04146	None	89	6	BOTTOM	-0.34445	-1.6354		0.557395	0.300632
KEGG	Staphylococcus aureus infection	ko05150	None	97	10	TOP	0.298105	1.62858		0.0789348	0.0126076
KEGG	JAK-STAT signaling pathway	ko04630	None	136	9	TOP	0.273268	1.62556		0.45564	0.216218
KEGG	Shigellosis	ko05131	None	744	26	TOP	0.161552	1.61838		0.40986	0.17457
KEGG	Adipocytokine signaling pathway	ko04920	None	102	10	TOP	0.316836	1.61808		0.123543	0.026024
KEGG	Cytokine-cytokine receptor interaction	ko04060	None	181	10	TOP	0.235909	1.61462		0.765842	0.472191
KEGG	Lysosome	ko04142	None	160	13	TOP	0.225203	1.6071		0.148081	0.0355539
KEGG	Ferroptosis	ko04216	None	67	8	TOP	0.345674	1.59455		0.0710926	0.0106968
KEGG	Viral protein interaction with cytokine and cytokine receptor	ko04061	None	68	5	TOP	0.334046	1.59204		0.489563	0.238051
KEGG	Tryptophan metabolism	ko00380	None	111	16	BOTTOM	-0.237531	-1.58616	OVER	0.00247543	4.01112e-05
KEGG	Th1 and Th2 cell differentiation	ko04658	None	95	7	TOP	0.293946	1.57735		0.443884	0.20681
KEGG	ECM-receptor interaction	ko04512	None	73	5	BOTTOM	-0.327127	-1.56501		0.662868	0.386673
KEGG	Spinocerebellar ataxia	ko05017	None	186	6	BOTTOM	-0.27709	-1.53319		0.773042	0.479572
KEGG	PD-L1 expression and PD-1 checkpoint pathway in cancer	ko05235	None	351	18	TOP	0.166241	1.52958		0.894062	0.60225
KEGG	Oxytocin signaling pathway	ko04921	None	271	8	BOTTOM	-0.238684	-1.52414		0.489563	0.239115
KEGG	Nucleotide metabolism	ko01232	None	87	6	BOTTOM	-0.302353	-1.52411		0.552	0.292611
KEGG	Drug metabolism - cytochrome P450	ko00982	None	143	11	BOTTOM	-0.217116	-1.51593		0.280764	0.10044
KEGG	Tyrosine metabolism	ko00350	None	95	5	BOTTOM	-0.266554	-1.50059		0.901134	0.62213
KEGG	RIG-I-like receptor signaling pathway	ko04622	None	88	8	TOP	0.311256	1.49501		0.199873	0.0629229
KEGG	Vascular smooth muscle contraction	ko04270	None	206	9	BOTTOM	-0.228937	-1.48757		1	1
KEGG	Spliceosome	ko03040	None	105	3	BOTTOM	-0.206211	-1.46922		0.901134	0.634132
KEGG	Adrenergic signaling in cardiomyocytes	ko04261	None	294	10	BOTTOM	-0.25606	-1.45479		0.67869	0.397473
KEGG	Regulation of actin cytoskeleton	ko04810	None	324	14	BOTTOM	-0.16636	-1.42677		1	1
KEGG	Isoquinoline alkaloid biosynthesis	ko00950	None	28	1		-	-		1	1
KEGG	Retinol metabolism	ko00830	None	130	7		-	-		0.925861	0.668677
KEGG	Carbon fixation in photosynthetic organisms	ko00710	None	70	9		-	-	OVER	0.036898	0.0042706
KEGG	FoxO signaling pathway	ko04068	None	173	15		-	-		0.0887149	0.0152913
KEGG	HIF-1 signaling pathway	ko04066	None	155	15		-	-	OVER	0.043911	0.00538722
KEGG	Alcoholism	ko05034	None	232	13		-	-		0.719048	0.424438
KEGG	Morphine addiction	ko05032	None	117	2		-	-		0.418441	0.179194
KEGG	NF-kappa B signaling pathway	ko04064	None	146	7		-	-		1	0.84059
KEGG	Nicotine addiction	ko05033	None	47	0		-	-		0.532185	0.275948
KEGG	Cocaine addiction	ko05030	None	84	4		-	-		1	0.792947
KEGG	Amphetamine addiction	ko05031	None	123	7		-	-		0.810451	0.510284
KEGG	Phenylpropanoid biosynthesis	ko00940	None	21	2		-	-		0.496371	0.247037
KEGG	Flavonoid biosynthesis	ko00941	None	1	0		-	-		1	1
KEGG	Epstein-Barr virus infection	ko05169	None	272	21		-	-		0.0956098	0.0174842
KEGG	Flavone and flavonol biosynthesis	ko00944	None	2	0		-	-		1	1
KEGG	Human T-cell leukemia virus 1 infection	ko05166	None	340	16		-	-		1	0.894728
KEGG	Degradation of flavonoids	ko00946	None	5	0		-	-		1	1
KEGG	Influenza A	ko05164	None	576	15		-	-		0.0977223	0.0186377
KEGG	Human papillomavirus infection	ko05165	None	534	19		-	-		0.550574	0.290581
KEGG	Measles	ko05162	None	184	14		-	-		0.177238	0.0501102
KEGG	Human cytomegalovirus infection	ko05163	None	398	20		-	-		0.901134	0.624481
KEGG	Sphingolipid signaling pathway	ko04071	None	171	9		-	-		0.886185	0.579614
KEGG	Hepatitis C	ko05160	None	222	17		-	-		0.14271	0.0331808
KEGG	Phospholipase D signaling pathway	ko04072	None	256	4		-	-		0.0876264	0.0148072
KEGG	Hepatitis B	ko05161	None	206	21		-	-	OVER	0.00830363	0.00052346
KEGG	Phosphatidylinositol signaling system	ko04070	None	263	6		-	-		0.27956	0.0971952
KEGG	Thiamine metabolism	ko00730	None	2031	75		-	-		0.177238	0.0498031
KEGG	Neuroactive ligand-receptor interaction	ko04080	None	358	10		-	-		0.317817	0.121895
KEGG	Human immunodeficiency virus 1 infection	ko05170	None	1536	52		-	-		0.0981587	0.0193136
KEGG	Tropane, piperidine and pyridine alkaloid biosynthesis	ko00960	None	25	0		-	-		0.901134	0.62763
KEGG	Sphingolipid metabolism	ko00600	None	217	8		-	-		0.985767	0.740962
KEGG	Glycosphingolipid biosynthesis - lacto and neolacto series	ko00601	None	55	2		-	-		1	1
KEGG	Betalain biosynthesis	ko00965	None	12	1		-	-		0.721352	0.427914
KEGG	Glucosinolate biosynthesis	ko00966	None	6	2		-	-		0.126151	0.0273912
KEGG	Glycosphingolipid biosynthesis - globo and isoglobo series	ko00603	None	62	0		-	-		0.309055	0.117326
KEGG	Glycosphingolipid biosynthesis - ganglio series	ko00604	None	49	1		-	-		0.972003	0.726678
KEGG	Phagosome	ko04145	None	273	18		-	-		0.289989	0.105389
KEGG	cAMP signaling pathway	ko04024	None	405	11		-	-		0.259335	0.0883138
KEGG	Nitrogen metabolism	ko00910	None	58	7		-	-		0.0887149	0.0156073
KEGG	cGMP-PKG signaling pathway	ko04022	None	277	10		-	-		0.869372	0.559457
KEGG	Endocytosis	ko04144	None	452	16		-	-		0.635789	0.357631
KEGG	Central carbon metabolism in cancer	ko05230	None	99	6		-	-		0.756886	0.460789
KEGG	Protein processing in endoplasmic reticulum	ko04141	None	173	14		-	-		0.1558	0.0396714
KEGG	Calcium signaling pathway	ko04020	None	387	8		-	-		0.0803765	0.013024
KEGG	Vibrio cholerae infection	ko05110	None	89	4		-	-		1	1
KEGG	Choline metabolism in cancer	ko05231	None	164	4		-	-		0.511108	0.255554
KEGG	Proteasome	ko03050	None	25	2		-	-		0.577533	0.315404
KEGG	Cardiac muscle contraction	ko04260	None	158	6		-	-		1	0.847112
KEGG	Osteoclast differentiation	ko04380	None	190	13		-	-		0.37199	0.155857
KEGG	Terpenoid backbone biosynthesis	ko00900	None	43	7		-	-	OVER	0.0281621	0.00299874
KEGG	Indole alkaloid biosynthesis	ko00901	None	2	1		-	-		0.259335	0.0888461
KEGG	AMPK signaling pathway	ko04152	None	162	12		-	-		0.255256	0.0856763
KEGG	Epithelial cell signaling in Helicobacter pylori infection	ko05120	None	119	6		-	-		0.924879	0.66177
KEGG	Limonene degradation	ko00903	None	7	1		-	-		0.533735	0.277987
KEGG	Hippo signaling pathway - multiple species	ko04392	None	45	0		-	-		0.526889	0.269543
KEGG	mTOR signaling pathway	ko04150	None	185	9		-	-		0.972003	0.724122
KEGG	Brassinosteroid biosynthesis	ko00905	None	3	1		-	-		0.331034	0.130268
KEGG	PI3K-Akt signaling pathway	ko04151	None	394	27		-	-		0.148081	0.0356491
KEGG	Hippo signaling pathway	ko04390	None	265	8		-	-		0.554616	0.295282
KEGG	Pinene, camphor and geraniol degradation	ko00907	None	32	8		-	-	OVER	0.00300233	6.94983e-05
KEGG	Protein export	ko03060	None	13	2		-	-		0.308261	0.115598
KEGG	Hippo signaling pathway - fly	ko04391	None	178	5		-	-		0.636359	0.362371
KEGG	Zeatin biosynthesis	ko00908	None	2	-		-	-		1	1
KEGG	Sesquiterpenoid and triterpenoid biosynthesis	ko00909	None	5	1		-	-		0.443884	0.207557
KEGG	Caprolactam degradation	ko00930	None	52	9		-	-	OVER	0.00828225	0.000498468
KEGG	Yersinia infection	ko05135	None	579	13		-	-	UNDER	0.036898	0.00419922
KEGG	Pertussis	ko05133	None	438	14		-	-		0.436093	0.198866
KEGG	Legionellosis	ko05134	None	66	8		-	-		0.0682675	0.00979765
KEGG	Salmonella infection	ko05132	None	735	27		-	-		0.532185	0.274808
KEGG	Sulfur metabolism	ko00920	None	33	4		-	-		0.197405	0.0610066
KEGG	Amoebiasis	ko05146	None	118	6		-	-		0.924879	0.659111
KEGG	Malaria	ko05144	None	78	4		-	-		1	0.781396
KEGG	Toxoplasmosis	ko05145	None	118	13		-	-	OVER	0.0272431	0.00271086
KEGG	Chagas disease	ko05142	None	125	11		-	-		0.133167	0.0299009
KEGG	African trypanosomiasis	ko05143	None	35	1		-	-		1	1
KEGG	Polycomb repressive complex	ko03083	None	79	2		-	-		0.886185	0.586687
KEGG	Leishmaniasis	ko05140	None	78	10		-	-	OVER	0.0272431	0.0027117
KEGG	ATP-dependent chromatin remodeling	ko03082	None	131	1		-	-		0.141721	0.0321497
KEGG	RNA degradation	ko03018	None	96	7		-	-		0.446057	0.209886
KEGG	mRNA surveillance pathway	ko03015	None	111	1		-	-		0.204148	0.0650106
KEGG	Nucleocytoplasmic transport	ko03013	None	83	1		-	-		0.427194	0.186477
KEGG	Hedgehog signaling pathway - fly	ko04341	None	49	0		-	-		0.407155	0.172475
KEGG	Asthma	ko05310	None	24	1		-	-		1	1
KEGG	Viral life cycle - HIV-1	ko03250	None	96	3		-	-		1	0.803063
KEGG	Hedgehog signaling pathway	ko04340	None	82	2		-	-		0.886469	0.589889
KEGG	Chemical carcinogenesis - receptor activation	ko05207	None	241	11		-	-		1	1
KEGG	Proteoglycans in cancer	ko05205	None	331	13		-	-		0.949797	0.68888
KEGG	MicroRNAs in cancer	ko05206	None	305	14		-	-		1	0.889754
KEGG	Virion - Adenovirus	ko03267	None	10	0		-	-		1	1
KEGG	Viral carcinogenesis	ko05203	None	381	18		-	-		1	0.803309
KEGG	Virion - Orthopoxvirus	ko03268	None	1	-		-	-		1	1
KEGG	Chemical carcinogenesis - DNA adducts	ko05204	None	38	1		-	-		1	1
KEGG	p53 signaling pathway	ko04115	None	76	4		-	-		1	0.77828
KEGG	Virion - Lyssavirus	ko03265	None	8	-		-	-		1	1
KEGG	Cell cycle - Caulobacter	ko04112	None	3	1		-	-		0.331034	0.130268
KEGG	Systemic lupus erythematosus	ko05322	None	139	9		-	-		0.557395	0.299773
KEGG	Virion - Herpesvirus	ko03266	None	15	1		-	-		0.801033	0.5025
KEGG	Meiosis - yeast	ko04113	None	72	5		-	-		0.660376	0.383691
KEGG	Rheumatoid arthritis	ko05323	None	98	5		-	-		1	0.804889
KEGG	Autoimmune thyroid disease	ko05320	None	96	1		-	-		0.334229	0.133846
KEGG	Virion - Flavivirus	ko03264	None	3	-		-	-		1	1
KEGG	Inflammatory bowel disease	ko05321	None	48	4		-	-		0.534813	0.279786
KEGG	Basal transcription factors	ko03022	None	23	0		-	-		0.901134	0.624012
KEGG	Cell cycle - yeast	ko04111	None	95	6		-	-		0.745973	0.450692
KEGG	Pathways in cancer	ko05200	None	678	32		-	-		1	0.777037
KEGG	TGF-beta signaling pathway	ko04350	None	123	5		-	-		1	1
KEGG	Virion - Coronavirus	ko03262	None	1	-		-	-		1	1
KEGG	RNA polymerase	ko03020	None	79	2		-	-		0.886185	0.586687
KEGG	Virion - Human immunodeficiency virus	ko03260	None	9	0		-	-		1	1
KEGG	Melanoma	ko05218	None	88	4		-	-		1	1
KEGG	Bladder cancer	ko05219	None	59	5		-	-		0.433819	0.193276
KEGG	Thyroid cancer	ko05216	None	101	4		-	-		1	1
KEGG	Basal cell carcinoma	ko05217	None	91	1		-	-		0.33199	0.131413
KEGG	Glioma	ko05214	None	115	7		-	-		0.645052	0.368815
KEGG	Prostate cancer	ko05215	None	173	13		-	-		0.204148	0.0653975
KEGG	Pancreatic cancer	ko05212	None	109	8		-	-		0.382765	0.161258
KEGG	Endometrial cancer	ko05213	None	95	5		-	-		0.901134	0.62213
KEGG	Colorectal cancer	ko05210	None	150	6		-	-		1	1
KEGG	Sulfur relay system	ko04122	None	3	-		-	-		1	1
KEGG	Graft-versus-host disease	ko05332	None	79	0		-	-		0.177688	0.0518257
KEGG	Renal cell carcinoma	ko05211	None	94	3		-	-		1	0.801579
KEGG	Axon regeneration	ko04361	None	212	6		-	-		0.577533	0.315504
KEGG	DNA replication	ko03030	None	31	6		-	-	OVER	0.0258765	0.00239597
KEGG	Allograft rejection	ko05330	None	84	1		-	-		0.427194	0.186897
KEGG	Ubiquitin mediated proteolysis	ko04120	None	106	8		-	-		0.369974	0.152443
KEGG	Axon guidance	ko04360	None	388	10		-	-		0.199873	0.0626686
KEGG	Autophagy - yeast	ko04138	None	71	7		-	-		0.160151	0.0418915
KEGG	Mitophagy - yeast	ko04139	None	39	4		-	-		0.280764	0.099519
KEGG	Autophagy - other	ko04136	None	29	4		-	-		0.157499	0.0407558
KEGG	Hepatocellular carcinoma	ko05225	None	204	11		-	-		0.798031	0.498769
KEGG	Rap1 signaling pathway	ko04015	None	339	10		-	-		0.427194	0.185419
KEGG	Gastric cancer	ko05226	None	200	9		-	-		1	1
KEGG	MAPK signaling pathway - plant	ko04016	None	12	4		-	-	OVER	0.0177612	0.00156232
KEGG	Non-small cell lung cancer	ko05223	None	107	5		-	-		1	0.816692
KEGG	MAPK signaling pathway - fly	ko04013	None	151	7		-	-		1	0.844891
KEGG	Ras signaling pathway	ko04014	None	271	12		-	-		1	1
KEGG	Breast cancer	ko05224	None	176	7		-	-		1	0.856221
KEGG	MAPK signaling pathway - yeast	ko04011	None	56	3		-	-		0.985767	0.741607
KEGG	Acute myeloid leukemia	ko05221	None	102	5		-	-		1	0.80947
KEGG	Bacterial invasion of epithelial cells	ko05100	None	134	6		-	-		1	1
KEGG	ErbB signaling pathway	ko04012	None	137	3		-	-		0.457405	0.219355
KEGG	Small cell lung cancer	ko05222	None	117	10		-	-		0.168743	0.0445437
KEGG	SNARE interactions in vesicular transport	ko04130	None	26	2		-	-		0.602212	0.332333
KEGG	Primary immunodeficiency	ko05340	None	107	1		-	-		0.278232	0.0959642
KEGG	Chronic myeloid leukemia	ko05220	None	100	9		-	-		0.173555	0.0474062
KEGG	MAPK signaling pathway	ko04010	None	422	18		-	-		1	0.905411
KEGG	VEGF signaling pathway	ko04370	None	76	2		-	-		0.886185	0.585464
KEGG	Apelin signaling pathway	ko04371	None	201	11		-	-		0.792333	0.493374
KEGG	Cutin, suberine and wax biosynthesis	ko00073	None	10	2		-	-		0.223288	0.0728786
KEGG	Photosynthesis	ko00195	None	13	5		-	-	OVER	0.00539706	0.000181251
KEGG	TNF signaling pathway	ko04668	None	158	13		-	-		0.14271	0.033365
KEGG	Fc gamma R-mediated phagocytosis	ko04666	None	238	8		-	-		0.8318	0.527577
KEGG	Fc epsilon RI signaling pathway	ko04664	None	79	4		-	-		1	0.783104
KEGG	B cell receptor signaling pathway	ko04662	None	161	6		-	-		1	0.847936
KEGG	Non-homologous end-joining	ko03450	None	13	0		-	-		1	1
KEGG	T cell receptor signaling pathway	ko04660	None	252	8		-	-		0.635902	0.359647
KEGG	Gap junction	ko04540	None	168	6		-	-		0.964604	0.708657
KEGG	Fatty acid biosynthesis	ko00061	None	71	4		-	-		0.875147	0.565199
KEGG	Wnt signaling pathway	ko04310	None	243	5		-	-		0.197405	0.0612321
KEGG	ABC transporters	ko02010	None	40	0		-	-		0.515299	0.261955
KEGG	Signaling pathways regulating pluripotency of stem cells	ko04550	None	207	8		-	-		1	0.865611
KEGG	Intestinal immune network for IgA production	ko04672	None	48	1		-	-		0.972003	0.725346
KEGG	Fanconi anemia pathway	ko03460	None	43	2		-	-		1	1
KEGG	Leukocyte transendothelial migration	ko04670	None	160	8		-	-		0.960325	0.70246
KEGG	Fluid shear stress and atherosclerosis	ko05418	None	181	16		-	-		0.0708539	0.0104608
KEGG	Viral myocarditis	ko05416	None	157	3		-	-		0.319892	0.123662
KEGG	Dilated cardiomyopathy	ko05414	None	213	2		-	-		0.0521024	0.00687463
KEGG	Biofilm formation - Escherichia coli	ko02026	None	1	0		-	-		1	1
KEGG	Biofilm formation - Pseudomonas aeruginosa	ko02025	None	6	-		-	-		1	1
KEGG	Arrhythmogenic right ventricular cardiomyopathy	ko05412	None	153	2		-	-		0.177238	0.0497506
KEGG	Quorum sensing	ko02024	None	12	2		-	-		0.280764	0.100737
KEGG	Hypertrophic cardiomyopathy	ko05410	None	195	2		-	-		0.0826707	0.0135871
KEGG	Biosynthesis of vancomycin group antibiotics	ko01055	None	2	-		-	-		1	1
KEGG	Two-component system	ko02020	None	32	4		-	-		0.185941	0.0555242
KEGG	Dorso-ventral axis formation	ko04320	None	121	1		-	-		0.168743	0.0457013
KEGG	Biosynthesis of ansamycins	ko01051	None	1	1		-	-		0.168743	0.0454545
KEGG	Ribosome biogenesis in eukaryotes	ko03008	None	46	2		-	-		1	1
KEGG	Cellular senescence	ko04218	None	266	14		-	-		0.861014	0.550668
KEGG	Apoptosis - multiple species	ko04215	None	53	2		-	-		1	1
KEGG	Longevity regulating pathway - multiple species	ko04213	None	68	4		-	-		0.861014	0.552085
KEGG	Apoptosis - fly	ko04214	None	102	2		-	-		0.602212	0.333292
KEGG	Longevity regulating pathway - worm	ko04212	None	80	19		-	-	OVER	8.85283e-07	2.04927e-09
KEGG	Notch signaling pathway	ko04330	None	76	0		-	-		0.177238	0.0505903
KEGG	Apoptosis	ko04210	None	191	20		-	-	OVER	0.00830363	0.000570545
KEGG	Bacterial chemotaxis	ko02030	None	1	0		-	-		1	1
KEGG	Cysteine and methionine metabolism	ko00270	None	141	17		-	-	OVER	0.00570603	0.000224543
KEGG	Pentose phosphate pathway	ko00030	None	89	10		-	-		0.0523549	0.00702913
KEGG	Plant-pathogen interaction	ko04626	None	16	4		-	-	OVER	0.0420885	0.00496878
KEGG	Phototransduction - fly	ko04745	None	73	4		-	-		0.886185	0.574723
KEGG	Toll and Imd signaling pathway	ko04624	None	67	6		-	-		0.327325	0.127293
KEGG	C-type lectin receptor signaling pathway	ko04625	None	503	8		-	-	UNDER	0.00762852	0.000423806
KEGG	Phototransduction	ko04744	None	30	4		-	-		0.168743	0.0453968
KEGG	Base excision repair	ko03410	None	58	7		-	-		0.0887149	0.0156073
KEGG	Toll-like receptor signaling pathway	ko04620	None	105	12		-	-	OVER	0.028047	0.00286928
KEGG	Taste transduction	ko04742	None	98	0		-	-		0.115486	0.0237923
KEGG	Olfactory transduction	ko04740	None	173	4		-	-		0.433819	0.196825
KEGG	Glycine, serine and threonine metabolism	ko00260	None	105	13		-	-	OVER	0.0121848	0.00093078
KEGG	Monobactam biosynthesis	ko00261	None	6	1		-	-		0.491733	0.24359
KEGG	Steroid hormone biosynthesis	ko00140	None	152	8		-	-		0.949797	0.692561
KEGG	Cell adhesion molecules	ko04514	None	386	7		-	-	UNDER	0.0478373	0.00597966
KEGG	Focal adhesion	ko04510	None	282	16		-	-		0.660376	0.383429
KEGG	Nucleotide excision repair	ko03420	None	92	5		-	-		0.901134	0.612487
KEGG	Valine, leucine and isoleucine biosynthesis	ko00290	None	9	2		-	-		0.196586	0.060068
KEGG	Fructose and mannose metabolism	ko00051	None	135	14		-	-	OVER	0.0427279	0.00514317
KEGG	Galactose metabolism	ko00052	None	110	12		-	-	OVER	0.036898	0.00421355
KEGG	Ascorbate and aldarate metabolism	ko00053	None	96	12		-	-	OVER	0.0155175	0.00132905
KEGG	Mismatch repair	ko03430	None	15	2		-	-		0.362307	0.146768
KEGG	Hematopoietic cell lineage	ko04640	None	92	3		-	-		1	0.80046
KEGG	Adherens junction	ko04520	None	235	4		-	-		0.153356	0.0376502
KEGG	Biosynthesis of nucleotide sugars	ko01250	None	37	7		-	-	OVER	0.0146522	0.00121257
KEGG	Pentose and glucuronate interconversions	ko00040	None	101	11		-	-	OVER	0.0478565	0.00609284
KEGG	IL-17 signaling pathway	ko04657	None	102	9		-	-		0.177238	0.0508738
KEGG	PPAR signaling pathway	ko03320	None	87	17		-	-	OVER	3.32294e-05	3.0768e-07
KEGG	Tight junction	ko04530	None	338	13		-	-		0.949797	0.690514
KEGG	Homologous recombination	ko03440	None	41	2		-	-		0.964604	0.710056
KEGG	Natural killer cell mediated cytotoxicity	ko04650	None	133	5		-	-		1	0.834877
KEGG	Arachidonic acid metabolism	ko00590	None	127	8		-	-		0.548751	0.288348
KEGG	D-Amino acid metabolism	ko00470	None	37	3		-	-		0.487454	0.235829
KEGG	Linoleic acid metabolism	ko00591	None	90	4		-	-		1	1
KEGG	alpha-Linolenic acid metabolism	ko00592	None	124	11		-	-		0.129024	0.028672
KEGG	Purine metabolism	ko00230	None	2525	93		-	-		0.100311	0.0202016
KEGG	Caffeine metabolism	ko00232	None	37	1		-	-		1	1
KEGG	Type I diabetes mellitus	ko04940	None	92	0		-	-		0.110365	0.0224818
KEGG	Cyanoamino acid metabolism	ko00460	None	45	1		-	-		0.972003	0.72284
KEGG	Histidine metabolism	ko00340	None	38	5		-	-		0.126151	0.0277414
KEGG	Arginine biosynthesis	ko00220	None	79	9		-	-		0.066824	0.00943579
KEGG	Steroid biosynthesis	ko00100	None	42	9		-	-	OVER	0.00326192	9.06089e-05
KEGG	Circadian rhythm - plant	ko04712	None	7	-		-	-		1	1
KEGG	Circadian entrainment	ko04713	None	176	6		-	-		0.886185	0.585726
KEGG	Circadian rhythm	ko04710	None	41	0		-	-		0.515299	0.262421
KEGG	Circadian rhythm - fly	ko04711	None	19	0		-	-		1	1
KEGG	Maturity onset diabetes of the young	ko04950	None	45	5		-	-		0.177743	0.0522637
KEGG	Alanine, aspartate and glutamate metabolism	ko00250	None	125	9		-	-		0.427498	0.18802
KEGG	GABAergic synapse	ko04727	None	106	7		-	-		0.611078	0.340902
KEGG	Ubiquinone and other terpenoid-quinone biosynthesis	ko00130	None	30	3		-	-		0.371643	0.153991
KEGG	Dopaminergic synapse	ko04728	None	215	10		-	-		1	0.868874
KEGG	Cholinergic synapse	ko04725	None	180	7		-	-		1	0.856605
KEGG	Serotonergic synapse	ko04726	None	126	6		-	-		1	0.829154
KEGG	Aflatoxin biosynthesis	ko00254	None	17	-		-	-		1	1
KEGG	Glutamatergic synapse	ko04724	None	182	4		-	-		0.367554	0.150595
KEGG	Collecting duct acid secretion	ko04966	None	33	2		-	-		0.924879	0.661277
KEGG	Synaptic vesicle cycle	ko04721	None	107	2		-	-		0.491733	0.243377
KEGG	Proximal tubule bicarbonate reclamation	ko04964	None	42	4		-	-		0.317817	0.122124
KEGG	Neurotrophin signaling pathway	ko04722	None	184	13		-	-		0.290648	0.106302
KEGG	Endocrine and other factor-regulated calcium reabsorption	ko04961	None	95	1		-	-		0.333979	0.132973
KEGG	Vasopressin-regulated water reabsorption	ko04962	None	76	2		-	-		0.886185	0.585464
KEGG	Long-term potentiation	ko04720	None	123	6		-	-		1	0.826184
KEGG	Aldosterone-regulated sodium reabsorption	ko04960	None	46	3		-	-		0.7592	0.465713
KEGG	Chlorocyclohexane and chlorobenzene degradation	ko00361	None	1	0		-	-		1	1
KEGG	Primary bile acid biosynthesis	ko00120	None	24	2		-	-		0.557395	0.298379
KEGG	Benzoate degradation	ko00362	None	31	8		-	-	OVER	0.00263023	5.4265e-05
KEGG	Bisphenol degradation	ko00363	None	2	1		-	-		0.259335	0.0888461
KEGG	Secondary bile acid biosynthesis	ko00121	None	6	0		-	-		1	1
KEGG	Cholesterol metabolism	ko04979	None	75	6		-	-		0.37199	0.155541
KEGG	Fluorobenzoate degradation	ko00364	None	1	0		-	-		1	1
KEGG	Bile secretion	ko04976	None	124	4		-	-		0.924879	0.663686
KEGG	Neutrophil extracellular trap formation	ko04613	None	235	16		-	-		0.299283	0.110846
KEGG	Renin-angiotensin system	ko04614	None	20	4		-	-		0.0738454	0.0114529
KEGG	Vitamin digestion and absorption	ko04977	None	38	1		-	-		1	1
KEGG	Protein digestion and absorption	ko04974	None	141	5		-	-		1	0.837375
KEGG	Platelet activation	ko04611	None	194	8		-	-		1	1
KEGG	Fat digestion and absorption	ko04975	None	38	5		-	-		0.126151	0.0277414
KEGG	Antigen processing and presentation	ko04612	None	105	3		-	-		0.901134	0.634132
KEGG	Pancreatic secretion	ko04972	None	173	5		-	-		0.635902	0.360639
KEGG	Long-term depression	ko04730	None	101	2		-	-		0.602212	0.331912
KEGG	Carbohydrate digestion and absorption	ko04973	None	53	1		-	-		0.820922	0.518777
KEGG	Salivary secretion	ko04970	None	170	4		-	-		0.433819	0.196305
KEGG	Gastric acid secretion	ko04971	None	132	6		-	-		1	1
KEGG	Folate biosynthesis	ko00790	None	85	5		-	-		0.732797	0.439861
KEGG	Taurine and hypotaurine metabolism	ko00430	None	19	3		-	-		0.177743	0.0526645
KEGG	Teichoic acid biosynthesis	ko00552	None	13	3		-	-		0.0977223	0.0190016
KEGG	Penicillin and cephalosporin biosynthesis	ko00311	None	7	0		-	-		1	1
KEGG	Thyroid hormone synthesis	ko04918	None	79	5		-	-		0.696783	0.409683
KEGG	Thyroid hormone signaling pathway	ko04919	None	217	10		-	-		1	0.869951
KEGG	Melanogenesis	ko04916	None	168	4		-	-		0.514985	0.258685
KEGG	Prolactin signaling pathway	ko04917	None	93	8		-	-		0.224296	0.0737268
KEGG	Biotin metabolism	ko00780	None	20	1		-	-		0.896342	0.605861
KEGG	GnRH signaling pathway	ko04912	None	179	8		-	-		1	1
KEGG	C5-Branched dibasic acid metabolism	ko00660	None	6	1		-	-		0.491733	0.24359
KEGG	Platinum drug resistance	ko01524	None	87	5		-	-		0.892489	0.599125
KEGG	Ovarian steroidogenesis	ko04913	None	54	5		-	-		0.27956	0.0977166
KEGG	Antifolate resistance	ko01523	None	42	3		-	-		0.732797	0.43936
KEGG	Insulin signaling pathway	ko04910	None	179	12		-	-		0.367554	0.150291
KEGG	O-Antigen nucleotide sugar biosynthesis	ko00541	None	48	5		-	-		0.204148	0.0656864
KEGG	Insulin secretion	ko04911	None	184	2		-	-		0.0977223	0.018673
KEGG	Endocrine resistance	ko01522	None	145	7		-	-		1	0.839855
KEGG	Lysine biosynthesis	ko00300	None	2	-		-	-		1	1
KEGG	EGFR tyrosine kinase inhibitor resistance	ko01521	None	121	5		-	-		1	1
KEGG	Lipoic acid metabolism	ko00785	None	36	1		-	-		1	1
KEGG	GnRH secretion	ko04929	None	89	1		-	-		0.433819	0.192615
KEGG	Cortisol synthesis and secretion	ko04927	None	98	3		-	-		0.901134	0.6301
KEGG	Parathyroid hormone synthesis, secretion and action	ko04928	None	286	10		-	-		0.765842	0.473333
KEGG	Aldosterone synthesis and secretion	ko04925	None	162	6		-	-		1	0.848296
KEGG	Relaxin signaling pathway	ko04926	None	185	13		-	-		0.293205	0.107916
KEGG	Selenocompound metabolism	ko00450	None	37	4		-	-		0.255256	0.0856456
KEGG	Regulation of lipolysis in adipocytes	ko04923	None	86	5		-	-		0.892282	0.59692
KEGG	Renin secretion	ko04924	None	128	4		-	-		0.925861	0.666571
KEGG	Carbapenem biosynthesis	ko00332	None	3	-		-	-		1	1
KEGG	Prodigiosin biosynthesis	ko00333	None	1	0		-	-		1	1
KEGG	Glucagon signaling pathway	ko04922	None	181	8		-	-		1	1
KEGG	Alcoholic liver disease	ko04936	None	180	12		-	-		0.441385	0.202302
KEGG	Methane metabolism	ko00680	None	114	15		-	-	OVER	0.00539706	0.000197925
KEGG	Cushing syndrome	ko04934	None	250	7		-	-		0.457405	0.219561
KEGG	Phosphonate and phosphinate metabolism	ko00440	None	18	4		-	-		0.0569113	0.00777261
KEGG	Glycerolipid metabolism	ko00561	None	239	10		-	-		1	1
KEGG	Growth hormone synthesis, secretion and action	ko04935	None	185	10		-	-		0.886469	0.59098
KEGG	Inositol phosphate metabolism	ko00562	None	485	11		-	-		0.0708539	0.0104969
KEGG	Glycosylphosphatidylinositol (GPI)-anchor biosynthesis	ko00563	None	23	0		-	-		0.901134	0.624012
KEGG	AGE-RAGE signaling pathway in diabetic complications	ko04933	None	160	10		-	-		0.602212	0.334562
KEGG	Glycerophospholipid metabolism	ko00564	None	366	15		-	-		1	0.799058
KEGG	Type II diabetes mellitus	ko04930	None	63	3		-	-		1	0.763472
KEGG	Ether lipid metabolism	ko00565	None	194	7		-	-		0.972003	0.726752
KEGG	Insulin resistance	ko04931	None	144	9		-	-		0.573927	0.310877
KEGG	Vitamin B6 metabolism	ko00750	None	11	3		-	-		0.0745178	0.0117297
KEGG	N-Glycan biosynthesis	ko00510	None	118	6		-	-		0.924879	0.659111
KEGG	Other glycan degradation	ko00511	None	99	7		-	-		0.457405	0.220232
KEGG	Nitrotoluene degradation	ko00633	None	8	0		-	-		1	1
KEGG	Mucin type O-glycan biosynthesis	ko00512	None	66	1		-	-		0.647805	0.371888
KEGG	Various types of N-glycan biosynthesis	ko00513	None	125	5		-	-		1	1
KEGG	Biosynthesis of various antibiotics	ko00998	None	1	-		-	-		1	1
KEGG	Other types of O-glycan biosynthesis	ko00514	None	105	3		-	-		0.901134	0.634132
KEGG	Mannose type O-glycan biosynthesis	ko00515	None	55	0		-	-		0.419743	0.180723
KEGG	Biosynthesis of various plant secondary metabolites	ko00999	None	13	3		-	-		0.0977223	0.0190016
KEGG	Metabolism of xenobiotics by cytochrome P450	ko00980	None	134	10		-	-		0.342075	0.13778
KEGG	Insect hormone biosynthesis	ko00981	None	9	2		-	-		0.196586	0.060068
KEGG	Porphyrin metabolism	ko00860	None	129	12		-	-		0.0933465	0.0168542
KEGG	Riboflavin metabolism	ko00740	None	46	3		-	-		0.7592	0.465713
KEGG	Dioxin degradation	ko00621	None	1	0		-	-		1	1
KEGG	Steroid degradation	ko00984	None	29	2		-	-		0.660376	0.382296
KEGG	Xylene degradation	ko00622	None	2	0		-	-		1	1
KEGG	Toluene degradation	ko00623	None	2	0		-	-		1	1
KEGG	Chloroalkane and chloroalkene degradation	ko00625	None	32	2		-	-		0.924879	0.655889
KEGG	Naphthalene degradation	ko00626	None	23	1		-	-		1	1
KEGG	Aminobenzoate degradation	ko00627	None	63	5		-	-		0.446057	0.210638
KEGG	Pantothenate and CoA biosynthesis	ko00770	None	56	6		-	-		0.157499	0.0408331
KEGG	Glycosaminoglycan degradation	ko00531	None	88	2		-	-		0.732797	0.441035
KEGG	Glycosaminoglycan biosynthesis - chondroitin sulfate / dermatan sulfate	ko00532	None	40	0		-	-		0.515299	0.261955
KEGG	Glycosaminoglycan biosynthesis - keratan sulfate	ko00533	None	31	1		-	-		1	1
KEGG	Glycosaminoglycan biosynthesis - heparan sulfate / heparin	ko00534	None	45	3		-	-		0.756356	0.458716
KEGG	Cationic antimicrobial peptide (CAMP) resistance	ko01503	None	5	1		-	-		0.443884	0.207557
KEGG	Nicotinate and nicotinamide metabolism	ko00760	None	128	6		-	-		1	0.831385
KEGG	beta-Lactam resistance	ko01501	None	2	-		-	-		1	1
KEGG	Amino sugar and nucleotide sugar metabolism	ko00520	None	169	14		-	-		0.121958	0.025408
KEGG	Streptomycin biosynthesis	ko00521	None	29	5		-	-		0.0659435	0.00915882
KEGG	Ethylbenzene degradation	ko00642	None	8	2		-	-		0.17476	0.0481399
KEGG	Phenylalanine, tyrosine and tryptophan biosynthesis	ko00400	None	13	2		-	-		0.308261	0.115598
KEGG	Styrene degradation	ko00643	None	17	0		-	-		1	1
KEGG	Novobiocin biosynthesis	ko00401	None	6	0		-	-		1	1
KEGG	Polyketide sugar unit biosynthesis	ko00523	None	2	-		-	-		1	1
KEGG	Neomycin, kanamycin and gentamicin biosynthesis	ko00524	None	12	2		-	-		0.280764	0.100737
KEGG	Acarbose and validamycin biosynthesis	ko00525	None	2	-		-	-		1	1

## Sheet: FCN8h
Database	Pathway		ID	Species	#Seqs	#Diff. Expr Seqs	GSEA Tag	GSEA ES	GSEA NES	Fisher Tag	Fisher FDR	Fisher P-Value
KEGG	Oxidative phosphorylation	ko00280	ko00190	None	108	16	BOTTOM	-0.492749	-3.89817	OVER	2.98365e-05	2.07198e-07
KEGG	Carbon fixation pathways in prokaryotes	ko00062	ko00720	None	112	15	BOTTOM	-0.538803	-3.6166	OVER	0.000160817	1.86131e-06
KEGG	Prion disease	ko03030	ko05020	None	240	23	BOTTOM	-0.379831	-3.5951	OVER	0.000160817	1.65645e-06
KEGG	Huntington disease	ko04212	ko05016	None	370	22	BOTTOM	-0.380213	-3.49544	OVER	0.0398172	0.00341027
KEGG	Parkinson disease	ko00380	ko05012	None	278	23	BOTTOM	-0.386864	-3.45411	OVER	0.00108743	1.91381e-05
KEGG	Citrate cycle (TCA cycle)	ko03320	ko00020	None	70	10	BOTTOM	-0.553239	-3.2933	OVER	0.00200862	5.5795e-05
KEGG	Amyotrophic lateral sclerosis	ko00100	ko05014	None	348	26	BOTTOM	-0.316186	-3.26837	OVER	0.00188407	4.79739e-05
KEGG	Valine, leucine and isoleucine degradation		ko00280	None	76	14	BOTTOM	-0.507563	-3.25218	OVER	1.58843e-05	7.35384e-08
KEGG	Thermogenesis		ko04714	None	238	18	BOTTOM	-0.363221	-3.0953	OVER	0.0104293	0.000458694
KEGG	Alzheimer disease		ko05010	None	392	25	BOTTOM	-0.293404	-3.03335	OVER	0.0183779	0.00089337
KEGG	Arginine and proline metabolism		ko00330	None	123	6	BOTTOM	-0.488953	-2.98415		0.758638	0.284489
KEGG	Pathways of neurodegeneration - multiple diseases		ko05022	None	520	29	BOTTOM	-0.241006	-2.80773	OVER	0.036346	0.00264269
KEGG	Cardiac muscle contraction		ko04260	None	158	6	BOTTOM	-0.570251	-2.67579		0.970755	0.639517
KEGG	Propanoate metabolism		ko00640	None	86	12	BOTTOM	-0.442103	-2.65164	OVER	0.000938931	1.30407e-05
KEGG	Pyruvate metabolism		ko00620	None	158	11	BOTTOM	-0.329936	-2.62232		0.0905922	0.0102791
KEGG	Butanoate metabolism		ko00650	None	70	7	BOTTOM	-0.462292	-2.6168		0.0563495	0.00586974
KEGG	NOD-like receptor signaling pathway		ko04621	None	617	9	TOP	0.318189	2.5698		0.103596	0.0122301
KEGG	beta-Alanine metabolism		ko00410	None	81	8	BOTTOM	-0.452218	-2.5236	OVER	0.0399006	0.00357446
KEGG	Biosynthesis of unsaturated fatty acids		ko01040	None	69	8	BOTTOM	-0.455096	-2.5096	OVER	0.0240783	0.00128195
KEGG	Diabetic cardiomyopathy		ko05415	None	217	24	BOTTOM	-0.271192	-2.48807	OVER	1.58843e-05	6.85058e-08
KEGG	Fatty acid elongation		ko00062	None	87	10	BOTTOM	-0.388693	-2.4448	OVER	0.00889969	0.000352243
KEGG	Motor proteins		ko04814	None	319	13	BOTTOM	-0.394277	-2.42962		0.797766	0.323169
KEGG	Neutrophil extracellular trap formation		ko04613	None	235	16	TOP	0.350258	2.41115	OVER	0.0398172	0.00333034
KEGG	Cytosolic DNA-sensing pathway		ko04623	None	418	3	TOP	0.476613	2.39809	UNDER	0.0251726	0.00145675
KEGG	Aminoacyl-tRNA biosynthesis		ko00970	None	101	8	BOTTOM	-0.37002	-2.38513		0.107487	0.013187
KEGG	Glyoxylate and dicarboxylate metabolism		ko00630	None	105	9	BOTTOM	-0.34887	-2.33898		0.0534311	0.00531838
KEGG	Fatty acid degradation		ko00071	None	149	10	BOTTOM	-0.344084	-2.33088		0.195268	0.0266685
KEGG	Lipid and atherosclerosis		ko05417	None	663	18	TOP	0.242296	2.31683		0.970755	0.646129
KEGG	Ribosome		ko03010	None	64	4	BOTTOM	-0.378584	-2.28375		0.52879	0.136911
KEGG	Phenylalanine metabolism		ko00360	None	78	8	BOTTOM	-0.433494	-2.25125	OVER	0.036346	0.00282353
KEGG	Complement and coagulation cascades		ko04610	None	94	9	TOP	0.356651	2.24783	OVER	0.036346	0.00253392
KEGG	Chemical carcinogenesis - reactive oxygen species		ko05208	None	187	17	BOTTOM	-0.258789	-2.2396	OVER	0.00233314	7.3359e-05
KEGG	Biosynthesis of cofactors		ko01240	None	160	13	BOTTOM	-0.26747	-2.23385	OVER	0.0251726	0.00144816
KEGG	Staphylococcus aureus infection		ko05150	None	97	7	TOP	0.40456	2.16084		0.20836	0.0310825
KEGG	Glycolysis / Gluconeogenesis		ko00010	None	182	15	BOTTOM	-0.244252	-2.12105	OVER	0.0119622	0.000553804
KEGG	Retrograde endocannabinoid signaling		ko04723	None	160	6	BOTTOM	-0.392943	-2.06265		0.970755	0.641622
KEGG	Transcriptional misregulation in cancer		ko05202	None	395	11	TOP	0.24485	1.98113		1	0.882536
KEGG	Coronavirus disease - COVID-19		ko05171	None	571	19	TOP	0.200392	1.94538		1	0.711352
KEGG	Cytokine-cytokine receptor interaction		ko04060	None	181	8	TOP	0.285738	1.93996		0.745642	0.27789
KEGG	Systemic lupus erythematosus		ko05322	None	139	7	TOP	0.394789	1.9345		0.658107	0.208705
KEGG	Pyrimidine metabolism		ko00240	None	190	13	BOTTOM	-0.249638	-1.92963		0.0791008	0.00878898
KEGG	Neuroactive ligand-receptor interaction		ko04080	None	358	9	TOP	0.287612	1.91761		0.970755	0.642678
KEGG	Non-alcoholic fatty liver disease		ko04932	None	169	17	BOTTOM	-0.242062	-1.91731	OVER	0.00108743	2.01376e-05
KEGG	Drug metabolism - other enzymes		ko00983	None	200	12	BOTTOM	-0.236139	-1.91377		0.221471	0.0353738
KEGG	Pertussis		ko05133	None	438	11	TOP	0.276686	1.91325		0.940811	0.57494
KEGG	Chemokine signaling pathway		ko04062	None	243	7	TOP	0.234449	1.90456		1	1
KEGG	Tryptophan metabolism		ko00380	None	111	12	BOTTOM	-0.28239	-1.90127	OVER	0.0048195	0.000167344
KEGG	Viral protein interaction with cytokine and cytokine receptor		ko04061	None	68	4	TOP	0.395194	1.87927		0.585809	0.160013
KEGG	Glycine, serine and threonine metabolism		ko00260	None	105	7	BOTTOM	-0.265692	-1.87554		0.254611	0.0447927
KEGG	Nucleotide metabolism		ko01232	None	87	7	BOTTOM	-0.365697	-1.80021		0.146655	0.0183318
KEGG	Oocyte meiosis		ko04114	None	131	6	BOTTOM	-0.28635	-1.79887		0.773804	0.304506
KEGG	Kaposi sarcoma-associated herpesvirus infection		ko05167	None	302	16	TOP	0.203522	1.79675		0.239149	0.0409653
KEGG	Spinocerebellar ataxia		ko05017	None	186	5	BOTTOM	-0.30477	-1.78923		1	1
KEGG	JAK-STAT signaling pathway		ko04630	None	136	7	TOP	0.292564	1.78726		0.654737	0.203157
KEGG	Autophagy - animal		ko04140	None	201	11	TOP	0.239341	1.78416		0.329421	0.0617665
KEGG	Pathogenic Escherichia coli infection		ko05130	None	642	13	TOP	0.191122	1.77551		0.512871	0.128218
KEGG	Adrenergic signaling in cardiomyocytes		ko04261	None	294	5	BOTTOM	-0.295868	-1.76847		0.681984	0.229758
KEGG	Drug metabolism - cytochrome P450		ko00982	None	143	6	BOTTOM	-0.246096	-1.76683		0.869516	0.459122
KEGG	Th17 cell differentiation		ko04659	None	129	5	TOP	0.277337	1.76451		0.968956	0.603354
KEGG	Longevity regulating pathway		ko04211	None	113	8	TOP	0.319687	1.76444		0.186283	0.0243198
KEGG	Phagosome		ko04145	None	273	16	TOP	0.237505	1.7464		0.107487	0.0129751
KEGG	Tuberculosis		ko05152	None	324	13	TOP	0.218225	1.73277		0.798298	0.328217
KEGG	Cell cycle		ko04110	None	170	8	BOTTOM	-0.259508	-1.70643		0.726858	0.257429
KEGG	Th1 and Th2 cell differentiation		ko04658	None	95	4	TOP	0.297621	1.70197		0.920705	0.542086
KEGG	Metabolism of xenobiotics by cytochrome P450		ko00980	None	134	5	BOTTOM	-0.239557	-1.68685		0.969064	0.612395
KEGG	Leishmaniasis		ko05140	None	78	7	TOP	0.291397	1.68357		0.0905922	0.0104852
KEGG	Autophagy - yeast		ko04138	None	71	5	TOP	0.297033	1.65619		0.347562	0.0691905
KEGG	Mitophagy - animal		ko04137	None	102	7	TOP	0.290066	1.64676		0.232362	0.0392649
KEGG	Starch and sucrose metabolism		ko00500	None	110	6	BOTTOM	-0.247408	-1.64089		0.582648	0.157801
KEGG	Toll-like receptor signaling pathway		ko04620	None	105	7	TOP	0.26926	1.62564		0.254611	0.0447927
KEGG	Natural killer cell mediated cytotoxicity		ko04650	None	133	5	TOP	0.255662	1.61523		0.969064	0.610454
KEGG	Osteoclast differentiation		ko04380	None	190	8	TOP	0.241318	1.61229		0.81861	0.392911
KEGG	Glutathione metabolism		ko00480	None	119	8	BOTTOM	-0.230984	-1.61152		0.20836	0.0318329
KEGG	Inflammatory mediator regulation of TRP channels		ko04750	None	133	2	BOTTOM	-0.291539	-1.60027		0.859049	0.446137
KEGG	Phospholipase D signaling pathway		ko04072	None	256	5	TOP	0.230926	1.59789		0.81861	0.363037
KEGG	Pentose and glucuronate interconversions		ko00040	None	101	4	BOTTOM	-0.267448	-1.5975		0.920705	0.557623
KEGG	Lysine degradation		ko00310	None	244	8	BOTTOM	-0.226762	-1.58042		1	0.851042
KEGG	Endocytosis		ko04144	None	452	10	TOP	0.171592	1.57587		0.79954	0.333142
KEGG	Other glycan degradation		ko00511	None	99	9	TOP	0.281135	1.56153	OVER	0.0399006	0.00360214
KEGG	Pathways in cancer		ko05200	None	678	23	TOP	0.117845	1.55633		0.970755	0.648855
KEGG	ECM-receptor interaction		ko04512	None	73	2	BOTTOM	-0.312848	-1.55382		1	1
KEGG	Necroptosis		ko04217	None	553	6	TOP	0.201213	1.55354	UNDER	0.036346	0.00249734
KEGG	Rheumatoid arthritis		ko05323	None	98	4	TOP	0.283869	1.55205		0.920705	0.549435
KEGG	Dilated cardiomyopathy		ko05414	None	213	2	BOTTOM	-0.322164	-1.54524		0.350678	0.0706226
KEGG	Lysosome		ko04142	None	160	9	TOP	0.214261	1.53135		0.437973	0.100369
KEGG	Adipocytokine signaling pathway		ko04920	None	102	7	TOP	0.299283	1.5292		0.232362	0.0392649
KEGG	Human cytomegalovirus infection		ko05163	None	398	14	TOP	0.15208	1.52755		0.920705	0.558645
KEGG	Spliceosome		ko03040	None	105	2	BOTTOM	-0.221484	-1.52625		1	0.774356
KEGG	Tyrosine metabolism		ko00350	None	95	4	BOTTOM	-0.264518	-1.50949		0.920705	0.542086
KEGG	Longevity regulating pathway - worm		ko04212	None	80	11	BOTTOM	-0.208133	-1.47953	OVER	0.00148445	3.43622e-05
KEGG	mRNA surveillance pathway		ko03015	None	111	1	BOTTOM	-0.242653	-1.45536		0.731999	0.267722
KEGG	One carbon pool by folate		ko00670	None	53	7	BOTTOM	-0.278656	-1.41587	OVER	0.023229	0.00118296
KEGG	Dopaminergic synapse		ko04728	None	215	5	BOTTOM	-0.231994	-1.39097		0.991082	0.690366
KEGG	Isoquinoline alkaloid biosynthesis		ko00950	None	28	1		-	-		0.956187	0.58655
KEGG	Retinol metabolism		ko00830	None	130	3		-	-		1	0.800663
KEGG	Carbon fixation in photosynthetic organisms		ko00710	None	70	7		-	-		0.0563495	0.00586974
KEGG	FoxO signaling pathway		ko04068	None	173	8		-	-		0.731999	0.262096
KEGG	HIF-1 signaling pathway		ko04066	None	155	7		-	-		0.806168	0.342875
KEGG	Alcoholism		ko05034	None	232	9		-	-		0.859049	0.443606
KEGG	Morphine addiction		ko05032	None	117	1		-	-		0.739581	0.273919
KEGG	NF-kappa B signaling pathway		ko04064	None	146	3		-	-		0.970755	0.632335
KEGG	Nicotine addiction		ko05033	None	47	1		-	-		1	1
KEGG	Cocaine addiction		ko05030	None	84	3		-	-		1	0.746346
KEGG	Amphetamine addiction		ko05031	None	123	5		-	-		0.851797	0.435757
KEGG	Phenylpropanoid biosynthesis		ko00940	None	21	2		-	-		0.52879	0.137094
KEGG	Flavonoid biosynthesis		ko00941	None	1	0		-	-		1	1
KEGG	Herpes simplex virus 1 infection		ko05168	None	323	11		-	-		1	0.743808
KEGG	Epstein-Barr virus infection		ko05169	None	272	13		-	-		0.46286	0.110358
KEGG	Flavone and flavonol biosynthesis		ko00944	None	2	0		-	-		1	1
KEGG	Human T-cell leukemia virus 1 infection		ko05166	None	340	9		-	-		1	0.75177
KEGG	Degradation of flavonoids		ko00946	None	5	1		-	-		0.547686	0.145796
KEGG	Influenza A		ko05164	None	576	10		-	-		0.329773	0.063863
KEGG	Human papillomavirus infection		ko05165	None	534	11		-	-		0.652779	0.200971
KEGG	Measles		ko05162	None	184	7		-	-		0.916606	0.518818
KEGG	Sphingolipid signaling pathway		ko04071	None	171	5		-	-		1	1
KEGG	Hepatitis C		ko05160	None	222	11		-	-		0.478596	0.115218
KEGG	Hepatitis B		ko05161	None	206	12		-	-		0.232362	0.0383334
KEGG	Phosphatidylinositol signaling system		ko04070	None	263	5		-	-		0.81861	0.365576
KEGG	Thiamine metabolism		ko00730	None	2031	56		-	-		0.81861	0.367952
KEGG	Human immunodeficiency virus 1 infection		ko05170	None	1536	33		-	-		0.182836	0.0232777
KEGG	Tropane, piperidine and pyridine alkaloid biosynthesis		ko00960	None	25	1		-	-		0.920705	0.545475
KEGG	Sphingolipid metabolism		ko00600	None	217	10		-	-		0.681984	0.229933
KEGG	Glycosphingolipid biosynthesis - lacto and neolacto series		ko00601	None	55	1		-	-		1	1
KEGG	Betalain biosynthesis		ko00965	None	12	0		-	-		1	1
KEGG	Glucosinolate biosynthesis		ko00966	None	6	1		-	-		0.615168	0.172304
KEGG	Glycosphingolipid biosynthesis - globo and isoglobo series		ko00603	None	62	0		-	-		0.731999	0.267029
KEGG	Glycosphingolipid biosynthesis - ganglio series		ko00604	None	49	1		-	-		1	1
KEGG	cAMP signaling pathway		ko04024	None	405	10		-	-		0.920705	0.560405
KEGG	Nitrogen metabolism		ko00910	None	58	3		-	-		0.841082	0.428329
KEGG	Peroxisome		ko04146	None	89	4		-	-		0.81861	0.358299
KEGG	PD-L1 expression and PD-1 checkpoint pathway in cancer		ko05235	None	351	11		-	-		1	0.876532
KEGG	cGMP-PKG signaling pathway		ko04022	None	277	8		-	-		1	1
KEGG	Central carbon metabolism in cancer		ko05230	None	99	5		-	-		0.692813	0.237353
KEGG	Protein processing in endoplasmic reticulum		ko04141	None	173	3		-	-		0.81861	0.381067
KEGG	Calcium signaling pathway		ko04020	None	387	8		-	-		0.762051	0.296353
KEGG	Vibrio cholerae infection		ko05110	None	89	4		-	-		0.81861	0.358299
KEGG	Choline metabolism in cancer		ko05231	None	164	3		-	-		0.916606	0.494553
KEGG	Proteasome		ko03050	None	25	1		-	-		0.920705	0.545475
KEGG	Terpenoid backbone biosynthesis		ko00900	None	43	2		-	-		0.81861	0.387149
KEGG	Indole alkaloid biosynthesis		ko00901	None	2	0		-	-		1	1
KEGG	AMPK signaling pathway		ko04152	None	162	9		-	-		0.441961	0.102306
KEGG	Epithelial cell signaling in Helicobacter pylori infection		ko05120	None	119	3		-	-		1	1
KEGG	Limonene degradation		ko00903	None	7	1		-	-		0.649863	0.197991
KEGG	Hippo signaling pathway - multiple species		ko04392	None	45	0		-	-		0.828305	0.404566
KEGG	mTOR signaling pathway		ko04150	None	185	8		-	-		0.760108	0.287462
KEGG	Brassinosteroid biosynthesis		ko00905	None	3	1		-	-		0.401771	0.0902125
KEGG	PI3K-Akt signaling pathway		ko04151	None	394	14		-	-		0.920705	0.555045
KEGG	Hippo signaling pathway		ko04390	None	265	6		-	-		0.95688	0.58919
KEGG	Pinene, camphor and geraniol degradation		ko00907	None	32	5		-	-	OVER	0.036346	0.00283001
KEGG	Protein export		ko03060	None	13	1		-	-		0.802528	0.336244
KEGG	Hippo signaling pathway - fly		ko04391	None	178	5		-	-		1	1
KEGG	Vascular smooth muscle contraction		ko04270	None	206	6		-	-		1	1
KEGG	Zeatin biosynthesis		ko00908	None	2	-		-	-		1	1
KEGG	Sesquiterpenoid and triterpenoid biosynthesis		ko00909	None	5	1		-	-		0.547686	0.145796
KEGG	Caprolactam degradation		ko00930	None	52	6		-	-		0.0534311	0.00524287
KEGG	Yersinia infection		ko05135	None	579	9		-	-		0.195268	0.026622
KEGG	Legionellosis		ko05134	None	66	4		-	-		0.55224	0.148287
KEGG	Shigellosis		ko05131	None	744	17		-	-		0.681984	0.230485
KEGG	Salmonella infection		ko05132	None	735	18		-	-		0.798298	0.326431
KEGG	Sulfur metabolism		ko00920	None	33	3		-	-		0.378835	0.0815547
KEGG	Amoebiasis		ko05146	None	118	3		-	-		1	1
KEGG	Malaria		ko05144	None	78	3		-	-		1	0.735954
KEGG	Toxoplasmosis		ko05145	None	118	6		-	-		0.637165	0.184365
KEGG	Chagas disease		ko05142	None	125	6		-	-		0.760108	0.288897
KEGG	African trypanosomiasis		ko05143	None	35	1		-	-		1	1
KEGG	Polycomb repressive complex		ko03083	None	79	1		-	-		0.916606	0.5216
KEGG	ATP-dependent chromatin remodeling		ko03082	None	131	3		-	-		1	0.800764
KEGG	RNA degradation		ko03018	None	96	3		-	-		1	1
KEGG	Nucleocytoplasmic transport		ko03013	None	83	1		-	-		0.916606	0.523263
KEGG	Hedgehog signaling pathway - fly		ko04341	None	49	0		-	-		0.829236	0.40694
KEGG	Asthma		ko05310	None	24	2		-	-		0.615168	0.169851
KEGG	Viral life cycle - HIV-1		ko03250	None	96	2		-	-		1	0.771605
KEGG	Hedgehog signaling pathway		ko04340	None	82	0		-	-		0.637248	0.185864
KEGG	Chemical carcinogenesis - receptor activation		ko05207	None	241	6		-	-		1	0.709389
KEGG	Proteoglycans in cancer		ko05205	None	331	7		-	-		0.830629	0.41916
KEGG	MicroRNAs in cancer		ko05206	None	305	6		-	-		0.787459	0.315348
KEGG	Virion - Adenovirus		ko03267	None	10	0		-	-		1	1
KEGG	Viral carcinogenesis		ko05203	None	381	13		-	-		0.970755	0.653597
KEGG	Virion - Orthopoxvirus		ko03268	None	1	-		-	-		1	1
KEGG	Chemical carcinogenesis - DNA adducts		ko05204	None	38	2		-	-		0.798298	0.330776
KEGG	p53 signaling pathway		ko04115	None	76	2		-	-		1	1
KEGG	Virion - Lyssavirus		ko03265	None	8	-		-	-		1	1
KEGG	Cell cycle - Caulobacter		ko04112	None	3	1		-	-		0.401771	0.0902125
KEGG	Virion - Herpesvirus		ko03266	None	15	1		-	-		0.81861	0.376825
KEGG	Meiosis - yeast		ko04113	None	72	3		-	-		0.91277	0.490192
KEGG	Autoimmune thyroid disease		ko05320	None	96	1		-	-		0.81861	0.374456
KEGG	Virion - Flavivirus		ko03264	None	3	-		-	-		1	1
KEGG	Inflammatory bowel disease		ko05321	None	48	2		-	-		0.970755	0.661111
KEGG	Basal transcription factors		ko03022	None	23	0		-	-		1	1
KEGG	Cell cycle - yeast		ko04111	None	95	5		-	-		0.681984	0.222113
KEGG	TGF-beta signaling pathway		ko04350	None	123	4		-	-		1	0.793573
KEGG	Virion - Coronavirus		ko03262	None	1	-		-	-		1	1
KEGG	RNA polymerase		ko03020	None	79	1		-	-		0.916606	0.5216
KEGG	Virion - Human immunodeficiency virus		ko03260	None	9	1		-	-		0.706659	0.247004
KEGG	Melanoma		ko05218	None	88	2		-	-		1	1
KEGG	Bladder cancer		ko05219	None	59	4		-	-		0.46286	0.110148
KEGG	Thyroid cancer		ko05216	None	101	1		-	-		0.81861	0.379097
KEGG	Basal cell carcinoma		ko05217	None	91	0		-	-		0.487457	0.119751
KEGG	Glioma		ko05214	None	115	4		-	-		1	0.7832
KEGG	Prostate cancer		ko05215	None	173	7		-	-		0.916606	0.501958
KEGG	Pancreatic cancer		ko05212	None	109	5		-	-		0.81861	0.393671
KEGG	Endometrial cancer		ko05213	None	95	2		-	-		1	1
KEGG	Colorectal cancer		ko05210	None	150	5		-	-		1	0.810778
KEGG	Sulfur relay system		ko04122	None	3	-		-	-		1	1
KEGG	Graft-versus-host disease		ko05332	None	79	0		-	-		0.630975	0.18093
KEGG	Renal cell carcinoma		ko05211	None	94	4		-	-		0.920705	0.539841
KEGG	Axon regeneration		ko04361	None	212	5		-	-		0.991082	0.689683
KEGG	DNA replication		ko03030	None	31	5		-	-	OVER	0.036346	0.00244922
KEGG	Allograft rejection		ko05330	None	84	1		-	-		0.916606	0.524078
KEGG	Ubiquitin mediated proteolysis		ko04120	None	106	5		-	-		0.81861	0.387259
KEGG	Axon guidance		ko04360	None	388	9		-	-		0.869516	0.457213
KEGG	Mitophagy - yeast		ko04139	None	39	1		-	-		1	1
KEGG	Autophagy - other		ko04136	None	29	2		-	-		0.681984	0.226708
KEGG	Hepatocellular carcinoma		ko05225	None	204	7		-	-		0.991082	0.684551
KEGG	Rap1 signaling pathway		ko04015	None	339	9		-	-		1	0.751727
KEGG	Gastric cancer		ko05226	None	200	4		-	-		0.920705	0.534256
KEGG	MAPK signaling pathway - plant		ko04016	None	12	4		-	-	OVER	0.00889969	0.000370821
KEGG	Non-small cell lung cancer		ko05223	None	107	1		-	-		0.731999	0.266268
KEGG	MAPK signaling pathway - fly		ko04013	None	151	5		-	-		1	0.811668
KEGG	Ras signaling pathway		ko04014	None	271	8		-	-		1	1
KEGG	Breast cancer		ko05224	None	176	5		-	-		1	1
KEGG	MAPK signaling pathway - yeast		ko04011	None	56	2		-	-		0.991082	0.69284
KEGG	Acute myeloid leukemia		ko05221	None	102	2		-	-		1	0.772825
KEGG	Bacterial invasion of epithelial cells		ko05100	None	134	5		-	-		0.969064	0.612395
KEGG	ErbB signaling pathway		ko04012	None	137	1		-	-		0.527388	0.134288
KEGG	Small cell lung cancer		ko05222	None	117	5		-	-		0.830629	0.415549
KEGG	SNARE interactions in vesicular transport		ko04130	None	26	1		-	-		0.920705	0.5596
KEGG	Primary immunodeficiency		ko05340	None	107	1		-	-		0.731999	0.266268
KEGG	Chronic myeloid leukemia		ko05220	None	100	4		-	-		0.920705	0.554807
KEGG	MAPK signaling pathway		ko04010	None	422	10		-	-		0.888158	0.474918
KEGG	VEGF signaling pathway		ko04370	None	76	1		-	-		1	0.73309
KEGG	Apelin signaling pathway		ko04371	None	201	9		-	-		0.764268	0.298985
KEGG	Cutin, suberine and wax biosynthesis		ko00073	None	10	1		-	-		0.734611	0.270378
KEGG	Photosynthesis		ko00195	None	13	5		-	-	OVER	0.0014112	2.94001e-05
KEGG	TNF signaling pathway		ko04668	None	158	5		-	-		1	0.818681
KEGG	Fc gamma R-mediated phagocytosis		ko04666	None	238	4		-	-		0.726858	0.257168
KEGG	Fc epsilon RI signaling pathway		ko04664	None	79	3		-	-		1	0.737507
KEGG	B cell receptor signaling pathway		ko04662	None	161	4		-	-		1	0.820706
KEGG	Non-homologous end-joining		ko03450	None	13	0		-	-		1	1
KEGG	T cell receptor signaling pathway		ko04660	None	252	4		-	-		0.649863	0.198569
KEGG	Gap junction		ko04540	None	168	3		-	-		0.916606	0.497065
KEGG	Fatty acid biosynthesis		ko00061	None	71	2		-	-		1	1
KEGG	Wnt signaling pathway		ko04310	None	243	5		-	-		0.868459	0.454333
KEGG	ABC transporters		ko02010	None	40	0		-	-		0.970755	0.636544
KEGG	Signaling pathways regulating pluripotency of stem cells		ko04550	None	207	6		-	-		1	1
KEGG	Intestinal immune network for IgA production		ko04672	None	48	2		-	-		0.970755	0.661111
KEGG	Fanconi anemia pathway		ko03460	None	43	0		-	-		0.970755	0.644551
KEGG	Leukocyte transendothelial migration		ko04670	None	160	10		-	-		0.217944	0.0338015
KEGG	Fluid shear stress and atherosclerosis		ko05418	None	181	11		-	-		0.204721	0.0289136
KEGG	Viral myocarditis		ko05416	None	157	4		-	-		1	1
KEGG	Biofilm formation - Escherichia coli		ko02026	None	1	0		-	-		1	1
KEGG	Biofilm formation - Pseudomonas aeruginosa		ko02025	None	6	-		-	-		1	1
KEGG	Arrhythmogenic right ventricular cardiomyopathy		ko05412	None	153	2		-	-		0.806168	0.340039
KEGG	Quorum sensing		ko02024	None	12	1		-	-		0.787459	0.314976
KEGG	Hypertrophic cardiomyopathy		ko05410	None	195	2		-	-		0.426743	0.0968075
KEGG	Biosynthesis of vancomycin group antibiotics		ko01055	None	2	-		-	-		1	1
KEGG	Two-component system		ko02020	None	32	3		-	-		0.372154	0.0758091
KEGG	Dorso-ventral axis formation		ko04320	None	121	1		-	-		0.643129	0.189068
KEGG	Biosynthesis of ansamycins		ko01051	None	1	1		-	-		0.20836	0.0310211
KEGG	Ribosome biogenesis in eukaryotes		ko03008	None	46	1		-	-		1	1
KEGG	Cellular senescence		ko04218	None	266	9		-	-		1	0.720455
KEGG	Apoptosis - multiple species		ko04215	None	53	0		-	-		0.830629	0.414026
KEGG	Ferroptosis		ko04216	None	67	5		-	-		0.317604	0.05661
KEGG	Longevity regulating pathway - multiple species		ko04213	None	68	3		-	-		0.883011	0.470121
KEGG	Apoptosis - fly		ko04214	None	102	0		-	-		0.378835	0.0789742
KEGG	Notch signaling pathway		ko04330	None	76	0		-	-		0.628471	0.177485
KEGG	Apoptosis		ko04210	None	191	8		-	-		0.81861	0.39431
KEGG	Bacterial chemotaxis		ko02030	None	1	0		-	-		1	1
KEGG	Cysteine and methionine metabolism		ko00270	None	141	8		-	-		0.385487	0.0838791
KEGG	Pentose phosphate pathway		ko00030	None	89	6		-	-		0.322176	0.0581706
KEGG	Plant-pathogen interaction		ko04626	None	16	2		-	-		0.393525	0.086539
KEGG	Phototransduction - fly		ko04745	None	73	4		-	-		0.760108	0.290319
KEGG	Toll and Imd signaling pathway		ko04624	None	67	2		-	-		1	1
KEGG	C-type lectin receptor signaling pathway		ko04625	None	503	6		-	-		0.0758069	0.00824751
KEGG	RIG-I-like receptor signaling pathway		ko04622	None	88	4		-	-		0.81861	0.353236
KEGG	Phototransduction		ko04744	None	30	3		-	-		0.329773	0.064886
KEGG	Base excision repair		ko03410	None	58	3		-	-		0.841082	0.428329
KEGG	Taste transduction		ko04742	None	98	1		-	-		0.81861	0.375863
KEGG	Olfactory transduction		ko04740	None	173	3		-	-		0.81861	0.381067
KEGG	Monobactam biosynthesis		ko00261	None	6	0		-	-		1	1
KEGG	Steroid hormone biosynthesis		ko00140	None	152	5		-	-		1	0.812588
KEGG	Cell adhesion molecules		ko04514	None	386	3		-	-	UNDER	0.0440217	0.00407608
KEGG	Focal adhesion		ko04510	None	282	8		-	-		1	1
KEGG	Nucleotide excision repair		ko03420	None	92	3		-	-		1	0.763385
KEGG	Valine, leucine and isoleucine biosynthesis		ko00290	None	9	1		-	-		0.706659	0.247004
KEGG	Fructose and mannose metabolism		ko00051	None	135	9		-	-		0.232362	0.038672
KEGG	Galactose metabolism		ko00052	None	110	5		-	-		0.81861	0.396041
KEGG	Ascorbate and aldarate metabolism		ko00053	None	96	5		-	-		0.681984	0.225766
KEGG	Mismatch repair		ko03430	None	15	2		-	-		0.375003	0.0772576
KEGG	Hematopoietic cell lineage		ko04640	None	92	3		-	-		1	0.763385
KEGG	Adherens junction		ko04520	None	235	8		-	-		1	0.704129
KEGG	Biosynthesis of nucleotide sugars		ko01250	None	37	3		-	-		0.454651	0.106296
KEGG	IL-17 signaling pathway		ko04657	None	102	4		-	-		0.920705	0.560522
KEGG	PPAR signaling pathway		ko03320	None	87	11		-	-	OVER	0.00233314	7.56109e-05
KEGG	Tight junction		ko04530	None	338	12		-	-		0.970755	0.631595
KEGG	Homologous recombination		ko03440	None	41	1		-	-		1	1
KEGG	Arachidonic acid metabolism		ko00590	None	127	5		-	-		0.967542	0.600235
KEGG	D-Amino acid metabolism		ko00470	None	37	2		-	-		0.792766	0.319309
KEGG	Linoleic acid metabolism		ko00591	None	90	2		-	-		1	1
KEGG	alpha-Linolenic acid metabolism		ko00592	None	124	5		-	-		0.855025	0.439388
KEGG	Purine metabolism		ko00230	None	2525	68		-	-		0.654737	0.204605
KEGG	Caffeine metabolism		ko00232	None	37	1		-	-		1	1
KEGG	Type I diabetes mellitus		ko04940	None	92	0		-	-		0.487457	0.120736
KEGG	Cyanoamino acid metabolism		ko00460	None	45	1		-	-		1	1
KEGG	Histidine metabolism		ko00340	None	38	2		-	-		0.798298	0.330776
KEGG	Arginine biosynthesis		ko00220	None	79	2		-	-		1	1
KEGG	Steroid biosynthesis		ko00100	None	42	7		-	-	OVER	0.00749208	0.000277485
KEGG	Circadian rhythm - plant		ko04712	None	7	-		-	-		1	1
KEGG	Circadian entrainment		ko04713	None	176	4		-	-		0.970755	0.664459
KEGG	Circadian rhythm		ko04710	None	41	0		-	-		0.970755	0.63902
KEGG	Circadian rhythm - fly		ko04711	None	19	0		-	-		1	1
KEGG	Maturity onset diabetes of the young		ko04950	None	45	2		-	-		0.970755	0.650757
KEGG	Alanine, aspartate and glutamate metabolism		ko00250	None	125	3		-	-		1	1
KEGG	GABAergic synapse		ko04727	None	106	3		-	-		1	1
KEGG	Ubiquinone and other terpenoid-quinone biosynthesis		ko00130	None	30	3		-	-		0.329773	0.064886
KEGG	Cholinergic synapse		ko04725	None	180	3		-	-		0.81861	0.383076
KEGG	Serotonergic synapse		ko04726	None	126	3		-	-		1	1
KEGG	Aflatoxin biosynthesis		ko00254	None	17	-		-	-		1	1
KEGG	Glutamatergic synapse		ko04724	None	182	3		-	-		0.81861	0.384413
KEGG	Collecting duct acid secretion		ko04966	None	33	1		-	-		1	1
KEGG	Synaptic vesicle cycle		ko04721	None	107	2		-	-		1	0.775688
KEGG	Proximal tubule bicarbonate reclamation		ko04964	None	42	1		-	-		1	1
KEGG	Neurotrophin signaling pathway		ko04722	None	184	9		-	-		0.643611	0.191248
KEGG	Endocrine and other factor-regulated calcium reabsorption		ko04961	None	95	1		-	-		0.81861	0.373987
KEGG	Vasopressin-regulated water reabsorption		ko04962	None	76	3		-	-		0.916606	0.51147
KEGG	Long-term potentiation		ko04720	None	123	2		-	-		0.962599	0.59494
KEGG	Aldosterone-regulated sodium reabsorption		ko04960	None	46	2		-	-		0.970755	0.654081
KEGG	Chlorocyclohexane and chlorobenzene degradation		ko00361	None	1	0		-	-		1	1
KEGG	Primary bile acid biosynthesis		ko00120	None	24	1		-	-		0.920705	0.530898
KEGG	Benzoate degradation		ko00362	None	31	5		-	-	OVER	0.036346	0.00244922
KEGG	Mineral absorption		ko04978	None	91	5		-	-		0.658107	0.208635
KEGG	Bisphenol degradation		ko00363	None	2	0		-	-		1	1
KEGG	Secondary bile acid biosynthesis		ko00121	None	6	0		-	-		1	1
KEGG	Cholesterol metabolism		ko04979	None	75	3		-	-		0.916606	0.506059
KEGG	Fluorobenzoate degradation		ko00364	None	1	0		-	-		1	1
KEGG	Bile secretion		ko04976	None	124	0		-	-		0.221176	0.0348148
KEGG	Renin-angiotensin system		ko04614	None	20	4		-	-	OVER	0.0367945	0.00298103
KEGG	Vitamin digestion and absorption		ko04977	None	38	1		-	-		1	1
KEGG	Protein digestion and absorption		ko04974	None	141	4		-	-		1	1
KEGG	Platelet activation		ko04611	None	194	7		-	-		0.979138	0.673157
KEGG	Fat digestion and absorption		ko04975	None	38	4		-	-		0.204721	0.0293562
KEGG	Antigen processing and presentation		ko04612	None	105	0		-	-		0.378835	0.0808941
KEGG	Pancreatic secretion		ko04972	None	173	3		-	-		0.81861	0.381067
KEGG	Long-term depression		ko04730	None	101	1		-	-		0.81861	0.379097
KEGG	Carbohydrate digestion and absorption		ko04973	None	53	0		-	-		0.830629	0.414026
KEGG	Salivary secretion		ko04970	None	170	3		-	-		0.916606	0.498796
KEGG	Gastric acid secretion		ko04971	None	132	5		-	-		0.969064	0.608577
KEGG	Folate biosynthesis		ko00790	None	85	5		-	-		0.643611	0.192189
KEGG	Taurine and hypotaurine metabolism		ko00430	None	19	0		-	-		1	1
KEGG	Teichoic acid biosynthesis		ko00552	None	13	2		-	-		0.322669	0.0597535
KEGG	Penicillin and cephalosporin biosynthesis		ko00311	None	7	0		-	-		1	1
KEGG	Thyroid hormone synthesis		ko04918	None	79	2		-	-		1	1
KEGG	Thyroid hormone signaling pathway		ko04919	None	217	5		-	-		0.991082	0.691039
KEGG	Melanogenesis		ko04916	None	168	2		-	-		0.630975	0.181113
KEGG	Prolactin signaling pathway		ko04917	None	93	4		-	-		0.920705	0.537706
KEGG	Progesterone-mediated oocyte maturation		ko04914	None	83	2		-	-		1	1
KEGG	Estrogen signaling pathway		ko04915	None	153	3		-	-		0.970755	0.635339
KEGG	Biotin metabolism		ko00780	None	20	0		-	-		1	1
KEGG	GnRH signaling pathway		ko04912	None	179	4		-	-		0.970755	0.664701
KEGG	C5-Branched dibasic acid metabolism		ko00660	None	6	1		-	-		0.615168	0.172304
KEGG	Platinum drug resistance		ko01524	None	87	2		-	-		1	1
KEGG	Ovarian steroidogenesis		ko04913	None	54	3		-	-		0.689622	0.234663
KEGG	Antifolate resistance		ko01523	None	42	2		-	-		0.81861	0.376026
KEGG	Insulin signaling pathway		ko04910	None	179	7		-	-		0.916606	0.510189
KEGG	O-Antigen nucleotide sugar biosynthesis		ko00541	None	48	2		-	-		0.970755	0.661111
KEGG	Insulin secretion		ko04911	None	184	0		-	-	UNDER	0.0497692	0.00472347
KEGG	Endocrine resistance		ko01522	None	145	3		-	-		0.970755	0.632198
KEGG	Lysine biosynthesis		ko00300	None	2	-		-	-		1	1
KEGG	EGFR tyrosine kinase inhibitor resistance		ko01521	None	121	3		-	-		1	1
KEGG	Lipoic acid metabolism		ko00785	None	36	4		-	-		0.186283	0.024579
KEGG	GnRH secretion		ko04929	None	89	0		-	-		0.486129	0.118156
KEGG	Cortisol synthesis and secretion		ko04927	None	98	2		-	-		1	0.771723
KEGG	Parathyroid hormone synthesis, secretion and action		ko04928	None	286	6		-	-		0.81861	0.391027
KEGG	Aldosterone synthesis and secretion		ko04925	None	162	4		-	-		1	0.820735
KEGG	Relaxin signaling pathway		ko04926	None	185	7		-	-		0.916606	0.52072
KEGG	Selenocompound metabolism		ko00450	None	37	1		-	-		1	1
KEGG	Regulation of lipolysis in adipocytes		ko04923	None	86	4		-	-		0.806168	0.343368
KEGG	Renin secretion		ko04924	None	128	3		-	-		1	0.800609
KEGG	Oxytocin signaling pathway		ko04921	None	271	7		-	-		1	0.858472
KEGG	Carbapenem biosynthesis		ko00332	None	3	-		-	-		1	1
KEGG	Prodigiosin biosynthesis		ko00333	None	1	0		-	-		1	1
KEGG	Glucagon signaling pathway		ko04922	None	181	4		-	-		0.970755	0.665147
KEGG	Alcoholic liver disease		ko04936	None	180	9		-	-		0.518398	0.130799
KEGG	Methane metabolism		ko00680	None	114	10		-	-	OVER	0.036346	0.00286056
KEGG	Cushing syndrome		ko04934	None	250	4		-	-		0.649863	0.198385
KEGG	Phosphonate and phosphinate metabolism		ko00440	None	18	4		-	-	OVER	0.0328554	0.00197741
KEGG	Glycerolipid metabolism		ko00561	None	239	8		-	-		1	0.708544
KEGG	Growth hormone synthesis, secretion and action		ko04935	None	185	6		-	-		1	0.830127
KEGG	Inositol phosphate metabolism		ko00562	None	485	7		-	-		0.20836	0.0316029
KEGG	Glycosylphosphatidylinositol (GPI)-anchor biosynthesis		ko00563	None	23	1		-	-		0.916606	0.515854
KEGG	AGE-RAGE signaling pathway in diabetic complications		ko04933	None	160	5		-	-		1	1
KEGG	Glycerophospholipid metabolism		ko00564	None	366	12		-	-		1	0.760504
KEGG	Type II diabetes mellitus		ko04930	None	63	2		-	-		1	0.722968
KEGG	Ether lipid metabolism		ko00565	None	194	5		-	-		1	0.835696
KEGG	Insulin resistance		ko04931	None	144	6		-	-		0.869516	0.460924
KEGG	Regulation of actin cytoskeleton		ko04810	None	324	12		-	-		0.916606	0.51419
KEGG	Vitamin B6 metabolism		ko00750	None	11	1		-	-		0.762051	0.293027
KEGG	N-Glycan biosynthesis		ko00510	None	118	5		-	-		0.830629	0.418714
KEGG	Nitrotoluene degradation		ko00633	None	8	1		-	-		0.681984	0.222883
KEGG	Mucin type O-glycan biosynthesis		ko00512	None	66	1		-	-		1	0.724663
KEGG	Various types of N-glycan biosynthesis		ko00513	None	125	3		-	-		1	1
KEGG	Biosynthesis of various antibiotics		ko00998	None	1	-		-	-		1	1
KEGG	Other types of O-glycan biosynthesis		ko00514	None	105	0		-	-		0.378835	0.0808941
KEGG	Mannose type O-glycan biosynthesis		ko00515	None	55	0		-	-		0.830629	0.419089
KEGG	Biosynthesis of various plant secondary metabolites		ko00999	None	13	3		-	-		0.0631407	0.00672331
KEGG	Insect hormone biosynthesis		ko00981	None	9	1		-	-		0.706659	0.247004
KEGG	Porphyrin metabolism		ko00860	None	129	8		-	-		0.329773	0.0644587
KEGG	Riboflavin metabolism		ko00740	None	46	2		-	-		0.970755	0.654081
KEGG	Dioxin degradation		ko00621	None	1	0		-	-		1	1
KEGG	Steroid degradation		ko00984	None	29	2		-	-		0.681984	0.226708
KEGG	Xylene degradation		ko00622	None	2	0		-	-		1	1
KEGG	Toluene degradation		ko00623	None	2	0		-	-		1	1
KEGG	Chloroalkane and chloroalkene degradation		ko00625	None	32	1		-	-		1	1
KEGG	Naphthalene degradation		ko00626	None	23	0		-	-		1	1
KEGG	Aminobenzoate degradation		ko00627	None	63	3		-	-		0.859049	0.447421
KEGG	Pantothenate and CoA biosynthesis		ko00770	None	56	5		-	-		0.204721	0.0293813
KEGG	Glycosaminoglycan degradation		ko00531	None	88	2		-	-		1	1
KEGG	Glycosaminoglycan biosynthesis - chondroitin sulfate / dermatan sulfate		ko00532	None	40	0		-	-		0.970755	0.636544
KEGG	Glycosaminoglycan biosynthesis - keratan sulfate		ko00533	None	31	0		-	-		1	1
KEGG	Glycosaminoglycan biosynthesis - heparan sulfate / heparin		ko00534	None	45	0		-	-		0.828305	0.404566
KEGG	Cationic antimicrobial peptide (CAMP) resistance		ko01503	None	5	1		-	-		0.547686	0.145796
KEGG	Nicotinate and nicotinamide metabolism		ko00760	None	128	6		-	-		0.762051	0.296272
KEGG	beta-Lactam resistance		ko01501	None	2	-		-	-		1	1
KEGG	Amino sugar and nucleotide sugar metabolism		ko00520	None	169	5		-	-		1	1
KEGG	Streptomycin biosynthesis		ko00521	None	29	2		-	-		0.681984	0.226708
KEGG	Ethylbenzene degradation		ko00642	None	8	0		-	-		1	1
KEGG	Phenylalanine, tyrosine and tryptophan biosynthesis		ko00400	None	13	2		-	-		0.322669	0.0597535
KEGG	Styrene degradation		ko00643	None	17	0		-	-		1	1
KEGG	Novobiocin biosynthesis		ko00401	None	6	0		-	-		1	1
KEGG	Polyketide sugar unit biosynthesis		ko00523	None	2	-		-	-		1	1
KEGG	Neomycin, kanamycin and gentamicin biosynthesis		ko00524	None	12	1		-	-		0.787459	0.314976
KEGG	Acarbose and validamycin biosynthesis		ko00525	None	2	-		-	-		1	1

[truncated: 7 more sheets: NCN2h, NCN4h, NCN8h, Onlyunfedgrps, FCFonly, FCNonly, NCNonly]
