# Supplementary material for: Hepatic transcriptomics reveals immuno-metabolic interactions in juvenile channel catfish (Ictalurus punctatus) after Aeromonas hydrophila infection
Source: BMC Genomics. 2026 May 28;27:639. doi: 10.1186/s12864-026-12988-1 (PMC13403400; doi:10.1186/s12864-026-12988-1)
Supplement: Supplementary file 7 — Supplementary Material 7: Supplementary Table 6: Relative fold-change (FC) values of gene expression in the liver of channel catfish challenged with virulent Aeromonas hydrophila. Relative expression was determined through RNA-Seq and reverse-transcription quantitative PCR (RT-qPCR). Six samples from each treatment group at 4 hours post challenge were taken and ran in triplicate to get the mean of each value in the RT-qPCR. For gene validation where the values were either not expressed or had a p-value > 0.05, no data (ND) was reported. [file 12864_2026_12988_MOESM7_ESM.xlsx]

## Sheet: Liver
Supplemental Table 6.	Relative fold-change (FC) values of gene expression in the liver of channel catfish challenged with virulent Aeromonas hydrophila.
	Relative expression was determined through RNA-Seq and reverse-transcription quantitative PCR (RT-qPCR).
	Six samples from each treatment group at 4 hours post challenge were taken and ran in triplicate to get the mean of each value in the RT-qPCR.
	For gene validation where the values were either not expressed or had a p-value > 0.05, a no data (ND) was reported.
Feature ID	Symbol	Forward primer (5′-3′)	Reverse primer (5′-3′)	Amplicon (bp)	Reference	Description	FCF 4 HPC	FCN 4 HPC	NCF 4 HPC	NCN 4 HPC
NM_001200219.1	il-1βa	AAAAATGGCCAGCCTGTATG	CAGCCCGGGTATTTAACTGA	220	Xu et al. 2016	interleukin 1, beta type a	NDb	5.1 (5.2)	ND	ND
NM_001200229.1	tlr5	TTGGAAGCGCTACAAATCCT	ACCCGGAGGTTGAATAATCC	164	Xu et al. 2016	toll-like receptor 5	65.3 (64.6)a	87.5 (83.0)	32.4 (3.9)	53.7 (3.7)
NM_001201135.1	tecrb	GGTGAAAGTGGCCCTCATTAT	GAACCTGGTGGTCGTAGATTTC	90	This study	trans-2,3-enoyl-CoA reductase b	-2.0 (-2.0)	-4.2 (-2.3)	ND	-4.7 (-8.4)
XM_017478833.3	dhcr7	CTGCCCTATTTCTACATCGTCTAC	GTGTAGCGTTTCCAGTCCTT	107	This study	7-dehydrocholesterol reductase	-4.2 (-4.3)	-11.3 (-6.1)	-5.2 (-4.2)	-11.2 (-12.7)
XM_053680102.1	acsl2	CATCGCTCCAGAGAAGATTGAG	GGGACCACGATACCTATCAAATAA	108	This study	acyl-CoA synthetase long chain family member 2	-3.9 (-6.6)	-14.4 (-9.4)	-4.4 (-3.7)	-7.8 (-6.6)
XM_017469343.3	hacd2	CTACTCAACCACCTGCCTTATC	GCAGCATAGATGGTCAGAAGT	104	This study	3-hydroxyacyl-CoA dehydratase 2	ND	-2.4 (-1.5)	ND	-3.0 (-7.7)
AF021880	18s	GAGAAACGGCTACCACATCC	GATACGCTCATTCCGATTACAG	128	Small et al. 2008	18S ribosomal RNA	-	-	-	-
							aRNASeq (RTqPCR )
							bNo determined
